# Supplementary material for: Genome sequencing and analysis of Talaromyces pinophilus provide insights into biotechnological applications
Source: Sci Rep. 2017 Mar 28;7:490. doi: 10.1038/s41598-017-00567-0 (PMC5428652; doi:10.1038/s41598-017-00567-0)
Supplement: Supplementary file 2 — Dataset 1 [file 41598_2017_567_MOESM2_ESM.xls]

## Sheet: all.speces.orthology.family
Supplementary Dataset S1. Orthologs used for the construction of phylogenetic tree among Talaromyces pinophilus 1-95 and another 10 filamentous fungi producing biomass degrading enzymes.
Ortholog group	T. pinophilus 1-95	Aspergillus nidulans FGSC A4	A. niger CBS 513.88	A. oryzae 3.042	N. crassa OR74a	Penicillium chrysogenum P2niaD18	P. oxalicum HP7-1	T. marneffei ATCC 18224	T. stipitatus ATCC 10500	T. cellulolyticus Y-94	Trichoderma reesei QM6a
OG_0001	TP04562	AN5812.2	ANI_1_10044	Ao3042_06386	NCU06732	EN45_029340	POX03840	PMAA_069820	TSTA_090140	TCE0_017f03968	TRIREDRAFT_108592
OG_0002	TP04235	AN3956.2	ANI_1_1708094	Ao3042_11784	NCU04018	EN45_093610	POX00869	PMAA_072400	TSTA_092910	TCE0_017r04442	TRIREDRAFT_79598
OG_0003	TP04584	AN2751.2	ANI_1_562124	Ao3042_08379	NCU06540	EN45_073110	POX04961	PMAA_073380	TSTA_093750	TCE0_017r03933	TRIREDRAFT_75184
OG_0004	TP06180	AN7030.2	ANI_1_1066124	Ao3042_06056	NCU06593	EN45_030170	POX02236	PMAA_085400	TSTA_120430	TCE0_018r04629	TRIREDRAFT_75195
OG_0005	TP04881	AN0988.2	ANI_1_2966014	Ao3042_01583	NCU00230	EN45_084860	POX06556	PMAA_075570	TSTA_095990	TCE0_017r03501	TRIREDRAFT_27025
OG_0006	TP00841	AN7678.2	ANI_1_614034	Ao3042_02081	NCU06638	EN45_056560	POX03265	PMAA_021750	TSTA_029990	TCE0_034r11006	TRIREDRAFT_81219
OG_0007	TP05227	AN5494.2	ANI_1_2436074	Ao3042_07261	NCU08346	EN45_102550	POX00118	PMAA_077970	TSTA_112410	TCE0_018r06057	TRIREDRAFT_78309
OG_0008	TP06151	AN8827.2	ANI_1_494154	Ao3042_01267	NCU06177	EN45_060410	POX08572	PMAA_085160	TSTA_120180	TCE0_018r04673	TRIREDRAFT_119679
OG_0009	TP10740	AN1171.2	ANI_1_468074	Ao3042_09348	NCU04747	EN45_032640	POX06023	PMAA_042730	TSTA_075380	TCE0_042r14729	TRIREDRAFT_79895
OG_0010	TP04683	AN0822.2	ANI_1_1746014	Ao3042_02456	NCU00914	EN45_036000	POX06093	PMAA_074060	TSTA_094590	TCE0_017f03792	TRIREDRAFT_64196
OG_0011	TP06017	AN7736.2	ANI_1_482034	Ao3042_07708	NCU02147	EN45_011480	POX01514	PMAA_084050	TSTA_119120	TCE0_018r04873	TRIREDRAFT_59270
OG_0012	TP11098	AN3580.2	ANI_1_2824014	Ao3042_04427	NCU09120	EN45_102010	POX00307	PMAA_039750	TSTA_079030	TCE0_042r15272	TRIREDRAFT_76515
OG_0013	TP01406	AN5728.2	ANI_1_1450164	Ao3042_11035	NCU03523	EN45_027320	POX06688	PMAA_026580	TSTA_072290	TCE0_034f10155	TRIREDRAFT_82175
OG_0014	TP06694	AN0361.2	ANI_1_804014	Ao3042_03410	NCU02203	EN45_005890	POX03386	PMAA_088890	TSTA_124490	TCE0_047r17987	TRIREDRAFT_75139
OG_0015	TP00603	AN4239.2	ANI_1_702164	Ao3042_11080	NCU07290	EN45_026880	POX06732	PMAA_020060	TSTA_028040	TCE0_034r11360	TRIREDRAFT_63772
OG_0016	TP09325	AN5137.2	ANI_1_2178064	Ao3042_03227	NCU09598	EN45_015040	POX08959	PMAA_097170	TSTA_043860	TCE0_039f13358	TRIREDRAFT_55599
OG_0017	TP07256	AN1476.2	ANI_1_1106144	Ao3042_08886	NCU07399	EN45_053410	POX07670	PMAA_059440	TSTA_012500	TCE0_033r09616	TRIREDRAFT_58476
OG_0018	TP11706	AN4768.2	ANI_1_2512094	Ao3042_01332	NCU00562	EN45_054650	POX07973	PMAA_003540	TSTA_101230	TCE0_060r18908	TRIREDRAFT_50316
OG_0019	TP12843	AN6511.2	ANI_1_40134	Ao3042_11581	NCU04176	EN45_088920	POX09514	PMAA_011570	TSTA_005550	TCE0_041r13410	TRIREDRAFT_103273
OG_0020	TP10639	AN3663.2	ANI_1_2744014	Ao3042_01084	NCU02973	EN45_099720	POX00470	PMAA_043690	TSTA_076590	TCE0_042r14581	TRIREDRAFT_120556
OG_0021	TP05018	AN6253.2	ANI_1_236024	Ao3042_04623	NCU01512	EN45_091360	POX00671	PMAA_076290	TSTA_096650	TCE0_017r03318	TRIREDRAFT_122275
OG_0022	TP08180	AN8785.2	ANI_1_370064	Ao3042_10096	NCU01241	EN45_090000	POX01102	PMAA_052210	TSTA_020680	TCE0_033r08279	TRIREDRAFT_23295
OG_0023	TP02597	AN2173.2	ANI_1_814134	Ao3042_07919	NCU01564	EN45_066380	POX05349	PMAA_036420	TSTA_055760	TCE0_015r02670	TRIREDRAFT_80775
OG_0024	TP01752	AN6087.2	ANI_1_640104	Ao3042_04930	NCU07478	EN45_038390	POX03578	PMAA_029410	TSTA_069060	TCE0_015r01485	TRIREDRAFT_64818
OG_0025	TP09218	AN5132.2	ANI_1_1282064	Ao3042_03233	NCU03561	EN45_089490	POX08947	PMAA_096250	TSTA_044920	TCE0_039r13210	TRIREDRAFT_78679
OG_0026	TP10097	AN5894.2	ANI_1_426024	Ao3042_05673	NCU16790	EN45_047180	POX07185	PMAA_048410	TSTA_038440	TCE0_022f06637	TRIREDRAFT_43618
OG_0027	TP09000	AN3847.2	ANI_1_496184	Ao3042_05313	NCU03781	EN45_031350	POX02318	PMAA_094530	TSTA_046610	TCE0_039r12892	TRIREDRAFT_59951
OG_0028	TP00897	AN6359.2	ANI_1_672024	Ao3042_06857	NCU08563	EN45_096210	POX03507	PMAA_022220	TSTA_030500	TCE0_034r10916	TRIREDRAFT_77795
OG_0029	TP10780	AN1208.2	ANI_1_404074	Ao3042_09307	NCU02966	EN45_109290	POX04885	PMAA_042380	TSTA_074920	TCE0_042r14791	TRIREDRAFT_57391
OG_0030	TP10361	AN1387.2	ANI_1_1582074	Ao3042_04451	NCU03517	EN45_105920	POX09768	PMAA_046140	TSTA_035390	TCE0_042f14164	TRIREDRAFT_61570
OG_0031	TP09956	AN6191.2	ANI_1_2434024	Ao3042_05720	NCU11371	EN45_049460	POX07246	PMAA_049440	TSTA_039420	TCE0_022f06847	TRIREDRAFT_74681
OG_0032	TP01577	AN4384.2	ANI_1_258184	Ao3042_05444	NCU01337	EN45_009760	POX03681	PMAA_027940	TSTA_070820	TCE0_034r09915	TRIREDRAFT_111536
OG_0033	TP02343	AN6890.2	ANI_1_1450124	Ao3042_04091	NCU02846	EN45_067410	POX05005	PMAA_034080	TSTA_063510	TCE0_015f02301	TRIREDRAFT_67923
OG_0034	TP05607	AN8168.2	ANI_1_604084	Ao3042_11376	NCU04158	EN45_078420	POX01374	PMAA_080780	TSTA_115390	TCE0_018r05480	TRIREDRAFT_74375
OG_0035	TP12971	AN9112.2	ANI_1_508124	Ao3042_06470	NCU04570	EN45_074850	POX02050	PMAA_010440	TSTA_006740	TCE0_050r18328	TRIREDRAFT_57728
OG_0036	TP04976	AN6230.2	ANI_1_2310024	Ao3042_04608	NCU07617	EN45_013420	POX00642	PMAA_075980	TSTA_096390	TCE0_017f03378	TRIREDRAFT_123713
OG_0037	TP11099	AN8047.2	ANI_1_1566024	Ao3042_05105	NCU00369	EN45_076750	POX01873	PMAA_039740	TSTA_079040	TCE0_042r15274	TRIREDRAFT_109724
OG_0038	TP01845	AN1767.2	ANI_1_912094	Ao3042_10950	NCU04042	EN45_092120	POX00719	PMAA_030060	TSTA_068260	TCE0_015r01619	TRIREDRAFT_22831
OG_0039	TP04754	AN0891.2	ANI_1_3302014	Ao3042_03649	NCU07669	EN45_044500	POX06182	PMAA_074650	TSTA_095240	TCE0_017r03686	TRIREDRAFT_35454
OG_0040	TP07461	AN5197.2	ANI_1_2112064	Ao3042_04515	NCU02115	EN45_024080	POX02514	PMAA_057920	TSTA_013990	TCE0_033f09312	TRIREDRAFT_79464
OG_0041	TP06745	AN2409.2	ANI_1_116024	Ao3042_08700	NCU01429	EN45_088750	POX09495	PMAA_089440	TSTA_125170	TCE0_047r17901	TRIREDRAFT_121345
OG_0042	TP00695	AN5610.2	ANI_1_1902184	Ao3042_02683	NCU03010	EN45_099160	POX00392	PMAA_020860	TSTA_028810	TCE0_034r11218	TRIREDRAFT_4117
OG_0043	TP02096	AN1880.2	ANI_1_420094	Ao3042_10736	NCU07123	EN45_094730	POX01000	PMAA_032100	TSTA_065500	TCE0_015f01966	TRIREDRAFT_124249
OG_0044	TP12809	AN6531.2	ANI_1_1110134	Ao3042_01928	NCU06192	EN45_088600	POX09488	PMAA_011820	TSTA_005330	TCE0_041r13459	TRIREDRAFT_82519
OG_0045	TP07920	AN0444.2	ANI_1_2424014	Ao3042_01695	NCU06756	EN45_040180	POX07001	PMAA_054380	TSTA_018500	TCE0_033r08645	TRIREDRAFT_54441
OG_0046	TP10577	AN8932.2	ANI_1_300074	Ao3042_09245	NCU00864	EN45_028820	POX04798	PMAA_044210	TSTA_074410	TCE0_042r14486	TRIREDRAFT_124030
OG_0047	TP02532	AN2449.2	ANI_1_122094	Ao3042_08812	NCU08510	EN45_081880	POX05559	PMAA_035780	TSTA_056410	TCE0_015r02568	TRIREDRAFT_78693
OG_0048	TP08707	AN6296.2	ANI_1_608024	Ao3042_05765	NCU06745	EN45_048760	POX07309	PMAA_092390	TSTA_049370	TCE0_024f07628	TRIREDRAFT_53569
OG_0049	TP02839	AN7355.2	ANI_1_914134	Ao3042_03372	NCU03846	EN45_065590	POX05423	PMAA_038190	TSTA_053790	TCE0_015f03038	TRIREDRAFT_38372
OG_0050	TP07092	AN8884.2	ANI_1_1612034	Ao3042_08117	NCU09310	EN45_105660	POX04545	PMAA_060680	TSTA_010630	TCE0_023f07257	TRIREDRAFT_78984
OG_0051	TP07332	AN1512.2	ANI_1_1002144	Ao3042_10006	NCU02565	EN45_051970	POX07493	PMAA_058770	TSTA_013010	TCE0_033f09509	TRIREDRAFT_4536
OG_0052	TP06178	AN7037.2	ANI_1_1068124	Ao3042_06054	NCU06595	EN45_030150	POX02239	PMAA_085380	TSTA_120410	TCE0_018f04631	TRIREDRAFT_56169
OG_0053	TP11844	AN3424.2	ANI_1_2570094	Ao3042_05934	NCU04610	EN45_054350	POX07946	PMAA_004490	TSTA_102950	TCE0_060r18700	TRIREDRAFT_51443
OG_0054	TP10084	AN0961.2	ANI_1_1426014	Ao3042_11831	NCU04323	EN45_045680	POX06524	PMAA_048500	TSTA_038540	TCE0_022r06654	TRIREDRAFT_110899
OG_0055	TP02377	AN7258.2	ANI_1_1364184	Ao3042_03268	NCU07842	EN45_080890	POX05472	PMAA_034340	TSTA_063190	TCE0_015f02349	TRIREDRAFT_120972
OG_0056	TP10145	AN5975.2	ANI_1_802024	Ao3042_09851	NCU07318	EN45_007140	POX04035	PMAA_048060	TSTA_037940	TCE0_022f06554	TRIREDRAFT_52267
OG_0057	TP02283	AN6840.2	ANI_1_874124	Ao3042_00606	NCU03749	EN45_071580	POX03509	PMAA_033620	TSTA_063980	TCE0_015f02229	TRIREDRAFT_102382
OG_0058	TP12554	AN2940.2	ANI_1_1638024	Ao3042_03828	NCU01324	EN45_055320	POX08342	PMAA_013740	TSTA_003340	TCE0_041r13838	TRIREDRAFT_110088
OG_0059	TP07258	AN1500.2	ANI_1_1038144	Ao3042_09993	NCU03699	EN45_052460	POX07466	PMAA_059470	TSTA_012520	TCE0_033f09614	TRIREDRAFT_27649
OG_0060	TP07218	AN1468.2	ANI_1_1116144	Ao3042_08893	NCU11251	EN45_053480	POX07679	PMAA_059620	TSTA_012090	TCE0_033r09669	TRIREDRAFT_21166
OG_0061	TP04435	AN6160.2	ANI_1_1690104	Ao3042_05017	NCU00037	EN45_028480	POX03724	PMAA_070730	TSTA_091080	TCE0_017f04144	TRIREDRAFT_22287
OG_0062	TP12676	AN2997.2	ANI_1_3130024	Ao3042_00487	NCU03876	EN45_058140	POX08291	PMAA_012940	TSTA_004220	TCE0_041f13665	TRIREDRAFT_57676
OG_0063	TP05966	AN7715.2	ANI_1_526034	Ao3042_02032	NCU06386	EN45_011210	POX01542	PMAA_083650	TSTA_118560	TCE0_018r04951	TRIREDRAFT_121227
OG_0064	TP01592	AN4317.2	ANI_1_162184	Ao3042_05503	NCU04063	EN45_061300	POX01008	PMAA_028080	TSTA_070680	TCE0_034r09895	TRIREDRAFT_79891
OG_0065	TP10800	AN3651.2	ANI_1_998014	Ao3042_01070	NCU02753	EN45_099970	POX00484	PMAA_042160	TSTA_076410	TCE0_042r14822	TRIREDRAFT_104707
OG_0066	TP09518	AN1056.2	ANI_1_730074	Ao3042_06089	NCU08485	EN45_112750	POX06004	PMAA_098320	TSTA_042840	TCE0_004r00332	TRIREDRAFT_67360
OG_0067	TP08804	AN9504.2	ANI_1_986104	Ao3042_00302	NCU03187	EN45_004370	POX04428	PMAA_093040	TSTA_048370	TCE0_024f07782	TRIREDRAFT_68364
OG_0068	TP13393	AN7563.2	ANI_1_1350134	Ao3042_08051	NCU02751	EN45_086220	POX07610	PMAA_101520	TSTA_062580	TCE0_013f01214	TRIREDRAFT_120806
OG_0069	TP00434	AN8693.2	ANI_1_2158104	Ao3042_00332	NCU09064	EN45_004700	POX04463	PMAA_018590	TSTA_026550	TCE0_034r11614	TRIREDRAFT_64125
OG_0070	TP02491	AN2430.2	ANI_1_1568094	Ao3042_08792	NCU06611	EN45_082050	POX05658	PMAA_035520	TSTA_056660	TCE0_015r02503	TRIREDRAFT_28865
OG_0071	TP02029	AN0113.2	ANI_1_304164	Ao3042_05183	NCU06579	EN45_070230	POX05164	PMAA_031100	TSTA_067060	TCE0_015r01864	TRIREDRAFT_75210
OG_0072	TP06002	AN7725.2	ANI_1_504034	Ao3042_02020	NCU06550	EN45_011340	POX01531	PMAA_083900	TSTA_118780	TCE0_018r04895	TRIREDRAFT_75271
OG_0073	TP04077	AN5675.2	ANI_1_124114	Ao3042_03871	NCU00771	EN45_067900	POX05821	PMAA_069220	TSTA_089390	TCE0_044f17589	TRIREDRAFT_75280
OG_0074	TP06099	AN2255.2	ANI_1_444154	Ao3042_02802	NCU06190	EN45_079460	POX01273	PMAA_084700	TSTA_119720	TCE0_018r04753	TRIREDRAFT_58225
OG_0075	TP06198	AN7025.2	ANI_1_112124	Ao3042_06046	NCU06609	EN45_030310	POX02220	PMAA_085470	TSTA_120520	TCE0_003f00133	TRIREDRAFT_75334
OG_0076	TP03820	AN0728.2	ANI_1_2088074	Ao3042_04671	NCU04455	EN45_037150	POX06386	PMAA_066930	TSTA_087010	TCE0_044r17160	TRIREDRAFT_75335
OG_0077	TP03821	AN0729.2	ANI_1_984074	Ao3042_04672	NCU04454	EN45_037160	POX06387	PMAA_066940	TSTA_087020	TCE0_044f17161	TRIREDRAFT_75336
OG_0078	TP00634	AN4960.2	ANI_1_586144	Ao3042_07153	NCU04742	EN45_033800	POX03170	PMAA_020340	TSTA_028320	TCE0_034r11316	TRIREDRAFT_75342
OG_0079	TP07418	AN4179.2	ANI_1_266114	Ao3042_08979	NCU08436	EN45_059580	POX05591	PMAA_058210	TSTA_013580	TCE0_033f09400	TRIREDRAFT_63202
OG_0080	TP08656	AN6209.2	ANI_1_548024	Ao3042_05739	NCU06187	EN45_049080	POX07276	PMAA_092050	TSTA_049690	TCE0_024r07557	TRIREDRAFT_65179
OG_0081	TP02089	AN1878.2	ANI_1_1780094	Ao3042_10732	NCU07125	EN45_092770	POX00774	PMAA_032030	TSTA_065560	TCE0_015f01957	TRIREDRAFT_68430
OG_0082	TP10657	AN3678.2	ANI_1_1058014	Ao3042_01103	NCU07301	EN45_099690	POX00446	PMAA_043410	TSTA_076730	TCE0_042f14605	TRIREDRAFT_75397
OG_0083	TP05025	AN6256.2	ANI_1_228024	Ao3042_04564	NCU06739	EN45_091410	POX00675	PMAA_076350	TSTA_096700	TCE0_017f03310	TRIREDRAFT_102794
OG_0084	TP08170	AN6676.2	ANI_1_358064	Ao3042_10100	NCU04164	EN45_090050	POX01110	PMAA_052310	TSTA_020590	TCE0_033r08296	TRIREDRAFT_50712
OG_0085	TP04228	AN3953.2	ANI_1_286094	Ao3042_11788	NCU03099	EN45_094510	POX00817	PMAA_072470	TSTA_092970	TCE0_017r04449	TRIREDRAFT_57140
OG_0086	TP12521	AN4865.2	ANI_1_1738024	Ao3042_02235	NCU03092	EN45_046630	POX08053	PMAA_013960	TSTA_003060	TCE0_041f13886	TRIREDRAFT_56384
OG_0087	TP11913	AN3427.2	ANI_1_1402094	Ao3042_05938	NCU04273	EN45_054310	POX07942	PMAA_004910	TSTA_103330	TCE0_060r18596	TRIREDRAFT_29333
OG_0088	TP03995	AN2314.2	ANI_1_602124	Ao3042_08360	NCU05429	EN45_072830	POX04938	PMAA_068370	TSTA_088790	TCE0_044f17444	TRIREDRAFT_123368
OG_0089	TP10662	AN1111.2	ANI_1_1892074	Ao3042_11233	NCU00784	EN45_034450	POX05885	PMAA_043330	TSTA_076760	TCE0_042r14610	TRIREDRAFT_104203
OG_0090	TP13108	AN1520.2	ANI_1_990144	Ao3042_10011	NCU09259	EN45_088130	POX07499	PMAA_009470	TSTA_058960	TCE0_013f00809	TRIREDRAFT_75434
OG_0091	TP13124	AN1539.2	ANI_1_1948144	Ao3042_10035	NCU07361	EN45_087810	POX07522	PMAA_009130	TSTA_058760	TCE0_013f00841	TRIREDRAFT_75444
OG_0092	TP11658	AN4775.2	ANI_1_1228094	Ao3042_01343	NCU02650	EN45_058550	POX08222	PMAA_003280	TSTA_101010	TCE0_060f18961	TRIREDRAFT_68304
OG_0093	TP10972	AN1961.2	ANI_1_1934184	Ao3042_02656	NCU07358	EN45_098590	POX09186	PMAA_040760	TSTA_077960	TCE0_042r15083	TRIREDRAFT_75450
OG_0094	TP13320	AN7559.2	ANI_1_1360134	Ao3042_08047	NCU03095	EN45_086300	POX07604	PMAA_101080	TSTA_057510	TCE0_013r01113	TRIREDRAFT_75472
OG_0095	TP10649	AN3665.2	ANI_1_2758014	Ao3042_01099	NCU02632	EN45_099840	POX00454	PMAA_043480	TSTA_076660	TCE0_042f14595	TRIREDRAFT_75475
OG_0096	TP08971	AN4464.2	ANI_1_436184	Ao3042_05347	NCU02629	EN45_008670	POX04148	PMAA_094220	TSTA_046980	TCE0_039f12843	TRIREDRAFT_75506
OG_0097	TP01805	AN3909.2	ANI_1_1174084	Ao3042_11018	NCU02053	EN45_094850	POX00946	PMAA_029830	TSTA_068540	TCE0_015r01561	TRIREDRAFT_75518
OG_0098	TP00170	AN3373.2	ANI_1_264104	Ao3042_08534	NCU02457	EN45_076120	POX01957	PMAA_016670	TSTA_024440	TCE0_034r12009	TRIREDRAFT_107805
OG_0099	TP04166	AN3927.2	ANI_1_1670094	Ao3042_00886	NCU03243	EN45_097700	POX04684	PMAA_072930	TSTA_093370	TCE0_017r04544	TRIREDRAFT_75535
OG_0100	TP02358	AN7206.2	ANI_1_192094	Ao3042_08861	NCU08878	EN45_081380	POX05520	PMAA_034180	TSTA_063400	TCE0_015r02320	TRIREDRAFT_106603
OG_0101	TP08978	AN4475.2	ANI_1_446184	Ao3042_05339	NCU02509	EN45_031040	POX02292	PMAA_094290	TSTA_046890	TCE0_039r12854	TRIREDRAFT_75564
OG_0102	TP10306	AN5772.2	ANI_1_864164	Ao3042_00939	NCU02829	EN45_001340	POX09094	PMAA_046660	TSTA_036080	TCE0_022f06294	TRIREDRAFT_121068
OG_0103	TP04989	AN6233.2	ANI_1_2302024	Ao3042_04612	NCU17061	EN45_091180	POX00650	PMAA_076070	TSTA_096430	TCE0_017f03364	TRIREDRAFT_31481
OG_0104	TP07670	AN1639.2	ANI_1_732184	Ao3042_09181	NCU02520	EN45_022110	POX02446	PMAA_056420	TSTA_015840	TCE0_033r09021	TRIREDRAFT_75568
OG_0105	TP13389	AN7567.2	ANI_1_484134	Ao3042_08060	NCU09803	EN45_085350	POX07615	PMAA_101480	TSTA_062620	TCE0_013r01207	TRIREDRAFT_75753
OG_0106	TP01275	AN1364.2	ANI_1_96074	Ao3042_04474	NCU06751	EN45_106340	POX09267	PMAA_025560	TSTA_073360	TCE0_034r10329	TRIREDRAFT_63277
OG_0107	TP00623	AN4968.2	ANI_1_564144	Ao3042_07163	NCU03901	EN45_034100	POX03204	PMAA_020250	TSTA_028230	TCE0_034r11330	TRIREDRAFT_75593
OG_0108	TP03367	AN2119.2	ANI_1_678094	Ao3042_06561	NCU04090	EN45_048140	POX07350	PMAA_063240	TSTA_082620	TCE0_044f16493	TRIREDRAFT_75603
OG_0109	TP12468	AN2524.2	ANI_1_492084	Ao3042_01728	NCU05809	EN45_114960	POX08470	PMAA_014510	TSTA_002620	TCE0_041r13963	TRIREDRAFT_75620
OG_0110	TP03842	AN0700.2	ANI_1_2066074	Ao3042_04688	NCU10381	EN45_112270	POX06412	PMAA_067150	TSTA_087250	TCE0_044f17196	TRIREDRAFT_75648
OG_0111	TP04083	AN4263.2	ANI_1_42114	Ao3042_11648	NCU02666	EN45_068460	POX05769	PMAA_069280	TSTA_089450	TCE0_044r17580	TRIREDRAFT_75672
OG_0112	TP10328	AN5786.2	ANI_1_1482164	Ao3042_00957	NCU07955	EN45_001140	POX09070	PMAA_046460	TSTA_035880	TCE0_022r06265	TRIREDRAFT_75686
OG_0113	TP10763	AN1194.2	ANI_1_422074	Ao3042_09321	NCU09896	EN45_032050	POX04897	PMAA_042500	TSTA_075110	TCE0_042r14764	TRIREDRAFT_75704
OG_0114	TP10762	AN1195.2	ANI_1_424074	Ao3042_09320	NCU09897	EN45_032060	POX04898	PMAA_042510	TSTA_075120	TCE0_042f14762	TRIREDRAFT_75707
OG_0115	TP10584	AN1260.2	ANI_1_308074	Ao3042_09256	NCU02716	EN45_108970	POX04806	PMAA_044140	TSTA_074470	TCE0_042f14500	TRIREDRAFT_75736
OG_0116	TP10583	AN1259.2	ANI_1_1726074	Ao3042_09257	NCU02717	EN45_108960	POX04805	PMAA_044150	TSTA_074460	TCE0_042r14498	TRIREDRAFT_75739
OG_0117	TP01658	AN7447.2	ANI_1_2024024	Ao3042_10833	NCU04606	EN45_097620	POX07767	PMAA_028670	TSTA_070010	TCE0_015f01358	TRIREDRAFT_23118
OG_0118	TP02031	AN0111.2	ANI_1_300164	Ao3042_11621	NCU08036	EN45_070250	POX05161	PMAA_031120	TSTA_067040	TCE0_015r01868	TRIREDRAFT_75102
OG_0119	TP10537	AN1289.2	ANI_1_232074	Ao3042_04239	NCU02725	EN45_107770	POX04739	PMAA_044580	TSTA_074050	TCE0_042r14430	TRIREDRAFT_75742
OG_0120	TP10755	AN1190.2	ANI_1_414074	Ao3042_09326	NCU09814	EN45_112840	POX05993	PMAA_042580	TSTA_075180	TCE0_042r14754	TRIREDRAFT_75758
OG_0121	TP04157	AN3920.2	ANI_1_220094	Ao3042_11030	NCU16396	EN45_013550	POX03986	PMAA_073030	TSTA_093440	TCE0_017r04559	TRIREDRAFT_57263
OG_0122	TP12635	AN2981.2	ANI_1_1686024	Ao3042_03853	NCU09111	EN45_058380	POX08313	PMAA_013220	TSTA_003880	TCE0_041r13716	TRIREDRAFT_75769
OG_0123	TP11915	AN3428.2	ANI_1_2574094	Ao3042_05940	NCU04272	EN45_054290	POX07940	PMAA_004930	TSTA_103370	TCE0_060r18594	TRIREDRAFT_75794
OG_0124	TP00825	AN2514.2	ANI_1_504084	Ao3042_07382	NCU04596	EN45_114330	POX02800	PMAA_021620	TSTA_029810	TCE0_034r11028	TRIREDRAFT_75838
OG_0125	TP00799	AN2508.2	ANI_1_532084	Ao3042_07386	NCU04636	EN45_114880	POX08458	PMAA_021270	TSTA_029440	TCE0_034f11062	TRIREDRAFT_75845
OG_0126	TP12677	AN2998.2	ANI_1_3132024	Ao3042_00488	NCU03877	EN45_058130	POX08290	PMAA_012930	TSTA_004230	TCE0_041r13663	TRIREDRAFT_75890
OG_0127	TP10524	AN4542.2	ANI_1_868064	Ao3042_00838	NCU00073	EN45_023150	POX02561	PMAA_044660	TSTA_033800	TCE0_042r14414	TRIREDRAFT_75918
OG_0128	TP03796	AN0956.2	ANI_1_1438014	Ao3042_11826	NCU00065	EN45_083820	POX06518	PMAA_066740	TSTA_086810	TCE0_044f17120	TRIREDRAFT_75921
OG_0129	TP12614	AN2967.2	ANI_1_3106024	Ao3042_03848	NCU00950	EN45_055130	POX08321	PMAA_013280	TSTA_003750	TCE0_041r13749	TRIREDRAFT_58267
OG_0130	TP12550	AN2964.2	ANI_1_1648024	Ao3042_03834	NCU00050	EN45_055400	POX08334	PMAA_013700	TSTA_003380	TCE0_041f13843	TRIREDRAFT_75934
OG_0131	TP07976	AN0409.2	ANI_1_2468014	Ao3042_06764	NCU00046	EN45_039510	POX07040	PMAA_053890	TSTA_018980	TCE0_033r08564	TRIREDRAFT_75939
OG_0132	TP08026	AN2743.2	ANI_1_568014	Ao3042_11547	NCU00040	EN45_039030	POX07070	PMAA_053600	TSTA_019270	TCE0_033f08492	TRIREDRAFT_75954
OG_0133	TP03425	AN5452.2	ANI_1_1234074	Ao3042_07239	NCU00396	EN45_103670	POX00085	PMAA_063780	TSTA_083440	TCE0_044f16577	TRIREDRAFT_75965
OG_0134	TP08139	AN0596.2	ANI_1_2152074	Ao3042_09067	NCU06605	EN45_082310	POX05640	PMAA_052550	TSTA_020370	TCE0_033r08339	TRIREDRAFT_56582
OG_0135	TP08696	AN6307.2	ANI_1_590024	Ao3042_05759	NCU06242	EN45_048840	POX07301	PMAA_092280	TSTA_049460	TCE0_024r07616	TRIREDRAFT_75972
OG_0136	TP01105	AN4211.2	ANI_1_634164	Ao3042_01117	NCU00377	EN45_026140	POX06796	PMAA_024120	TSTA_032560	TCE0_034f10580	TRIREDRAFT_75975
OG_0137	TP04380	AN3878.2	ANI_1_588104	Ao3042_04961	NCU11173	EN45_027730	POX03538	PMAA_071270	TSTA_091760	TCE0_017r04229	TRIREDRAFT_75992
OG_0138	TP02809	AN7742.2	ANI_1_472034	Ao3042_07716	NCU00137	EN45_011530	POX01578	PMAA_037900	TSTA_054110	TCE0_015f02985	TRIREDRAFT_75995
OG_0139	TP02799	AN7744.2	ANI_1_1324034	Ao3042_07721	NCU00127	EN45_011550	POX01580	PMAA_037880	TSTA_054130	TCE0_015r02969	TRIREDRAFT_75998
OG_0140	TP04427	AN6150.2	ANI_1_474104	Ao3042_05010	NCU00152	EN45_028250	POX03701	PMAA_070810	TSTA_091190	TCE0_017r04155	TRIREDRAFT_76029
OG_0141	TP08717	AN6289.2	ANI_1_636024	Ao3042_05806	NCU06774	EN45_048630	POX07316	PMAA_092470	TSTA_049260	TCE0_024f07642	TRIREDRAFT_76037
OG_0142	TP08723	AN6283.2	ANI_1_2500024	Ao3042_05788	NCU08503	EN45_048690	POX07322	PMAA_092530	TSTA_049160	TCE0_024r07653	TRIREDRAFT_76050
OG_0143	TP05682	AN8021.2	ANI_1_1468024	Ao3042_06657	NCU01207	EN45_077150	POX01845	PMAA_081280	TSTA_116080	TCE0_018f05370	TRIREDRAFT_121367
OG_0144	TP02435	AN2414.2	ANI_1_754024	Ao3042_06766	NCU02534	EN45_095750	POX00325	PMAA_034990	TSTA_057230	TCE0_015r02430	TRIREDRAFT_76159
OG_0145	TP13115	AN1534.2	ANI_1_962144	Ao3042_10027	NCU00502	EN45_087970	POX07513	PMAA_009200	TSTA_058830	TCE0_013f00820	TRIREDRAFT_76166
OG_0146	TP13114	AN1533.2	ANI_1_964144	Ao3042_10026	NCU00501	EN45_087980	POX07512	PMAA_009210	TSTA_058840	TCE0_013r00818	TRIREDRAFT_76169
OG_0147	TP08009	AN2738.2	ANI_1_552014	Ao3042_11554	NCU08607	EN45_039200	POX07059	PMAA_053670	TSTA_019200	TCE0_033r08518	TRIREDRAFT_76172
OG_0148	TP00842	AN7679.2	ANI_1_610034	Ao3042_02080	NCU04293	EN45_056550	POX03264	PMAA_021760	TSTA_030000	TCE0_034f11004	TRIREDRAFT_23271
OG_0149	TP08157	AN2420.2	ANI_1_746024	Ao3042_06790	NCU03042	EN45_095680	POX00335	PMAA_052390	TSTA_020510	TCE0_033f08314	TRIREDRAFT_76191
OG_0150	TP10680	AN3683.2	ANI_1_1070014	Ao3042_00997	NCU08651	EN45_100660	POX00544	PMAA_043210	TSTA_076880	TCE0_042f14636	TRIREDRAFT_54567
OG_0151	TP03855	AN0689.2	ANI_1_928074	Ao3042_04701	NCU06656	EN45_112070	POX06425	PMAA_067280	TSTA_087380	TCE0_044f17218	TRIREDRAFT_49232
OG_0152	TP10679	AN3684.2	ANI_1_1072014	Ao3042_00996	NCU08652	EN45_100670	POX00547	PMAA_043240	TSTA_076850	TCE0_042r14634	TRIREDRAFT_73559
OG_0153	TP09423	AN1096.2	ANI_1_608074	Ao3042_11254	NCU05726	EN45_017940	POX05912	PMAA_097580	TSTA_043450	TCE0_004f00199	TRIREDRAFT_76249
OG_0154	TP00604	AN4984.2	ANI_1_530144	Ao3042_07180	NCU07293	EN45_018060	POX03222	PMAA_020070	TSTA_028050	TCE0_034r11359	TRIREDRAFT_122381
OG_0155	TP07792	AN4530.2	ANI_1_1988064	Ao3042_00815	NCU09161	EN45_025920	POX02690	PMAA_055510	TSTA_016880	TCE0_033f08830	TRIREDRAFT_76291
OG_0156	TP04255	AN0084.2	ANI_1_254164	Ao3042_00668	NCU00443	EN45_070550	POX05114	PMAA_072280	TSTA_092790	TCE0_017r04412	TRIREDRAFT_76329
OG_0157	TP04256	AN0083.2	ANI_1_252164	Ao3042_00667	NCU00444	EN45_070560	POX05115	PMAA_072270	TSTA_092780	TCE0_017r04411	TRIREDRAFT_76330
OG_0158	TP02336	AN6897.2	ANI_1_676124	Ao3042_04084	NCU00436	EN45_067310	POX04994	PMAA_034030	TSTA_063550	TCE0_015r02293	TRIREDRAFT_76336
OG_0159	TP09333	AN1105.2	ANI_1_588074	Ao3042_11240	NCU00431	EN45_034370	POX05900	PMAA_097240	TSTA_043780	TCE0_039f13367	TRIREDRAFT_76340
OG_0160	TP09971	AN6194.2	ANI_1_520024	Ao3042_05725	NCU08001	EN45_049420	POX07250	PMAA_049360	TSTA_039320	TCE0_022r06822	TRIREDRAFT_122212
OG_0161	TP01519	AN4351.2	ANI_1_220184	Ao3042_05475	NCU05876	EN45_010320	POX03965	PMAA_027490	TSTA_071240	TCE0_034f09999	TRIREDRAFT_124132
OG_0162	TP00167	AN3375.2	ANI_1_258104	Ao3042_08530	NCU06052	EN45_076160	POX01948	PMAA_016640	TSTA_024410	TCE0_034f12013	TRIREDRAFT_49696
OG_0163	TP06371	AN1421.2	ANI_1_1204144	Ao3042_10584	NCU05602	EN45_073920	POX05710	PMAA_086920	TSTA_122250	TCE0_038r12357	TRIREDRAFT_61307
OG_0164	TP10567	AN1266.2	ANI_1_282074	Ao3042_09239	NCU02696	EN45_108490	POX04771	PMAA_044280	TSTA_074330	TCE0_042f14473	TRIREDRAFT_104495
OG_0165	TP02241	AN0204.2	ANI_1_234164	Ao3042_00729	NCU06520	EN45_068930	POX05253	PMAA_033210	TSTA_064350	TCE0_015r02172	TRIREDRAFT_21453
OG_0166	TP00211	AN6374.2	ANI_1_696024	Ao3042_06825	NCU07070	EN45_096070	POX00359	PMAA_016960	TSTA_024840	TCE0_034f11949	TRIREDRAFT_58627
OG_0167	TP01809	AN1750.2	ANI_1_876094	Ao3042_10966	NCU04041	EN45_092460	POX00746	PMAA_029870	TSTA_068470	TCE0_015r01565	TRIREDRAFT_26029
OG_0168	TP03748	AN0944.2	ANI_1_1466014	Ao3042_11808	NCU00919	EN45_084640	POX06246	PMAA_066390	TSTA_086500	TCE0_044f17057	TRIREDRAFT_49770
OG_0169	TP07093	AN8877.2	ANI_1_890034	Ao3042_08107	NCU03264	EN45_105670	POX04544	PMAA_060660	TSTA_010640	TCE0_023f07258	TRIREDRAFT_76491
OG_0170	TP07681	AN1652.2	ANI_1_730184	Ao3042_09180	NCU02671	EN45_022100	POX02452	PMAA_056390	TSTA_015850	TCE0_033f09002	TRIREDRAFT_76505
OG_0171	TP08042	AN0253.2	ANI_1_596014	Ao3042_09892	NCU09118	EN45_027430	POX07088	PMAA_053460	TSTA_019440	TCE0_033r08467	TRIREDRAFT_76514
OG_0172	TP08003	AN2734.2	ANI_1_540014	Ao3042_11557	NCU07408	EN45_039250	POX07063	PMAA_053720	TSTA_019130	TCE0_033r08526	TRIREDRAFT_76532
OG_0173	TP02322	AN6902.2	ANI_1_686124	Ao3042_04076	NCU07547	EN45_067260	POX04989	PMAA_033930	TSTA_063650	TCE0_015r02275	TRIREDRAFT_107335
OG_0174	TP12906	AN9079.2	ANI_1_32104	Ao3042_06438	NCU02833	EN45_074380	POX02103	PMAA_010930	TSTA_006220	TCE0_050f18407	TRIREDRAFT_76540
OG_0175	TP04144	AN4274.2	ANI_1_22114	Ao3042_11636	NCU02830	EN45_053610	POX07694	PMAA_069460	TSTA_089640	TCE0_017f04582	TRIREDRAFT_76543
OG_0176	TP04094	AN4266.2	ANI_1_528114	Ao3042_11644	NCU02826	EN45_068490	POX05765	PMAA_069390	TSTA_089560	TCE0_044f17603	TRIREDRAFT_76557
OG_0177	TP10315	AN5776.2	ANI_1_1474164	Ao3042_00946	NCU02794	EN45_001270	POX09087	PMAA_046580	TSTA_036000	TCE0_022r06287	TRIREDRAFT_76564
OG_0178	TP12035	AN2357.2	ANI_1_2316014	Ao3042_07594	NCU08275	EN45_000220	POX03647	PMAA_005840	TSTA_104420	TCE0_043f15923	TRIREDRAFT_78552
OG_0179	TP07454	AN5194.2	ANI_1_1156064	Ao3042_04512	NCU02544	EN45_024020	POX02507	PMAA_057980	TSTA_013900	TCE0_033r09322	TRIREDRAFT_78373
OG_0180	TP05386	AN4700.2	ANI_1_1742064	Ao3042_07547	NCU07347	EN45_064910	POX01716	PMAA_078940	TSTA_113450	TCE0_018f05822	TRIREDRAFT_76700
OG_0181	TP01154	AN4096.2	ANI_1_450164	Ao3042_01018	NCU06407	EN45_020770	POX06840	PMAA_024490	TSTA_033010	TCE0_034r10516	TRIREDRAFT_80668
OG_0182	TP09168	AN5099.2	ANI_1_1340064	Ao3042_03261	NCU01862	EN45_089210	POX08910	PMAA_095690	TSTA_045560	TCE0_039r13120	TRIREDRAFT_76734
OG_0183	TP12076	AN7143.2	ANI_1_250124	Ao3042_11452	NCU03009	EN45_017560	POX08804	PMAA_006070	TSTA_104810	TCE0_043f15862	TRIREDRAFT_76740
OG_0184	TP05469	AN7699.2	ANI_1_556034	Ao3042_02050	NCU01894	EN45_010990	POX01561	PMAA_079640	TSTA_114090	TCE0_018r05691	TRIREDRAFT_76752
OG_0185	TP08823	AN8743.2	ANI_1_2144104	Ao3042_00293	NCU01901	EN45_004330	POX04419	PMAA_093210	TSTA_048150	TCE0_024r07808	TRIREDRAFT_76771
OG_0186	TP11724	AN4760.2	ANI_1_2520094	Ao3042_05898	NCU01913	EN45_054760	POX07982	PMAA_003670	TSTA_101360	TCE0_060r18881	TRIREDRAFT_76795
OG_0187	TP08849	AN8667.2	ANI_1_2178104	Ao3042_01136	NCU09068	EN45_004000	POX04510	PMAA_093460	TSTA_047870	TCE0_024f07842	TRIREDRAFT_76817
OG_0188	TP10074	AN5875.2	ANI_1_458024	Ao3042_05692	NCU07041	EN45_047470	POX07210	PMAA_048600	TSTA_038640	TCE0_022f06674	TRIREDRAFT_76833
OG_0189	TP10327	AN5785.2	ANI_1_894164	Ao3042_00955	NCU07956	EN45_001150	POX09071	PMAA_046470	TSTA_035890	TCE0_022f06267	TRIREDRAFT_120571
OG_0190	TP02796	AN7750.2	ANI_1_1316034	Ao3042_07725	NCU06389	EN45_011590	POX01592	PMAA_037850	TSTA_054160	TCE0_015f02963	TRIREDRAFT_76845
OG_0191	TP06377	AN6006.2	ANI_1_714144	Ao3042_05560	NCU01939	EN45_007850	POX04090	PMAA_086980	TSTA_122300	TCE0_038r12367	TRIREDRAFT_76859
OG_0192	TP00396	AN6591.2	ANI_1_206134	Ao3042_01988	NCU04104	EN45_050700	POX04285	PMAA_018230	TSTA_026250	TCE0_034f11672	TRIREDRAFT_73525
OG_0193	TP02882	AN7337.2	ANI_1_952134	Ao3042_03355	NCU01305	EN45_065470	POX05429	PMAA_038550	TSTA_053430	TCE0_015r03098	TRIREDRAFT_119887
OG_0194	TP13176	AN1565.2	ANI_1_648134	Ao3042_10061	NCU02118	EN45_087170	POX07566	PMAA_100100	TSTA_058440	TCE0_013r00916	TRIREDRAFT_62168
OG_0195	TP03650	AN0769.2	ANI_1_1668014	Ao3042_00066	NCU01929	EN45_036640	POX06339	PMAA_065610	TSTA_085640	TCE0_044r16940	TRIREDRAFT_76875
OG_0196	TP03240	AN5338.2	ANI_1_1128074	Ao3042_11504	NCU07332	EN45_104370	POX00022	PMAA_062700	TSTA_082300	TCE0_044r16318	TRIREDRAFT_81102
OG_0197	TP11522	AN4814.2	ANI_1_1880024	Ao3042_01391	NCU01990	EN45_059090	POX08186	PMAA_002550	TSTA_099940	TCE0_060r19156	TRIREDRAFT_76906
OG_0198	TP11750	AN4742.2	ANI_1_1312094	Ao3042_05885	NCU01981	EN45_054950	POX08000	PMAA_003910	TSTA_101690	TCE0_060f18837	TRIREDRAFT_76927
OG_0199	TP11783	AN4740.2	ANI_1_2542094	Ao3042_02246	NCU01975	EN45_054990	POX08003	PMAA_004080	TSTA_102590	TCE0_060f18785	TRIREDRAFT_76930
OG_0200	TP04440	AN6171.2	ANI_1_120044	Ao3042_05026	NCU01008	EN45_028540	POX03746	PMAA_070680	TSTA_090960	TCE0_017r04138	TRIREDRAFT_81139
OG_0201	TP00367	AN6606.2	ANI_1_240134	Ao3042_02003	NCU03657	EN45_050440	POX04304	PMAA_017980	TSTA_026010	TCE0_034f11714	TRIREDRAFT_22072
OG_0202	TP05972	AN7710.2	ANI_1_538034	Ao3042_02039	NCU03731	EN45_011170	POX01547	PMAA_083710	TSTA_118630	TCE0_018r04943	TRIREDRAFT_77000
OG_0203	TP02247	AN0210.2	ANI_1_362124	Ao3042_00724	NCU08027	EN45_073780	POX05256	PMAA_033270	TSTA_064310	TCE0_015r02176	TRIREDRAFT_55114
OG_0204	TP12823	AN6523.2	ANI_1_72134	Ao3042_11596	NCU01431	EN45_088720	POX09438	PMAA_011680	TSTA_005430	TCE0_041f13440	TRIREDRAFT_77031
OG_0205	TP12106	AN7184.2	ANI_1_1220124	Ao3042_09580	NCU04362	EN45_017170	POX08840	PMAA_006310	TSTA_105000	TCE0_043r15823	TRIREDRAFT_56070
OG_0206	TP08116	AN0571.2	ANI_1_1056074	Ao3042_09034	NCU06370	EN45_083520	POX05612	PMAA_052800	TSTA_020150	TCE0_033f08369	TRIREDRAFT_111788
OG_0207	TP08774	AN8769.2	ANI_1_906104	Ao3042_02355	NCU00566	EN45_005060	POX04383	PMAA_092910	TSTA_048640	TCE0_024r07730	TRIREDRAFT_53601
OG_0208	TP10722	AN1158.2	ANI_1_494074	Ao3042_09364	NCU01197	EN45_032470	POX06038	PMAA_042830	TSTA_075490	TCE0_042r14701	TRIREDRAFT_77084
OG_0209	TP10794	AN3657.2	ANI_1_2732014	Ao3042_01075	NCU03065	EN45_099910	POX00479	PMAA_042220	TSTA_076470	TCE0_042r14813	TRIREDRAFT_122378
OG_0210	TP05653	AN8014.2	ANI_1_2960024	Ao3042_06663	NCU01365	EN45_077240	POX01836	PMAA_081150	TSTA_115720	TCE0_018f05410	TRIREDRAFT_77086
OG_0211	TP10708	AN1148.2	ANI_1_1844074	Ao3042_09371	NCU02996	EN45_032340	POX03494	PMAA_042970	TSTA_075630	TCE0_042f14678	TRIREDRAFT_112519
OG_0212	TP05910	AN8809.2	ANI_1_424064	Ao3042_07423	NCU06676	EN45_012630	POX01772	PMAA_083160	TSTA_118070	TCE0_018f05035	TRIREDRAFT_77098
OG_0213	TP08995	AN3853.2	ANI_1_1646184	Ao3042_05322	NCU01272	EN45_031280	POX02313	PMAA_094480	TSTA_046660	TCE0_039f12883	TRIREDRAFT_77122
OG_0214	TP08962	AN9434.2	ANI_1_420184	Ao3042_05354	NCU11027	EN45_008750	POX04165	PMAA_094140	TSTA_047070	TCE0_039r12834	TRIREDRAFT_47286
OG_0215	TP05637	AN9467.2	ANI_1_1436024	Ao3042_06676	NCU03786	EN45_077510	POX01821	PMAA_081000	TSTA_115570	TCE0_018f05435	TRIREDRAFT_77135
OG_0216	TP02352	AN2458.2	ANI_1_1606094	Ao3042_08821	NCU08875	EN45_081610	POX05541	PMAA_034130	TSTA_063460	TCE0_015r02312	TRIREDRAFT_77142
OG_0217	TP09264	AN2009.2	ANI_1_1080184	Ao3042_02595	NCU03593	EN45_013930	POX03910	PMAA_096690	TSTA_044650	TCE0_039r13267	TRIREDRAFT_77154
OG_0218	TP05844	AN8225.2	ANI_1_762084	Ao3042_11896	NCU08893	EN45_077720	POX01450	PMAA_082680	TSTA_117490	TCE0_018r05132	TRIREDRAFT_77188
OG_0219	TP05918	AN8251.2	ANI_1_808084	Ao3042_11381	NCU08891	EN45_013040	POX01486	PMAA_083210	TSTA_118130	TCE0_018r05024	TRIREDRAFT_77191
OG_0220	TP05865	AN8235.2	ANI_1_1560084	Ao3042_11910	NCU08889	EN45_065270	POX01462	PMAA_082850	TSTA_117670	TCE0_018f05097	TRIREDRAFT_77193
OG_0221	TP05905	AN8806.2	ANI_1_1660064	Ao3042_07420	NCU01116	EN45_012670	POX01768	PMAA_083140	TSTA_118060	TCE0_018f05043	TRIREDRAFT_77227
OG_0222	TP02360	AN9492.2	ANI_1_1386184	Ao3042_09493	NCU09496	EN45_081400	POX05524	PMAA_034200	TSTA_063340	TCE0_015f02323	TRIREDRAFT_58897
OG_0223	TP05999	AN7722.2	ANI_1_510034	Ao3042_02023	NCU10468	EN45_011310	POX01539	PMAA_083870	TSTA_118750	TCE0_018f04900	TRIREDRAFT_77242
OG_0224	TP05635	AN8000.2	ANI_1_2950024	Ao3042_06677	NCU01379	EN45_077410	POX01822	PMAA_080980	TSTA_115550	TCE0_018f05436	TRIREDRAFT_77251
OG_0225	TP02297	AN6851.2	ANI_1_1580124	Ao3042_04137	NCU01471	EN45_071370	POX05052	PMAA_033730	TSTA_063860	TCE0_015r02245	TRIREDRAFT_77279
OG_0226	TP02815	AN2142.2	ANI_1_1682134	Ao3042_07872	NCU01249	EN45_065960	POX05393	PMAA_037970	TSTA_054050	TCE0_015r02996	TRIREDRAFT_21117
OG_0227	TP00199	AN2824.2	ANI_1_2638014	Ao3042_01901	NCU09042	EN45_016360	POX08880	PMAA_016770	TSTA_024720	TCE0_034r11968	TRIREDRAFT_77299
OG_0228	TP05859	AN8231.2	ANI_1_778084	Ao3042_11906	NCU01083	EN45_065330	POX01458	PMAA_082800	TSTA_117600	TCE0_018r05108	TRIREDRAFT_77309
OG_0229	TP05277	AN3716.2	ANI_1_1440074	Ao3042_07300	NCU02374	EN45_103280	POX00172	PMAA_078370	TSTA_112950	TCE0_018f05983	TRIREDRAFT_77330
OG_0230	TP05279	AN3718.2	ANI_1_1436074	Ao3042_07298	NCU02373	EN45_103170	POX00160	PMAA_078390	TSTA_112970	TCE0_018r05981	TRIREDRAFT_77353
OG_0231	TP05271	AN3711.2	ANI_1_248054	Ao3042_07308	NCU02375	EN45_103210	POX00166	PMAA_078330	TSTA_112910	TCE0_018r05990	TRIREDRAFT_77364
OG_0232	TP11077	AN3587.2	ANI_1_1130014	Ao3042_00983	NCU08378	EN45_102080	POX00318	PMAA_039810	TSTA_078950	TCE0_042f15260	TRIREDRAFT_122405
OG_0233	TP01922	AN2072.2	ANI_1_598094	Ao3042_10688	NCU04014	EN45_094410	POX00912	PMAA_030360	TSTA_067910	TCE0_015f01718	TRIREDRAFT_35317
OG_0234	TP05539	AN3739.2	ANI_1_170054	Ao3042_04344	NCU02404	EN45_101150	POX00217	PMAA_080120	TSTA_114660	TCE0_018f05579	TRIREDRAFT_77380
OG_0235	TP03698	AN0917.2	ANI_1_1922014	Ao3042_03678	NCU03491	EN45_035260	POX06127	PMAA_065980	TSTA_085970	TCE0_044r16989	TRIREDRAFT_119757
OG_0236	TP12710	AN3012.2	ANI_1_302144	Ao3042_00502	NCU02387	EN45_057920	POX08264	PMAA_012730	TSTA_004370	TCE0_041r13615	TRIREDRAFT_77404
OG_0237	TP12583	AN2925.2	ANI_1_1528144	Ao3042_03788	NCU08373	EN45_055970	POX08376	PMAA_013520	TSTA_003550	TCE0_041r13799	TRIREDRAFT_66132
OG_0238	TP01035	AN4881.2	ANI_1_2646024	Ao3042_07064	NCU02412	EN45_033090	POX03042	PMAA_023430	TSTA_031810	TCE0_034f10696	TRIREDRAFT_77425
OG_0239	TP01361	AN5702.2	ANI_1_740164	Ao3042_11065	NCU06090	EN45_021880	POX06764	PMAA_026150	TSTA_072660	TCE0_034r10219	TRIREDRAFT_77440
OG_0240	TP01364	AN5705.2	ANI_1_746164	Ao3042_11063	NCU06091	EN45_021910	POX06767	PMAA_026180	TSTA_072620	TCE0_034r10215	TRIREDRAFT_77441
OG_0241	TP01374	AN5711.2	ANI_1_760164	Ao3042_11060	NCU06104	EN45_021950	POX06770	PMAA_026280	TSTA_072560	TCE0_034r10205	TRIREDRAFT_77447
OG_0242	TP11826	AN2775.2	ANI_1_1382094	Ao3042_05926	NCU06099	EN45_054430	POX07955	PMAA_004160	TSTA_102830	TCE0_060r18724	TRIREDRAFT_77456
OG_0243	TP06692	AN0359.2	ANI_1_800014	Ao3042_03412	NCU02208	EN45_005910	POX03384	PMAA_088880	TSTA_124450	TCE0_047f17991	TRIREDRAFT_21564
OG_0244	TP12743	AN3038.2	ANI_1_380144	Ao3042_11472	NCU02367	EN45_057630	POX08133	PMAA_012440	TSTA_004700	TCE0_041r13560	TRIREDRAFT_77466
OG_0245	TP05281	AN3721.2	ANI_1_1428074	Ao3042_07294	NCU05028	EN45_103100	POX00156	PMAA_078440	TSTA_112990	TCE0_018f05977	TRIREDRAFT_77478
OG_0246	TP00145	AN3363.2	ANI_1_1414104	Ao3042_08518	NCU00927	EN45_075990	POX01970	PMAA_016440	TSTA_024290	TCE0_034r12047	TRIREDRAFT_64298
OG_0247	TP04136	AN8286.2	ANI_1_514114	Ao3042_11628	NCU02626	EN45_053700	POX07705	PMAA_069540	TSTA_089720	TCE0_017f04595	TRIREDRAFT_104474
OG_0248	TP09506	AN6089.2	ANI_1_642104	Ao3042_04927	NCU01589	EN45_038360	POX03582	PMAA_098220	TSTA_042940	TCE0_004r00312	TRIREDRAFT_119731
OG_0249	TP12716	AN3015.2	ANI_1_1534144	Ao3042_00506	NCU06084	EN45_057880	POX08260	PMAA_012670	TSTA_004430	TCE0_041r13606	TRIREDRAFT_77505
OG_0250	TP04032	AN5697.2	ANI_1_82114	Ao3042_03894	NCU05606	EN45_068150	POX05801	PMAA_068860	TSTA_089030	TCE0_044r17512	TRIREDRAFT_77539
OG_0251	TP12091	AN2487.2	ANI_1_452124	Ao3042_07859	NCU06394	EN45_016840	POX08859	PMAA_006140	TSTA_104880	TCE0_043f15839	TRIREDRAFT_2374
OG_0252	TP11793	AN2767.2	ANI_1_1350094	Ao3042_05913	NCU02224	EN45_054580	POX08013	PMAA_004120	TSTA_102650	TCE0_060f18774	TRIREDRAFT_77591
OG_0253	TP00512	AN2905.2	ANI_1_2664024	Ao3042_07045	NCU05891	EN45_033300	POX03151	PMAA_019260	TSTA_027260	TCE0_034f11501	TRIREDRAFT_77609
OG_0254	TP00510	AN2907.2	ANI_1_982024	Ao3042_07047	NCU05889	EN45_033280	POX03154	PMAA_019240	TSTA_027240	TCE0_034f11504	TRIREDRAFT_77613
OG_0255	TP11830	AN2772.2	ANI_1_2564094	Ao3042_05929	NCU05901	EN45_054420	POX07952	PMAA_004360	TSTA_102850	TCE0_060r18718	TRIREDRAFT_77616
OG_0256	TP07299	AN1479.2	ANI_1_2028144	Ao3042_09943	NCU07407	EN45_053350	POX07661	PMAA_059070	TSTA_012730	TCE0_033f09558	TRIREDRAFT_58370
OG_0257	TP01078	AN2861.2	ANI_1_1076024	Ao3042_06991	NCU07521	EN45_019530	POX02776	PMAA_023870	TSTA_032300	TCE0_034f10624	TRIREDRAFT_47971
OG_0258	TP08329	AN0292.2	ANI_1_2534014	Ao3042_03486	NCU04136	EN45_003260	POX07139	PMAA_051380	TSTA_021480	TCE0_033f08082	TRIREDRAFT_66405
OG_0259	TP07456	AN5196.2	ANI_1_1152064	Ao3042_04514	NCU06921	EN45_024040	POX02509	PMAA_057960	TSTA_013920	TCE0_033r09320	TRIREDRAFT_122070
OG_0260	TP08951	AN4460.2	ANI_1_1636184	Ao3042_05361	NCU03628	EN45_008850	POX04173	PMAA_094040	TSTA_047170	TCE0_039f12820	TRIREDRAFT_74480
OG_0261	TP05465	AN7704.2	ANI_1_1350034	Ao3042_02046	NCU00880	EN45_011000	POX01553	PMAA_079600	TSTA_114040	TCE0_018r05697	TRIREDRAFT_59168
OG_0262	TP10435	AN3059.2	ANI_1_420144	Ao3042_02416	NCU02252	EN45_018610	POX02962	PMAA_045430	TSTA_034650	TCE0_042f14270	TRIREDRAFT_77656
OG_0263	TP05403	AN3689.2	ANI_1_212054	Ao3042_07328	NCU06882	EN45_100930	POX00193	PMAA_079100	TSTA_113600	TCE0_018f05800	TRIREDRAFT_77667
OG_0264	TP00354	AN6609.2	ANI_1_246134	Ao3042_02005	NCU03719	EN45_050380	POX04308	PMAA_017850	TSTA_025880	TCE0_034f11738	TRIREDRAFT_37262
OG_0265	TP01012	AN4890.2	ANI_1_930024	Ao3042_07074	NCU09432	EN45_032940	POX03051	PMAA_023220	TSTA_031690	TCE0_034f10734	TRIREDRAFT_77672
OG_0266	TP01039	AN4894.2	ANI_1_904024	Ao3042_07079	NCU02276	EN45_032890	POX03058	PMAA_023540	TSTA_031920	TCE0_034f10691	TRIREDRAFT_77685
OG_0267	TP06279	AN6982.2	ANI_1_1022124	Ao3042_05999	NCU05364	EN45_029640	POX02150	PMAA_086090	TSTA_121210	TCE0_003r00014	TRIREDRAFT_25159
OG_0268	TP02570	AN6859.2	ANI_1_834124	Ao3042_04127	NCU05508	EN45_071250	POX05038	PMAA_036160	TSTA_056050	TCE0_015f02631	TRIREDRAFT_77706
OG_0269	TP06438	AN6054.2	ANI_1_1872144	Ao3042_05618	NCU05517	EN45_008430	POX04133	PMAA_087400	TSTA_122750	TCE0_038r12460	TRIREDRAFT_77713
OG_0270	TP06440	AN6055.2	ANI_1_850144	Ao3042_05619	NCU05516	EN45_008450	POX04134	PMAA_087420	TSTA_122760	TCE0_038f12462	TRIREDRAFT_77714
OG_0271	TP02723	AN2211.2	ANI_1_378154	Ao3042_02883	NCU01067	EN45_012290	POX01641	PMAA_037410	TSTA_054600	TCE0_015r02851	TRIREDRAFT_69793
OG_0272	TP10810	AN3644.2	ANI_1_2718014	Ao3042_00165	NCU10477	EN45_100080	POX00494	PMAA_042060	TSTA_076310	TCE0_042r14838	TRIREDRAFT_122872
OG_0273	TP06375	AN6004.2	ANI_1_708144	Ao3042_05558	NCU05488	EN45_007830	POX04088	PMAA_086960	TSTA_122290	TCE0_038f12364	TRIREDRAFT_77747
OG_0274	TP04106	AN0039.2	ANI_1_1606124	Ao3042_00619	NCU11098	EN45_067730	POX05073	PMAA_073230	TSTA_093630	TCE0_044r17620	TRIREDRAFT_77780
OG_0275	TP10873	AN5593.2	ANI_1_1890184	Ao3042_02698	NCU04540	EN45_099480	POX00426	PMAA_041390	TSTA_077150	TCE0_042f14933	TRIREDRAFT_79756
OG_0276	TP04672	AN0842.2	ANI_1_3224014	Ao3042_02476	NCU00239	EN45_084730	POX06237	PMAA_073950	TSTA_094410	TCE0_017r03806	TRIREDRAFT_77811
OG_0277	TP08360	AN0268.2	ANI_1_646014	Ao3042_09866	NCU00172	EN45_003060	POX07121	PMAA_051130	TSTA_021740	TCE0_033r08035	TRIREDRAFT_77829
OG_0278	TP05903	AN8804.2	ANI_1_1656064	Ao3042_07418	NCU00060	EN45_012690	POX01766	PMAA_083120	TSTA_118040	TCE0_018r05046	TRIREDRAFT_77848
OG_0279	TP06082	AN2259.2	ANI_1_452154	Ao3042_02798	NCU16652	EN45_079330	POX01278	PMAA_084530	TSTA_119560	TCE0_018f04779	TRIREDRAFT_77850
OG_0280	TP04433	AN6161.2	ANI_1_1692104	Ao3042_05016	NCU00032	EN45_028460	POX03722	PMAA_070750	TSTA_091130	TCE0_017f04145	TRIREDRAFT_77870
OG_0281	TP00789	AN2498.2	ANI_1_1414084	Ao3042_04800	NCU00285	EN45_114750	POX08439	PMAA_021320	TSTA_029480	TCE0_034f11076	TRIREDRAFT_77878
OG_0282	TP00559	AN3172.2	ANI_1_1330024	Ao3042_04178	NCU03393	EN45_113880	POX02821	PMAA_019690	TSTA_027670	TCE0_034r11427	TRIREDRAFT_77906
OG_0283	TP00553	AN3177.2	ANI_1_1322024	Ao3042_04183	NCU03381	EN45_113840	POX02824	PMAA_019640	TSTA_027620	TCE0_034f11437	TRIREDRAFT_77915
OG_0284	TP00864	AN7681.2	ANI_1_606034	Ao3042_02078	NCU04597	EN45_056530	POX03258	PMAA_021920	TSTA_030190	TCE0_034r10972	TRIREDRAFT_21749
OG_0285	TP09154	AN4283.2	ANI_1_1576084	Ao3042_11419	NCU01831	EN45_015200	POX01062	PMAA_095460	TSTA_045690	TCE0_039f13098	TRIREDRAFT_77991
OG_0286	TP00063	AN3093.2	ANI_1_2796024	Ao3042_09914	NCU01817	EN45_020400	POX03076	PMAA_015890	TSTA_023820	TCE0_034f12163	TRIREDRAFT_78010
OG_0287	TP02323	AN6901.2	ANI_1_684124	Ao3042_04077	NCU07824	EN45_067270	POX04990	PMAA_033940	TSTA_063640	TCE0_015f02276	TRIREDRAFT_78027
OG_0288	TP02043	AN9523.2	ANI_1_278164	Ao3042_11612	NCU06273	EN45_070380	POX05149	PMAA_031250	TSTA_066890	TCE0_015f01888	TRIREDRAFT_78042
OG_0289	TP02395	AN7350.2	ANI_1_1704134	Ao3042_03367	NCU00457	EN45_065550	POX05419	PMAA_034530	TSTA_063010	TCE0_015f02373	TRIREDRAFT_78044
OG_0290	TP10188	AN5954.2	ANI_1_650144	Ao3042_05530	NCU06279	EN45_007360	POX04052	PMAA_047630	TSTA_037400	TCE0_022r06486	TRIREDRAFT_78046
OG_0291	TP02050	AN0093.2	ANI_1_1158164	Ao3042_11608	NCU06271	EN45_070430	POX05144	PMAA_031430	TSTA_066840	TCE0_015r01899	TRIREDRAFT_78061
OG_0292	TP02811	AN2147.2	ANI_1_866134	Ao3042_07878	NCU06272	EN45_066000	POX05389	PMAA_037920	TSTA_054090	TCE0_015f02989	TRIREDRAFT_78062
OG_0293	TP07770	AN4523.2	ANI_1_918064	Ao3042_00806	NCU07832	EN45_022600	POX02681	PMAA_055680	TSTA_016690	TCE0_033r08860	TRIREDRAFT_78109
OG_0294	TP01383	AN5717.2	ANI_1_776164	Ao3042_11046	NCU02357	EN45_026030	POX06792	PMAA_026360	TSTA_072470	TCE0_034r10189	TRIREDRAFT_78158
OG_0295	TP03369	AN2120.2	ANI_1_1996094	Ao3042_06562	NCU05650	EN45_048130	POX07351	PMAA_063260	TSTA_082680	TCE0_044f16497	TRIREDRAFT_23193
OG_0296	TP05515	AN3729.2	ANI_1_188054	Ao3042_04331	NCU06871	EN45_101050	POX00207	PMAA_080030	TSTA_114570	TCE0_018r05617	TRIREDRAFT_78176
OG_0297	TP01315	AN5001.2	ANI_1_496144	Ao3042_02451	NCU02256	EN45_018260	POX02913	PMAA_025780	TSTA_072950	TCE0_034r10279	TRIREDRAFT_47766
OG_0298	TP02673	AN2269.2	ANI_1_456154	Ao3042_01227	NCU06182	EN45_079180	POX01292	PMAA_036970	TSTA_055130	TCE0_015f02778	TRIREDRAFT_4945
OG_0299	TP07822	AN4024.2	ANI_1_522164	Ao3042_00145	NCU02899	EN45_111000	POX06908	PMAA_055290	TSTA_017580	TCE0_033f08786	TRIREDRAFT_78242
OG_0300	TP07745	AN4510.2	ANI_1_946064	Ao3042_05208	NCU08642	EN45_022780	POX02662	PMAA_055910	TSTA_016460	TCE0_033f08899	TRIREDRAFT_78268
OG_0301	TP11031	AN3622.2	ANI_1_1084014	Ao3042_00990	NCU08343	EN45_100880	POX00565	PMAA_040170	TSTA_078520	TCE0_042r15176	TRIREDRAFT_78314
OG_0302	TP07421	AN1720.2	ANI_1_606184	Ao3042_05270	NCU08365	EN45_031930	POX02359	PMAA_058180	TSTA_013610	TCE0_033r09394	TRIREDRAFT_78322
OG_0303	TP06078	AN2263.2	ANI_1_158154	Ao3042_01213	NCU04166	EN45_079280	POX01282	PMAA_084490	TSTA_119520	TCE0_018f04786	TRIREDRAFT_119898
OG_0304	TP05505	AN4708.2	ANI_1_1750064	Ao3042_02219	NCU02123	EN45_064830	POX01734	PMAA_079940	TSTA_114420	TCE0_018r05636	TRIREDRAFT_110525
OG_0305	TP07582	AN1692.2	ANI_1_642184	Ao3042_09224	NCU06030	EN45_021450	POX02389	PMAA_056930	TSTA_015310	TCE0_033r09129	TRIREDRAFT_78401
OG_0306	TP04715	AN0813.2	ANI_1_1728014	Ao3042_07211	NCU02617	EN45_035830	POX06080	PMAA_074290	TSTA_094800	TCE0_017r03739	TRIREDRAFT_49746
OG_0307	TP07718	AN5177.2	ANI_1_1186064	Ao3042_03185	NCU06021	EN45_023780	POX02491	PMAA_056110	TSTA_016240	TCE0_033r08936	TRIREDRAFT_78415
OG_0308	TP07571	AN1697.2	ANI_1_634184	Ao3042_09229	NCU09449	EN45_110790	POX02401	PMAA_057050	TSTA_015170	TCE0_033f09147	TRIREDRAFT_78421
OG_0309	TP07564	AN1700.2	ANI_1_628184	Ao3042_09233	NCU09450	EN45_110720	POX02370	PMAA_057090	TSTA_015140	TCE0_033r09155	TRIREDRAFT_78423
OG_0310	TP02021	AN0125.2	ANI_1_372164	Ao3042_05191	NCU07721	EN45_070040	POX05178	PMAA_031020	TSTA_067140	TCE0_015r01851	TRIREDRAFT_120153
OG_0311	TP07563	AN1701.2	ANI_1_626184	Ao3042_09234	NCU06073	EN45_110710	POX02369	PMAA_057100	TSTA_015130	TCE0_033f09157	TRIREDRAFT_78437
OG_0312	TP07491	AN5210.2	ANI_1_1126064	Ao3042_04528	NCU06075	EN45_024280	POX02744	PMAA_057700	TSTA_014290	TCE0_033r09266	TRIREDRAFT_78439
OG_0313	TP03966	AN1045.2	ANI_1_752074	Ao3042_06111	NCU08295	EN45_112540	POX05965	PMAA_068330	TSTA_088600	TCE0_044f17398	TRIREDRAFT_78543
OG_0314	TP12160	AN2481.2	ANI_1_438124	Ao3042_07857	NCU08276	EN45_016830	POX08862	PMAA_006520	TSTA_105250	TCE0_043f15763	TRIREDRAFT_78555
OG_0315	TP10832	AN5536.2	ANI_1_928014	Ao3042_02735	NCU04507	EN45_100360	POX00521	PMAA_041840	TSTA_076090	TCE0_042f14871	TRIREDRAFT_54521
OG_0316	TP02243	AN0212.2	ANI_1_358124	Ao3042_00722	NCU05306	EN45_073510	POX03511	PMAA_033230	TSTA_064330	TCE0_015r02174	TRIREDRAFT_78576
OG_0317	TP11949	AN3443.2	ANI_1_2596094	Ao3042_05956	NCU03955	EN45_054140	POX09635	PMAA_005060	TSTA_103560	TCE0_060f18544	TRIREDRAFT_79019
OG_0318	TP08077	AN0557.2	ANI_1_2108074	Ao3042_09021	NCU07996	EN45_083670	POX05603	PMAA_053220	TSTA_019820	TCE0_033f08425	TRIREDRAFT_78641
OG_0319	TP02131	AN0142.2	ANI_1_410164	Ao3042_00786	NCU01800	EN45_069700	POX05193	PMAA_032400	TSTA_065220	TCE0_015f02018	TRIREDRAFT_78661
OG_0320	TP02534	AN2447.2	ANI_1_114094	Ao3042_08811	NCU08511	EN45_081820	POX05557	PMAA_035800	TSTA_056390	TCE0_015r02569	TRIREDRAFT_78690
OG_0321	TP02536	AN2455.2	ANI_1_1488074	Ao3042_08820	NCU08507	EN45_081650	POX05545	PMAA_035820	TSTA_056370	TCE0_015r02573	TRIREDRAFT_78695
OG_0322	TP02527	AN2452.2	ANI_1_1598094	Ao3042_08818	NCU10376	EN45_081700	POX05547	PMAA_035730	TSTA_056460	TCE0_015f02560	TRIREDRAFT_78706
OG_0323	TP06277	AN6980.2	ANI_1_20124	Ao3042_05997	NCU01702	EN45_029620	POX02148	PMAA_086070	TSTA_121190	TCE0_003f00017	TRIREDRAFT_78753
OG_0324	TP10362	AN1392.2	ANI_1_26074	Ao3042_04452	NCU11159	EN45_105930	POX09769	PMAA_046130	TSTA_035380	TCE0_042r14165	TRIREDRAFT_78783
OG_0325	TP08708	AN6293.2	ANI_1_614024	Ao3042_05767	NCU03352	EN45_048730	POX07312	PMAA_092400	TSTA_049340	TCE0_024f07630	TRIREDRAFT_78799
OG_0326	TP01691	AN7468.2	ANI_1_1998024	Ao3042_10852	NCU03938	EN45_097140	POX04238	PMAA_028970	TSTA_069700	TCE0_015r01404	TRIREDRAFT_64784
OG_0327	TP01442	AN4442.2	ANI_1_368184	Ao3042_05378	NCU03357	EN45_009140	POX04187	PMAA_026850	TSTA_071990	TCE0_034f10105	TRIREDRAFT_78806
OG_0328	TP01557	AN4364.2	ANI_1_1568184	Ao3042_05462	NCU05386	EN45_009980	POX07849	PMAA_027770	TSTA_070980	TCE0_034f09948	TRIREDRAFT_78811
OG_0329	TP10438	AN1386.2	ANI_1_38074	Ao3042_04456	NCU09270	EN45_105980	POX09775	PMAA_045460	TSTA_034810	TCE0_042f14274	TRIREDRAFT_78823
OG_0330	TP08731	AN6282.2	ANI_1_662024	Ao3042_05784	NCU06809	EN45_048560	POX07327	PMAA_092640	TSTA_049110	TCE0_024r07665	TRIREDRAFT_78852
OG_0331	TP10766	AN1198.2	ANI_1_432074	Ao3042_09317	NCU02727	EN45_110640	POX04878	PMAA_042470	TSTA_074990	TCE0_042r14769	TRIREDRAFT_78864
OG_0332	TP10783	AN1211.2	ANI_1_398074	Ao3042_09304	NCU02746	EN45_109400	POX04875	PMAA_042340	TSTA_074890	TCE0_042f14797	TRIREDRAFT_78866
OG_0333	TP10785	AN1213.2	ANI_1_396074	Ao3042_09302	NCU02049	EN45_109440	POX04888	PMAA_042320	TSTA_074870	TCE0_042f14798	TRIREDRAFT_56376
OG_0334	TP10600	AN1238.2	ANI_1_348074	Ao3042_09275	NCU02742	EN45_109210	POX04828	PMAA_043980	TSTA_074620	TCE0_042r14527	TRIREDRAFT_78873
OG_0335	TP10324	AN5783.2	ANI_1_890164	Ao3042_00953	NCU07365	EN45_001190	POX09074	PMAA_046500	TSTA_035920	TCE0_022f06272	TRIREDRAFT_78925
OG_0336	TP13390	AN7566.2	ANI_1_1344134	Ao3042_08055	NCU02961	EN45_085340	POX07614	PMAA_101490	TSTA_062610	TCE0_013f01208	TRIREDRAFT_78886
OG_0337	TP04347	AN7494.2	ANI_1_1918024	Ao3042_10883	NCU05233	EN45_097070	POX04603	PMAA_071580	TSTA_092110	TCE0_017r04278	TRIREDRAFT_55183
OG_0338	TP13179	AN1560.2	ANI_1_1482134	Ao3042_10055	NCU09258	EN45_087320	POX07558	PMAA_100070	TSTA_058410	TCE0_013r00921	TRIREDRAFT_2829
OG_0339	TP10693	AN1141.2	ANI_1_1856074	Ao3042_09375	NCU02726	EN45_032220	POX04908	PMAA_043090	TSTA_077030	TCE0_042f14656	TRIREDRAFT_58170
OG_0340	TP08331	AN0290.2	ANI_1_2532014	Ao3042_03487	NCU07471	EN45_003240	POX07137	PMAA_051360	TSTA_021500	TCE0_033f08078	TRIREDRAFT_78961
OG_0341	TP08043	AN0254.2	ANI_1_598014	Ao3042_09891	NCU07468	EN45_027440	POX07089	PMAA_053450	TSTA_019450	TCE0_033f08465	TRIREDRAFT_78966
OG_0342	TP01579	AN4386.2	ANI_1_1590184	Ao3042_05442	NCU04259	EN45_009740	POX07826	PMAA_027960	TSTA_070800	TCE0_034r09912	TRIREDRAFT_79034
OG_0343	TP12791	AN6572.2	ANI_1_164134	Ao3042_01968	NCU03823	EN45_051000	POX04267	PMAA_011960	TSTA_005130	TCE0_041f13481	TRIREDRAFT_69179
OG_0344	TP01505	AN4401.2	ANI_1_298184	Ao3042_05430	NCU04303	EN45_009620	POX07812	PMAA_027410	TSTA_071390	TCE0_034f10014	TRIREDRAFT_79037
OG_0345	TP05727	AN1933.2	ANI_1_2870014	Ao3042_04400	NCU11109	EN45_101760	POX00281	PMAA_081640	TSTA_116310	TCE0_018r05306	TRIREDRAFT_79075
OG_0346	TP03882	AN0665.2	ANI_1_886074	Ao3042_04726	NCU01002	EN45_111680	POX06459	PMAA_067550	TSTA_087640	TCE0_044f17260	TRIREDRAFT_79104
OG_0347	TP13275	AN7547.2	ANI_1_1378134	Ao3042_00672	NCU06733	EN45_086660	POX07591	PMAA_100800	TSTA_057910	TCE0_013f01044	TRIREDRAFT_79124
OG_0348	TP05196	AN5484.2	ANI_1_1348074	Ao3042_00513	NCU06643	EN45_103470	POX00103	PMAA_077690	TSTA_112140	TCE0_018r06103	TRIREDRAFT_79166
OG_0349	TP01438	AN4446.2	ANI_1_376184	Ao3042_05373	NCU04003	EN45_008970	POX04192	PMAA_026810	TSTA_072030	TCE0_034f10111	TRIREDRAFT_79174
OG_0350	TP02299	AN6855.2	ANI_1_1578124	Ao3042_04135	NCU03597	EN45_071150	POX05028	PMAA_033750	TSTA_063840	TCE0_015f02248	TRIREDRAFT_79187
OG_0351	TP11560	AN4804.2	ANI_1_1906024	Ao3042_01376	NCU01971	EN45_058930	POX08197	PMAA_002710	TSTA_100100	TCE0_060r19103	TRIREDRAFT_79235
OG_0352	TP00464	AN8674.2	ANI_1_1056104	Ao3042_00352	NCU07446	EN45_004120	POX04495	PMAA_018790	TSTA_026800	TCE0_034r11573	TRIREDRAFT_79262
OG_0353	TP00722	AN6653.2	ANI_1_320134	Ao3042_01181	NCU10007	EN45_049700	POX04360	PMAA_021040	TSTA_029160	TCE0_034f11177	TRIREDRAFT_79271
OG_0354	TP07955	AN0421.2	ANI_1_2448014	Ao3042_06751	NCU02611	EN45_039720	POX07027	PMAA_053990	TSTA_018850	TCE0_033f08592	TRIREDRAFT_79287
OG_0355	TP04681	AN0819.2	ANI_1_1740014	Ao3042_07206	NCU02599	EN45_035900	POX06090	PMAA_074020	TSTA_094580	TCE0_017f03796	TRIREDRAFT_79295
OG_0356	TP07521	AN5216.2	ANI_1_1212034	Ao3042_04535	NCU07498	EN45_024400	POX02737	PMAA_057660	TSTA_014750	TCE0_033f09220	TRIREDRAFT_79304
OG_0357	TP05231	AN5496.2	ANI_1_1376074	Ao3042_07262	NCU08348	EN45_102560	POX00119	PMAA_077980	TSTA_112420	TCE0_018r06053	TRIREDRAFT_79326
OG_0358	TP12237	AN3089.2	ANI_1_2752024	Ao3042_09909	NCU02548	EN45_020480	POX03081	PMAA_006940	TSTA_105930	TCE0_043r15649	TRIREDRAFT_79344
OG_0359	TP07940	AN0430.2	ANI_1_2434014	Ao3042_06741	NCU00897	EN45_039990	POX07015	PMAA_054200	TSTA_018740	TCE0_033r08611	TRIREDRAFT_79377
OG_0360	TP07939	AN0436.2	ANI_1_476014	Ao3042_06740	NCU00898	EN45_040020	POX07014	PMAA_054210	TSTA_018730	TCE0_033f08613	TRIREDRAFT_79381
OG_0361	TP07931	AN0440.2	ANI_1_458014	Ao3042_01701	NCU07383	EN45_040150	POX07004	PMAA_054290	TSTA_018630	TCE0_033f08628	TRIREDRAFT_79414
OG_0362	TP03424	AN5451.2	ANI_1_1232074	Ao3042_07238	NCU03028	EN45_103680	POX00084	PMAA_063770	TSTA_083430	TCE0_044r16575	TRIREDRAFT_79419
OG_0363	TP13129	AN1546.2	ANI_1_940144	Ao3042_10041	NCU02578	EN45_087870	POX07530	PMAA_009090	TSTA_058720	TCE0_013f00847	TRIREDRAFT_79441
OG_0364	TP09011	AN3839.2	ANI_1_508184	Ao3042_05304	NCU17177	EN45_031460	POX02325	PMAA_094610	TSTA_046530	TCE0_039f12905	TRIREDRAFT_79459
OG_0365	TP07500	AN3787.2	ANI_1_1076064	Ao3042_03764	NCU00651	EN45_024570	POX02712	PMAA_057460	TSTA_014350	TCE0_033f09251	TRIREDRAFT_79485
OG_0366	TP07422	AN1721.2	ANI_1_1732184	Ao3042_05271	NCU08363	EN45_031920	POX02358	PMAA_058170	TSTA_013620	TCE0_033f09392	TRIREDRAFT_79487
OG_0367	TP13219	AN1796.2	ANI_1_1408134	Ao3042_03912	NCU07483	EN45_087020	POX07575	PMAA_100230	TSTA_058150	TCE0_013r00959	TRIREDRAFT_79490
OG_0368	TP04995	AN6243.2	ANI_1_262024	Ao3042_04618	NCU01498	EN45_091230	POX00656	PMAA_076130	TSTA_096480	TCE0_017r03355	TRIREDRAFT_50071
OG_0369	TP04727	AN0802.2	ANI_1_1712014	Ao3042_07225	NCU03137	EN45_035610	POX06299	PMAA_074410	TSTA_094920	TCE0_017r03722	TRIREDRAFT_79560
OG_0370	TP11066	AN3581.2	ANI_1_1148014	Ao3042_04428	NCU08352	EN45_102020	POX00310	PMAA_039910	TSTA_078820	TCE0_042r15244	TRIREDRAFT_79565
OG_0371	TP12934	AN9094.2	ANI_1_62104	Ao3042_06455	NCU02109	EN45_074580	POX02085	PMAA_010730	TSTA_006440	TCE0_050r18383	TRIREDRAFT_79568
OG_0372	TP06276	AN6986.2	ANI_1_1026124	Ao3042_06003	NCU05360	EN45_029680	POX02154	PMAA_086060	TSTA_121180	TCE0_003r00020	TRIREDRAFT_62835
OG_0373	TP07888	AN0472.2	ANI_1_392014	Ao3042_01668	NCU07076	EN45_040310	POX06959	PMAA_054650	TSTA_018230	TCE0_033r08690	TRIREDRAFT_79602
OG_0374	TP07886	AN0476.2	ANI_1_388014	Ao3042_01666	NCU07057	EN45_040290	POX06957	PMAA_054680	TSTA_018210	TCE0_033f08693	TRIREDRAFT_79619
OG_0375	TP03502	AN2082.2	ANI_1_618094	Ao3042_10674	NCU03906	EN45_093870	POX00782	PMAA_064340	TSTA_083970	TCE0_044f16693	TRIREDRAFT_79627
OG_0376	TP08357	AN0281.2	ANI_1_2516014	Ao3042_09864	NCU03237	EN45_003080	POX07122	PMAA_051160	TSTA_021710	TCE0_033f08039	TRIREDRAFT_120510
OG_0377	TP06387	AN6015.2	ANI_1_1764144	Ao3042_05568	NCU09915	EN45_007950	POX04099	PMAA_087030	TSTA_122410	TCE0_038f12383	TRIREDRAFT_28781
OG_0378	TP07884	AN4000.2	ANI_1_384014	Ao3042_01664	NCU04799	EN45_040270	POX06955	PMAA_054700	TSTA_018190	TCE0_033f08696	TRIREDRAFT_79686
OG_0379	TP00613	AN4977.2	ANI_1_548144	Ao3042_07172	NCU04768	EN45_034230	POX03214	PMAA_020160	TSTA_028140	TCE0_034r11343	TRIREDRAFT_79690
OG_0380	TP00767	AN3157.2	ANI_1_2888024	Ao3042_04160	NCU09642	EN45_114260	POX02805	PMAA_021510	TSTA_029710	TCE0_034r11115	TRIREDRAFT_81546
OG_0381	TP05251	AN5521.2	ANI_1_1402074	Ao3042_07280	NCU04535	EN45_102800	POX00139	PMAA_078150	TSTA_112660	TCE0_018f06022	TRIREDRAFT_79746
OG_0382	TP10868	AN5578.2	ANI_1_842184	Ao3042_02710	NCU06950	EN45_100590	POX00550	PMAA_041440	TSTA_075840	TCE0_042f14925	TRIREDRAFT_79749
OG_0383	TP07207	AN1461.2	ANI_1_1130144	Ao3042_08905	NCU08445	EN45_053560	POX07685	PMAA_059710	TSTA_011940	TCE0_033r09684	TRIREDRAFT_79797
OG_0384	TP08762	AN6266.2	ANI_1_2286024	Ao3042_04554	NCU01503	EN45_091530	POX00687	PMAA_092830	TSTA_048740	TCE0_024f07713	TRIREDRAFT_79817
OG_0385	TP08654	AN6725.2	ANI_1_248064	Ao3042_06230	NCU06763	EN45_060060	POX08615	PMAA_092030	TSTA_049710	TCE0_024f07554	TRIREDRAFT_79828
OG_0386	TP03593	AN0877.2	ANI_1_1844014	Ao3042_03633	NCU05411	EN45_044910	POX06198	PMAA_065150	TSTA_084910	TCE0_044r16829	TRIREDRAFT_70071
OG_0387	TP10439	AN1385.2	ANI_1_1590074	Ao3042_04457	NCU05426	EN45_105990	POX09823	PMAA_045470	TSTA_034780	TCE0_042f14275	TRIREDRAFT_66075
OG_0388	TP04748	AN0880.2	ANI_1_1852014	Ao3042_03636	NCU07662	EN45_044580	POX06191	PMAA_074600	TSTA_095120	TCE0_017r03696	TRIREDRAFT_21441
OG_0389	TP08924	AN5759.2	ANI_1_838164	Ao3042_00922	NCU02245	EN45_001570	POX06640	PMAA_093790	TSTA_047460	TCE0_039f12774	TRIREDRAFT_120391
OG_0390	TP01891	AN1782.2	ANI_1_932094	Ao3042_10940	NCU05973	EN45_091930	POX00700	PMAA_030180	TSTA_068060	TCE0_015f01679	TRIREDRAFT_79919
OG_0391	TP02628	AN7609.2	ANI_1_782134	Ao3042_07938	NCU06308	EN45_066750	POX05318	PMAA_036660	TSTA_055470	TCE0_015r02711	TRIREDRAFT_79947
OG_0392	TP11716	AN4763.2	ANI_1_1274094	Ao3042_05900	NCU02015	EN45_054730	POX07979	PMAA_003630	TSTA_101320	TCE0_060f18892	TRIREDRAFT_79974
OG_0393	TP04550	AN5824.2	ANI_1_360044	Ao3042_06398	NCU08218	EN45_029210	POX03812	PMAA_069950	TSTA_090250	TCE0_017f03983	TRIREDRAFT_81093
OG_0394	TP02107	AN1900.2	ANI_1_1716094	Ao3042_10751	NCU04713	EN45_092890	POX00858	PMAA_032160	TSTA_065460	TCE0_015r01979	TRIREDRAFT_79990
OG_0395	TP10204	AN5980.2	ANI_1_664144	Ao3042_05538	NCU07013	EN45_007510	POX04061	PMAA_047540	TSTA_037320	TCE0_022r06464	TRIREDRAFT_80022
OG_0396	TP10205	AN5979.2	ANI_1_666144	Ao3042_11728	NCU07014	EN45_007500	POX04062	PMAA_047530	TSTA_037310	TCE0_022f06462	TRIREDRAFT_80025
OG_0397	TP10474	AN4632.2	ANI_1_1902064	Ao3042_09816	NCU00528	EN45_018920	POX02532	PMAA_045120	TSTA_034320	TCE0_042r14320	TRIREDRAFT_80042
OG_0398	TP10480	AN4561.2	ANI_1_756064	Ao3042_00856	NCU00617	EN45_019050	POX02541	PMAA_045060	TSTA_034270	TCE0_042f14328	TRIREDRAFT_80048
OG_0399	TP10502	AN4551.2	ANI_1_744064	Ao3042_00849	NCU00242	EN45_019120	POX02548	PMAA_044860	TSTA_034030	TCE0_042f14373	TRIREDRAFT_61465
OG_0400	TP05438	AN1133.2	ANI_1_454064	Ao3042_07462	NCU02463	EN45_078600	POX01352	PMAA_079350	TSTA_113780	TCE0_018r05742	TRIREDRAFT_80073
OG_0401	TP05792	AN8204.2	ANI_1_1498084	Ao3042_03737	NCU00293	EN45_077960	POX01426	PMAA_082260	TSTA_116950	TCE0_018r05208	TRIREDRAFT_80122
OG_0402	TP04421	AN6143.2	ANI_1_484104	Ao3042_05002	NCU00209	EN45_028160	POX03691	PMAA_070840	TSTA_091270	TCE0_017f04163	TRIREDRAFT_80159
OG_0403	TP11412	AN4851.2	ANI_1_1794024	Ao3042_05865	NCU03175	EN45_046160	POX08150	PMAA_002020	TSTA_099480	TCE0_060f19318	TRIREDRAFT_80181
OG_0404	TP03718	AN0930.2	ANI_1_1496014	Ao3042_03698	NCU00589	EN45_035070	POX06156	PMAA_066160	TSTA_086170	TCE0_044r17019	TRIREDRAFT_80187
OG_0405	TP05435	AN4684.2	ANI_1_1698064	Ao3042_07506	NCU02148	EN45_079050	POX01304	PMAA_079320	TSTA_113750	TCE0_018r05748	TRIREDRAFT_80191
OG_0406	TP13205	AN1798.2	ANI_1_1410134	Ao3042_03910	NCU08372	EN45_086950	POX07579	PMAA_100170	TSTA_058190	TCE0_013r00943	TRIREDRAFT_65950
OG_0407	TP05446	AN0242.2	ANI_1_468064	Ao3042_07475	NCU02134	EN45_078680	POX01340	PMAA_079430	TSTA_113860	TCE0_018r05729	TRIREDRAFT_80200
OG_0408	TP00314	AN6631.2	ANI_1_292134	Ao3042_02780	NCU00636	EN45_049950	POX04335	PMAA_017650	TSTA_025650	TCE0_034r11803	TRIREDRAFT_80216
OG_0409	TP00453	AN8684.2	ANI_1_1042104	Ao3042_00343	NCU00576	EN45_004870	POX04484	PMAA_018680	TSTA_026680	TCE0_034r11591	TRIREDRAFT_80234
OG_0410	TP00456	AN8681.2	ANI_1_1282134	Ao3042_00346	NCU00568	EN45_004900	POX04487	PMAA_018710	TSTA_026720	TCE0_034f11585	TRIREDRAFT_80237
OG_0411	TP00310	AN6627.2	ANI_1_282134	Ao3042_02776	NCU11187	EN45_049990	POX04331	PMAA_017690	TSTA_025690	TCE0_034f11809	TRIREDRAFT_80243
OG_0412	TP00311	AN6628.2	ANI_1_1202134	Ao3042_02777	NCU00624	EN45_049980	POX04332	PMAA_017680	TSTA_025680	TCE0_034r11807	TRIREDRAFT_80245
OG_0413	TP05387	AN4699.2	ANI_1_574064	Ao3042_07548	NCU02644	EN45_064900	POX01717	PMAA_078950	TSTA_113440	TCE0_018f05821	TRIREDRAFT_80265
OG_0414	TP12507	AN2914.2	ANI_1_850014	Ao3042_02228	NCU08162	EN45_056210	POX08046	PMAA_014180	TSTA_002950	TCE0_041r13906	TRIREDRAFT_80268
OG_0415	TP05487	AN4719.2	ANI_1_630064	Ao3042_05260	NCU00668	EN45_010840	POX01748	PMAA_079800	TSTA_114260	TCE0_018f05666	TRIREDRAFT_80277
OG_0416	TP02752	AN7783.2	ANI_1_450134	Ao3042_01777	NCU02131	EN45_012130	POX01621	PMAA_037600	TSTA_054440	TCE0_015f02896	TRIREDRAFT_123030
OG_0417	TP09526	AN2316.2	ANI_1_1404124	Ao3042_08362	NCU05457	EN45_072850	POX04941	PMAA_098380	TSTA_042780	TCE0_004f00343	TRIREDRAFT_80288
OG_0418	TP02023	AN0129.2	ANI_1_1242164	Ao3042_05194	NCU03426	EN45_070010	POX05180	PMAA_031040	TSTA_067120	TCE0_015r01854	TRIREDRAFT_80292
OG_0419	TP00925	AN6345.2	ANI_1_2252024	Ao3042_08721	NCU04580	EN45_096370	POX09146	PMAA_022450	TSTA_030780	TCE0_034r10874	TRIREDRAFT_80310
OG_0420	TP09164	AN5103.2	ANI_1_2198064	Ao3042_03257	NCU02337	EN45_089250	POX08914	PMAA_095650	TSTA_045600	TCE0_039r13114	TRIREDRAFT_80332
OG_0421	TP11056	AN3597.2	ANI_1_1106014	Ao3042_00971	NCU07778	EN45_102190	POX00583	PMAA_040010	TSTA_078720	TCE0_042f15225	TRIREDRAFT_80339
OG_0422	TP06131	AN2299.2	ANI_1_240154	Ao3042_01258	NCU07739	EN45_060290	POX08586	PMAA_084990	TSTA_120010	TCE0_018f04706	TRIREDRAFT_80359
OG_0423	TP11057	AN3596.2	ANI_1_2804014	Ao3042_00973	NCU04139	EN45_102180	POX00584	PMAA_040000	TSTA_078730	TCE0_042r15227	TRIREDRAFT_80365
OG_0424	TP03709	AN0926.2	ANI_1_1936014	Ao3042_03691	NCU03690	EN45_035170	POX06139	PMAA_066080	TSTA_086060	TCE0_044f17004	TRIREDRAFT_80398
OG_0425	TP03685	AN0906.2	ANI_1_1906014	Ao3042_03666	NCU02011	EN45_035020	POX06163	PMAA_065830	TSTA_085870	TCE0_044f16975	TRIREDRAFT_74318
OG_0426	TP09292	AN2042.2	ANI_1_1106184	Ao3042_07684	NCU03697	EN45_014230	POX03881	PMAA_096890	TSTA_044230	TCE0_039r13314	TRIREDRAFT_80425
OG_0427	TP01811	AN1752.2	ANI_1_880094	Ao3042_10964	NCU04077	EN45_092440	POX00744	PMAA_029890	TSTA_068450	TCE0_015r01567	TRIREDRAFT_81576
OG_0428	TP09297	AN2049.2	ANI_1_1120184	Ao3042_07693	NCU04116	EN45_014300	POX09048	PMAA_096940	TSTA_044120	TCE0_039r13321	TRIREDRAFT_80437
OG_0429	TP01140	AN4188.2	ANI_1_1302164	Ao3042_01008	NCU01361	EN45_026620	POX06822	PMAA_024370	TSTA_032830	TCE0_034f10538	TRIREDRAFT_80475
OG_0430	TP06307	AN8870.2	ANI_1_524154	Ao3042_11576	NCU01452	EN45_061000	POX08502	PMAA_086400	TSTA_121710	TCE0_038f12270	TRIREDRAFT_80484
OG_0431	TP06297	AN8863.2	ANI_1_340154	Ao3042_11569	NCU01438	EN45_060880	POX08513	PMAA_086300	TSTA_121610	TCE0_038r12257	TRIREDRAFT_80498
OG_0432	TP06294	AN8860.2	ANI_1_334154	Ao3042_11566	NCU10220	EN45_060850	POX08517	PMAA_086270	TSTA_121580	TCE0_038f12252	TRIREDRAFT_80499
OG_0433	TP08957	AN4471.2	ANI_1_410184	Ao3042_05358	NCU07864	EN45_008800	POX04170	PMAA_094100	TSTA_047110	TCE0_039f12828	TRIREDRAFT_80515
OG_0434	TP13322	AN7560.2	ANI_1_1358134	Ao3042_08048	NCU03316	EN45_086250	POX07607	PMAA_101100	TSTA_057490	TCE0_013f01116	TRIREDRAFT_80523
OG_0435	TP11674	AN4771.2	ANI_1_2506094	Ao3042_01339	NCU00560	EN45_058520	POX08385	PMAA_003430	TSTA_101090	TCE0_060f18937	TRIREDRAFT_80528
OG_0436	TP10295	AN4648.2	ANI_1_666064	Ao3042_09727	NCU09843	EN45_056850	POX08395	PMAA_046730	TSTA_036140	TCE0_022f06313	TRIREDRAFT_49373
OG_0437	TP05426	AN4683.2	ANI_1_518064	Ao3042_07522	NCU00669	EN45_079020	POX01306	PMAA_079290	TSTA_113730	TCE0_018r05762	TRIREDRAFT_80584
OG_0438	TP05443	AN0239.2	ANI_1_474064	Ao3042_07477	NCU00671	EN45_078710	POX01337	PMAA_079400	TSTA_113830	TCE0_018r05733	TRIREDRAFT_80586
OG_0439	TP02794	AN7749.2	ANI_1_454034	Ao3042_11891	NCU00541	EN45_011610	POX01590	PMAA_037830	TSTA_054180	TCE0_015f02959	TRIREDRAFT_80592
OG_0440	TP05441	AN4728.2	ANI_1_464064	Ao3042_07468	NCU00614	EN45_078650	POX01345	PMAA_079380	TSTA_113810	TCE0_018r05737	TRIREDRAFT_80605
OG_0441	TP04631	AN0863.2	ANI_1_3244014	Ao3042_02495	NCU06799	EN45_045170	POX06211	PMAA_073640	TSTA_094090	TCE0_017r03872	TRIREDRAFT_22535
OG_0442	TP08213	AN8791.2	ANI_1_1642064	Ao3042_07404	NCU07879	EN45_089920	POX01096	PMAA_052080	TSTA_020880	TCE0_033f08255	TRIREDRAFT_80672
OG_0443	TP02880	AN7335.2	ANI_1_960134	Ao3042_03354	NCU00295	EN45_065460	POX05433	PMAA_038520	TSTA_053450	TCE0_015r03095	TRIREDRAFT_80680
OG_0444	TP02329	AN6893.2	ANI_1_1458124	Ao3042_04087	NCU00427	EN45_067340	POX04999	PMAA_033990	TSTA_063580	TCE0_015r02285	TRIREDRAFT_80691
OG_0445	TP00883	AN7650.2	ANI_1_184174	Ao3042_02970	NCU00196	EN45_003450	POX07151	PMAA_022080	TSTA_030360	TCE0_034f10938	TRIREDRAFT_80713
OG_0446	TP11096	AN3588.2	ANI_1_1126014	Ao3042_00982	NCU07472	EN45_102100	POX00324	PMAA_039770	TSTA_078990	TCE0_042f15269	TRIREDRAFT_63828
OG_0447	TP06153	AN8825.2	ANI_1_490154	Ao3042_01265	NCU00269	EN45_060390	POX08576	PMAA_085180	TSTA_120160	TCE0_018r04669	TRIREDRAFT_80732
OG_0448	TP11042	AN3604.2	ANI_1_308034	Ao3042_04439	NCU04111	EN45_102330	POX00573	PMAA_040090	TSTA_078620	TCE0_042r15211	TRIREDRAFT_110015
OG_0449	TP08695	AN6308.2	ANI_1_2472024	Ao3042_05758	NCU00330	EN45_048830	POX07302	PMAA_092270	TSTA_049470	TCE0_024f07614	TRIREDRAFT_80741
OG_0450	TP08694	AN6309.2	ANI_1_2470024	Ao3042_05757	NCU00325	EN45_048870	POX07298	PMAA_092260	TSTA_049480	TCE0_024r07612	TRIREDRAFT_80743
OG_0451	TP06346	AN8834.2	ANI_1_268154	Ao3042_01276	NCU00404	EN45_060470	POX08559	PMAA_086750	TSTA_122040	TCE0_038f12319	TRIREDRAFT_80748
OG_0452	TP03889	AN0647.2	ANI_1_2022074	Ao3042_04747	NCU04243	EN45_111900	POX06484	PMAA_067630	TSTA_087690	TCE0_044f17274	TRIREDRAFT_22611
OG_0453	TP07712	AN5175.2	ANI_1_1182064	Ao3042_03187	NCU03158	EN45_022830	POX02489	PMAA_056280	TSTA_016220	TCE0_033f08947	TRIREDRAFT_80778
OG_0454	TP05027	AN6258.2	ANI_1_224024	Ao3042_04562	NCU01535	EN45_091430	POX00677	PMAA_076370	TSTA_096720	TCE0_017f03306	TRIREDRAFT_80788
OG_0455	TP11105	AN8042.2	ANI_1_258144	Ao3042_05103	NCU01525	EN45_076690	POX01878	PMAA_039690	TSTA_079080	TCE0_042r15278	TRIREDRAFT_80797
OG_0456	TP00579	AN4225.2	ANI_1_666164	Ao3042_11103	NCU03572	EN45_027080	POX06708	PMAA_019870	TSTA_027850	TCE0_034f11399	TRIREDRAFT_80835
OG_0457	TP09199	AN5121.2	ANI_1_2184064	Ao3042_03240	NCU01547	EN45_089430	POX08938	PMAA_096060	TSTA_045150	TCE0_039f13181	TRIREDRAFT_80843
OG_0458	TP02688	AN2233.2	ANI_1_84154	Ao3042_02836	NCU07019	EN45_079800	POX01667	PMAA_037090	TSTA_054970	TCE0_015f02794	TRIREDRAFT_55180
OG_0459	TP10979	AN1970.2	ANI_1_972184	Ao3042_02644	NCU08410	EN45_098480	POX09200	PMAA_040690	TSTA_078030	TCE0_042r15093	TRIREDRAFT_80854
OG_0460	TP12757	AN6541.2	ANI_1_108134	Ao3042_01940	NCU00177	EN45_051360	POX09427	PMAA_012300	TSTA_004840	TCE0_041f13540	TRIREDRAFT_80872
OG_0461	TP05001	AN6244.2	ANI_1_264024	Ao3042_04619	NCU01806	EN45_091240	POX00657	PMAA_076140	TSTA_096490	TCE0_017r03342	TRIREDRAFT_80890
OG_0462	TP01490	AN4417.2	ANI_1_1606184	Ao3042_05401	NCU06776	EN45_009370	POX04219	PMAA_027270	TSTA_071590	TCE0_034f10034	TRIREDRAFT_80904
OG_0463	TP00594	AN4234.2	ANI_1_1400164	Ao3042_11090	NCU07458	EN45_026990	POX06728	PMAA_019960	TSTA_027960	TCE0_034f11377	TRIREDRAFT_80994
OG_0464	TP12565	AN2926.2	ANI_1_3068024	Ao3042_03814	NCU00981	EN45_055790	POX08364	PMAA_013660	TSTA_003430	TCE0_041f13821	TRIREDRAFT_81001
OG_0465	TP00894	AN6363.2	ANI_1_676024	Ao3042_06855	NCU08767	EN45_096190	POX09158	PMAA_022180	TSTA_030460	TCE0_034f10922	TRIREDRAFT_81007
OG_0466	TP04409	AN6137.2	ANI_1_1722104	Ao3042_04996	NCU07514	EN45_028090	POX03684	PMAA_070950	TSTA_091350	TCE0_017r04182	TRIREDRAFT_81105
OG_0467	TP04406	AN6126.2	ANI_1_1724104	Ao3042_04993	NCU08535	EN45_028010	POX03483	PMAA_070980	TSTA_091420	TCE0_017r04187	TRIREDRAFT_81110
OG_0468	TP01270	AN1358.2	ANI_1_112074	Ao3042_04492	NCU04600	EN45_106410	POX09262	PMAA_025500	TSTA_073400	TCE0_034f10335	TRIREDRAFT_81164
OG_0469	TP02338	AN6892.2	ANI_1_664124	Ao3042_04089	NCU00434	EN45_067430	POX05003	PMAA_034050	TSTA_063530	TCE0_015f02296	TRIREDRAFT_58587
OG_0470	TP01777	AN6081.2	ANI_1_624104	Ao3042_04937	NCU08962	EN45_038780	POX03569	PMAA_029590	TSTA_068800	TCE0_015f01516	TRIREDRAFT_81174
OG_0471	TP01768	AN6084.2	ANI_1_630104	Ao3042_04934	NCU08965	EN45_038540	POX03573	PMAA_029520	TSTA_068900	TCE0_015f01504	TRIREDRAFT_81183
OG_0472	TP01641	AN7430.2	ANI_1_2066024	Ao3042_10816	NCU07156	EN45_074070	POX07735	PMAA_028510	TSTA_070160	TCE0_015f01334	TRIREDRAFT_81188
OG_0473	TP10916	AN5632.2	ANI_1_936184	Ao3042_02665	NCU04541	EN45_098750	POX00365	PMAA_041080	TSTA_077570	TCE0_042r14994	TRIREDRAFT_65200
OG_0474	TP12961	AN9099.2	ANI_1_1318104	Ao3042_06460	NCU01409	EN45_074640	POX02079	PMAA_010520	TSTA_006640	TCE0_050r18342	TRIREDRAFT_81226
OG_0475	TP12555	AN2939.2	ANI_1_1636024	Ao3042_03829	NCU03217	EN45_055310	POX08343	PMAA_013750	TSTA_003310	TCE0_041r13837	TRIREDRAFT_81259
OG_0476	TP07144	AN1413.2	ANI_1_1230144	Ao3042_10596	NCU02082	EN45_015520	POX05691	PMAA_060270	TSTA_011240	TCE0_033r09789	TRIREDRAFT_81291
OG_0477	TP12900	AN9074.2	ANI_1_1298104	Ao3042_06432	NCU02099	EN45_074260	POX02123	PMAA_011010	TSTA_006170	TCE0_050r18415	TRIREDRAFT_81296
OG_0478	TP10473	AN4631.2	ANI_1_792064	Ao3042_09815	NCU10622	EN45_018910	POX02527	PMAA_045130	TSTA_034330	TCE0_042f14318	TRIREDRAFT_81328
OG_0479	TP12041	AN7136.2	ANI_1_192124	Ao3042_00043	NCU02475	EN45_000370	POX08786	PMAA_005900	TSTA_104480	TCE0_043f15916	TRIREDRAFT_81339
OG_0480	TP10454	AN4612.2	ANI_1_818064	Ao3042_09799	NCU08068	EN45_018810	POX02517	PMAA_045230	TSTA_034420	TCE0_042r14296	TRIREDRAFT_81343
OG_0481	TP05439	AN2754.2	ANI_1_456064	Ao3042_07463	NCU08066	EN45_078610	POX01351	PMAA_079360	TSTA_113790	TCE0_018f05740	TRIREDRAFT_81348
OG_0482	TP01496	AN4428.2	ANI_1_306184	Ao3042_05422	NCU01481	EN45_009500	POX04236	PMAA_027320	TSTA_071530	TCE0_034r10024	TRIREDRAFT_54365
OG_0483	TP11677	AN9486.2	ANI_1_2510094	Ao3042_01337	NCU00565	EN45_058500	POX08387	PMAA_003450	TSTA_101110	TCE0_060r18932	TRIREDRAFT_81362
OG_0484	TP02593	AN2176.2	ANI_1_1656134	Ao3042_07923	NCU06988	EN45_066410	POX05345	PMAA_036480	TSTA_055730	TCE0_015r02662	TRIREDRAFT_81416
OG_0485	TP02158	AN0157.2	ANI_1_1360164	Ao3042_00773	NCU06316	EN45_069600	POX05207	PMAA_032550	TSTA_065020	TCE0_015f02054	TRIREDRAFT_81420
OG_0486	TP10548	AN1281.2	ANI_1_248074	Ao3042_11316	NCU03229	EN45_108050	POX04747	PMAA_044450	TSTA_074180	TCE0_042r14447	TRIREDRAFT_81450
OG_0487	TP10907	AN5607.2	ANI_1_888184	Ao3042_02688	NCU05620	EN45_099340	POX00403	PMAA_041170	TSTA_077520	TCE0_042f14981	TRIREDRAFT_81457
OG_0488	TP02071	AN1874.2	ANI_1_440094	Ao3042_10720	NCU04024	EN45_094610	POX00982	PMAA_031860	TSTA_065720	TCE0_015r01932	TRIREDRAFT_81465
OG_0489	TP00450	AN8687.2	ANI_1_1038104	Ao3042_00341	NCU04855	EN45_004850	POX04481	PMAA_018650	TSTA_026650	TCE0_034f11596	TRIREDRAFT_81565
OG_0490	TP02114	AN1908.2	ANI_1_324094	Ao3042_10760	NCU03964	EN45_092960	POX00851	PMAA_032230	TSTA_065390	TCE0_015f01991	TRIREDRAFT_81616
OG_0491	TP12729	AN3024.2	ANI_1_346144	Ao3042_00090	NCU07349	EN45_057800	POX08116	PMAA_012540	TSTA_004530	TCE0_041r13584	TRIREDRAFT_81659
OG_0492	TP01973	AN4171.2	ANI_1_1762094	Ao3042_11770	NCU03886	EN45_093520	POX00878	PMAA_030580	TSTA_067630	TCE0_015r01780	TRIREDRAFT_81688
OG_0493	TP05536	AN5671.2	ANI_1_496054	Ao3042_04346	NCU02425	EN45_101160	POX00221	PMAA_080130	TSTA_114680	TCE0_018r05583	TRIREDRAFT_60664
OG_0494	TP12933	AN9095.2	ANI_1_64104	Ao3042_06456	NCU10166	EN45_074590	POX02084	PMAA_010740	TSTA_006430	TCE0_050r18384	TRIREDRAFT_81716
OG_0495	TP11133	AN8061.2	ANI_1_1512144	Ao3042_05094	NCU08514	EN45_076600	POX01889	PMAA_039500	TSTA_079330	TCE0_042f15314	TRIREDRAFT_108180
OG_0496	TP06467	AN0380.2	ANI_1_840014	Ao3042_03387	NCU09819	EN45_005730	POX03438	PMAA_087560	TSTA_122910	TCE0_038r12495	TRIREDRAFT_53103
OG_0497	TP02328	AN6894.2	ANI_1_666124	Ao3042_04088	NCU00181	EN45_067670	POX05002	PMAA_033980	TSTA_063590	TCE0_015r02284	TRIREDRAFT_124174
OG_0498	TP12957	AN9102.2	ANI_1_1320104	Ao3042_06463	NCU07166	EN45_074670	POX02075	PMAA_010560	TSTA_006600	TCE0_050f18349	TRIREDRAFT_81742
OG_0499	TP00496	AN3145.2	ANI_1_582084	Ao3042_04144	NCU07238	EN45_114590	POX08422	PMAA_019110	TSTA_027110	TCE0_034r11521	TRIREDRAFT_81757
OG_0500	TP10445	AN1382.2	ANI_1_48074	Ao3042_04461	NCU01279	EN45_106030	POX09295	PMAA_045510	TSTA_034840	TCE0_042r14281	TRIREDRAFT_81763
OG_0501	TP03346	AN7514.2	ANI_1_1024094	Ao3042_10918	NCU09861	EN45_048170	POX07347	PMAA_063040	TSTA_082520	TCE0_044f16465	TRIREDRAFT_45727
OG_0502	TP05543	AN3735.2	ANI_1_508054	Ao3042_04340	NCU03852	EN45_101100	POX00213	PMAA_080090	TSTA_114630	TCE0_018f05574	TRIREDRAFT_81785
OG_0503	TP12483	AN2518.2	ANI_1_518084	Ao3042_01746	NCU04252	EN45_114440	POX08401	PMAA_014380	TSTA_002730	TCE0_041r13943	TRIREDRAFT_81797
OG_0504	TP01501	AN4405.2	ANI_1_294184	Ao3042_05427	NCU08927	EN45_009550	POX07809	PMAA_027370	TSTA_071430	TCE0_034f10017	TRIREDRAFT_69122
OG_0505	TP12819	AN6526.2	ANI_1_78134	Ao3042_11599	NCU03814	EN45_088680	POX09480	PMAA_011740	TSTA_005260	TCE0_041f13446	TRIREDRAFT_81822
OG_0506	TP07283	AN1484.2	ANI_1_2016144	Ao3042_09971	NCU01965	EN45_053310	POX07657	PMAA_059240	TSTA_012640	TCE0_033f09584	TRIREDRAFT_121031
OG_0507	TP12786	AN6567.2	ANI_1_154134	Ao3042_01963	NCU03834	EN45_051150	POX09395	PMAA_012010	TSTA_005090	TCE0_041r13491	TRIREDRAFT_81865
OG_0508	TP01564	AN4377.2	ANI_1_244184	Ao3042_05459	NCU00998	EN45_009930	POX07844	PMAA_027820	TSTA_070940	TCE0_034f09940	TRIREDRAFT_81882
OG_0509	TP10312	AN5773.2	ANI_1_1468164	Ao3042_00942	NCU03652	EN45_001310	POX09091	PMAA_046610	TSTA_036030	TCE0_022r06290	TRIREDRAFT_81889
OG_0510	TP07431	AN2190.2	ANI_1_1326124	Ao3042_03179	NCU04647	EN45_023900	POX02498	PMAA_058130	TSTA_013650	TCE0_033r09378	TRIREDRAFT_81906
OG_0511	TP04056	AN5684.2	ANI_1_106114	Ao3042_03878	NCU01202	EN45_068060	POX05811	PMAA_069060	TSTA_089260	TCE0_044f17544	TRIREDRAFT_81920
OG_0512	TP10341	AN5795.2	ANI_1_1490164	Ao3042_00967	NCU01206	EN45_000860	POX09060	PMAA_046340	TSTA_035740	TCE0_022f06248	TRIREDRAFT_81925
OG_0513	TP00773	AN2497.2	ANI_1_1416084	Ao3042_04864	NCU06530	EN45_114730	POX08437	PMAA_021460	TSTA_029620	TCE0_034f11103	TRIREDRAFT_81984
OG_0514	TP01101	AN4216.2	ANI_1_1370164	Ao3042_01112	NCU01218	EN45_026070	POX06787	PMAA_024080	TSTA_032520	TCE0_034r10586	TRIREDRAFT_82087
OG_0515	TP02798	AN7745.2	ANI_1_1322034	Ao3042_07722	NCU01047	EN45_011560	POX01595	PMAA_037870	TSTA_054140	TCE0_015f02967	TRIREDRAFT_82100
OG_0516	TP01825	AN1777.2	ANI_1_2188094	Ao3042_10959	NCU05943	EN45_092310	POX00735	PMAA_029950	TSTA_068380	TCE0_015f01592	TRIREDRAFT_82123
OG_0517	TP05200	AN2123.2	ANI_1_2016094	Ao3042_08884	NCU05944	EN45_048110	POX07353	PMAA_077670	TSTA_112100	TCE0_018r06097	TRIREDRAFT_82125
OG_0518	TP11107	AN8040.2	ANI_1_254144	Ao3042_05101	NCU08743	EN45_076670	POX01880	PMAA_039670	TSTA_079100	TCE0_042r15280	TRIREDRAFT_82150
OG_0519	TP02546	AN2459.2	ANI_1_1608094	Ao3042_08828	NCU03545	EN45_081530	POX05534	PMAA_035900	TSTA_056280	TCE0_015f02587	TRIREDRAFT_82153
OG_0520	TP02454	AN6328.2	ANI_1_2580024	Ao3042_04626	NCU07701	EN45_095360	POX00609	PMAA_035200	TSTA_057030	TCE0_015f02456	TRIREDRAFT_120238
OG_0521	TP00609	AN4973.2	ANI_1_556144	Ao3042_07168	NCU04765	EN45_034160	POX03209	PMAA_020120	TSTA_028100	TCE0_034f11350	TRIREDRAFT_82260
OG_0522	TP12243	AN3084.2	ANI_1_2756024	Ao3042_09904	NCU06655	EN45_020560	POX03087	PMAA_007020	TSTA_105990	TCE0_043f15637	TRIREDRAFT_82360
OG_0523	TP01613	AN4299.2	ANI_1_126184	Ao3042_05523	NCU08949	EN45_061080	POX01033	PMAA_028290	TSTA_070480	TCE0_034f09868	TRIREDRAFT_82374
OG_0524	TP01255	AN1344.2	ANI_1_142074	Ao3042_03173	NCU08952	EN45_106550	POX09242	PMAA_025350	TSTA_073580	TCE0_034f10362	TRIREDRAFT_82380
OG_0525	TP13026	AN1380.2	ANI_1_56074	Ao3042_08041	NCU07451	EN45_106060	POX09292	PMAA_009980	TSTA_059390	TCE0_050r18247	TRIREDRAFT_82385
OG_0526	TP08988	AN3865.2	ANI_1_464184	Ao3042_05330	NCU03759	EN45_031150	POX02302	PMAA_094400	TSTA_046790	TCE0_039r12872	TRIREDRAFT_124319
OG_0527	TP05210	AN5491.2	ANI_1_1366074	Ao3042_07257	NCU08926	EN45_102470	POX00113	PMAA_077850	TSTA_112280	TCE0_018f06080	TRIREDRAFT_82409
OG_0528	TP04398	AN2184.2	ANI_1_1732104	Ao3042_04982	NCU07577	EN45_027910	POX03471	PMAA_071080	TSTA_091500	TCE0_017r04200	TRIREDRAFT_82425
OG_0529	TP01057	AN4908.2	ANI_1_892024	Ao3042_07097	NCU00021	EN45_019690	POX02796	PMAA_023680	TSTA_032090	TCE0_034r10663	TRIREDRAFT_82434
OG_0530	TP06005	AN7730.2	ANI_1_498034	Ao3042_02015	NCU04190	EN45_011370	POX01525	PMAA_083930	TSTA_118810	TCE0_018r04889	TRIREDRAFT_60349
OG_0531	TP01631	AN7422.2	ANI_1_2082024	Ao3042_10805	NCU05777	EN45_074160	POX07726	PMAA_028420	TSTA_070250	TCE0_015r01321	TRIREDRAFT_82458
OG_0532	TP12861	AN6493.2	ANI_1_134	Ao3042_03134	NCU00117	EN45_089080	POX09529	PMAA_011350	TSTA_005780	TCE0_041r13385	TRIREDRAFT_82476
OG_0533	TP01107	AN4209.2	ANI_1_630164	Ao3042_01119	NCU00025	EN45_026160	POX06800	PMAA_024140	TSTA_032580	TCE0_034r10576	TRIREDRAFT_82499
OG_0534	TP03833	AN0709.2	ANI_1_970074	Ao3042_04678	NCU01640	EN45_037240	POX06396	PMAA_067070	TSTA_087090	TCE0_044r17179	TRIREDRAFT_82512
OG_0535	TP12805	AN6530.2	ANI_1_82134	Ao3042_01927	NCU06194	EN45_088590	POX09487	PMAA_011810	TSTA_005320	TCE0_041f13464	TRIREDRAFT_82529
OG_0536	TP07869	AN4036.2	ANI_1_2380014	Ao3042_00121	NCU05272	EN45_040850	POX06944	PMAA_054850	TSTA_018010	TCE0_033r08714	TRIREDRAFT_82531
OG_0537	TP04661	AN0847.2	ANI_1_1790014	Ao3042_02480	NCU09485	EN45_045390	POX06232	PMAA_073870	TSTA_094370	TCE0_017r03826	TRIREDRAFT_35465
OG_0538	TP08557	AN6695.2	ANI_1_332064	Ao3042_06270	NCU05267	EN45_090350	POX01154	PMAA_091170	TSTA_050750	TCE0_024f07411	TRIREDRAFT_82539
OG_0539	TP06145	AN7045.2	ANI_1_150124	Ao3042_00010	NCU16785	EN45_030020	POX02251	PMAA_085110	TSTA_120330	TCE0_018f04684	TRIREDRAFT_82562
OG_0540	TP08767	AN6263.2	ANI_1_216024	Ao3042_04558	NCU05459	EN45_091490	POX00682	PMAA_092880	TSTA_048700	TCE0_024f07723	TRIREDRAFT_65773
OG_0541	TP02091	AN1879.2	ANI_1_1778094	Ao3042_10735	NCU05622	EN45_094720	POX01001	PMAA_032050	TSTA_065510	TCE0_015r01960	TRIREDRAFT_82577
OG_0542	TP06339	AN8843.2	ANI_1_290154	Ao3042_01285	NCU04277	EN45_060600	POX08542	PMAA_086680	TSTA_121970	TCE0_038f12309	TRIREDRAFT_82667
OG_0543	TP00090	AN5346.2	ANI_1_124054	Ao3042_10267	NCU07261	EN45_104280	POX00031	PMAA_016060	TSTA_023980	TCE0_034f12127	TRIREDRAFT_103850
OG_0544	TP01810	AN1751.2	ANI_1_878094	Ao3042_10965	NCU04040	EN45_092450	POX00745	PMAA_029880	TSTA_068460	TCE0_015f01566	TRIREDRAFT_65615
OG_0545	TP05579	AN5642.2	ANI_1_1244014	Ao3042_04373	NCU03874	EN45_101490	POX00258	PMAA_080550	TSTA_115060	TCE0_018f05521	TRIREDRAFT_104878
OG_0546	TP00976	AN3114.2	ANI_1_1244024	Ao3042_04228	NCU03569	EN45_019930	POX02877	PMAA_022870	TSTA_031270	TCE0_034r10795	TRIREDRAFT_104623
OG_0547	TP07136	AN1407.2	ANI_1_1244144	Ao3042_10602	NCU02573	EN45_015470	POX05684	PMAA_060360	TSTA_011170	TCE0_033f09803	TRIREDRAFT_22712
OG_0548	TP00977	AN3116.2	ANI_1_1246024	Ao3042_04226	NCU04523	EN45_019950	POX02876	PMAA_022880	TSTA_031260	TCE0_034r10793	TRIREDRAFT_26575
OG_0549	TP05577	AN5641.2	ANI_1_1248014	Ao3042_04372	NCU03998	EN45_101470	POX00256	PMAA_080530	TSTA_115040	TCE0_018f05523	TRIREDRAFT_53811
OG_0550	TP03419	AN5455.2	ANI_1_1248074	Ao3042_07243	NCU00336	EN45_103610	POX00090	PMAA_063720	TSTA_083390	TCE0_044f16567	TRIREDRAFT_57494
OG_0551	TP07137	AN1406.2	ANI_1_1248144	Ao3042_10603	NCU02576	EN45_015450	POX05681	PMAA_060350	TSTA_011180	TCE0_033r09801	TRIREDRAFT_108940
OG_0552	TP02128	AN0139.2	ANI_1_1252164	Ao3042_00791	NCU01757	EN45_069730	POX05196	PMAA_032360	TSTA_065250	TCE0_015r02014	TRIREDRAFT_67448
OG_0553	TP09386	AN5141.2	ANI_1_1256064	Ao3042_03222	NCU03399	EN45_014980	POX08974	PMAA_097340	TSTA_043690	TCE0_004r00155	TRIREDRAFT_48058
OG_0554	TP02130	AN0141.2	ANI_1_1256164	Ao3042_00787	NCU06780	EN45_069710	POX05194	PMAA_032390	TSTA_065230	TCE0_015r02017	TRIREDRAFT_72287
OG_0555	TP11679	AN4770.2	ANI_1_1258094	Ao3042_01335	NCU02005	EN45_058480	POX08389	PMAA_003470	TSTA_101130	TCE0_060r18928	TRIREDRAFT_65410
OG_0556	TP07129	AN9424.2	ANI_1_1258144	Ao3042_10606	NCU02079	EN45_015360	POX05674	PMAA_060430	TSTA_011100	TCE0_033f09817	TRIREDRAFT_68110
OG_0557	TP02132	AN0143.2	ANI_1_1258164	Ao3042_00785	NCU01799	EN45_069690	POX05192	PMAA_032410	TSTA_065210	TCE0_015r02020	TRIREDRAFT_43347
OG_0558	TP11703	AN4769.2	ANI_1_1260094	Ao3042_01333	NCU01985	EN45_054710	POX07974	PMAA_003530	TSTA_101190	TCE0_060r18910	TRIREDRAFT_47066
OG_0559	TP09378	AN5139.2	ANI_1_1262064	Ao3042_03225	NCU08484	EN45_015010	POX08962	PMAA_097310	TSTA_043720	TCE0_004f00147	TRIREDRAFT_67467
OG_0560	TP05567	AN5638.2	ANI_1_1264014	Ao3042_04369	NCU01397	EN45_101400	POX00249	PMAA_080440	TSTA_114990	TCE0_018f05539	TRIREDRAFT_123554
OG_0561	TP00984	AN3122.2	ANI_1_1264024	Ao3042_04219	NCU04511	EN45_020020	POX02870	PMAA_022960	TSTA_031410	TCE0_034f10779	TRIREDRAFT_74163
OG_0562	TP11709	AN4767.2	ANI_1_1264094	Ao3042_05905	NCU02165	EN45_054700	POX07975	PMAA_003570	TSTA_101260	TCE0_060f18904	TRIREDRAFT_108729
OG_0563	TP07123	AN9419.2	ANI_1_1264144	Ao3042_10611	NCU02566	EN45_015410	POX05668	PMAA_060490	TSTA_011040	TCE0_033r09828	TRIREDRAFT_4537
OG_0564	TP00986	AN3124.2	ANI_1_1268024	Ao3042_04217	NCU05180	EN45_020040	POX02868	PMAA_022980	TSTA_031430	TCE0_034f10775	TRIREDRAFT_1997
OG_0565	TP09319	AN5134.2	ANI_1_1272064	Ao3042_03228	NCU01744	EN45_015070	POX08956	PMAA_097140	TSTA_043900	TCE0_039f13352	TRIREDRAFT_122287
OG_0566	TP00871	AN3128.2	ANI_1_1278024	Ao3042_04212	NCU08895	EN45_113330	POX02861	PMAA_021990	TSTA_030260	TCE0_034f10960	TRIREDRAFT_5319
OG_0567	TP03452	AN5407.2	ANI_1_2240074	Ao3042_10309	NCU06362	EN45_103990	POX00054	PMAA_064040	TSTA_083680	TCE0_044f16620	TRIREDRAFT_44704
OG_0568	TP05551	AN5661.2	ANI_1_1278014	Ao3042_04357	NCU02381	EN45_101310	POX00231	PMAA_080330	TSTA_114860	TCE0_018f05562	TRIREDRAFT_121550
OG_0569	TP04706	AN0836.2	ANI_1_1278034	Ao3042_02469	NCU03188	EN45_036370	POX06111	PMAA_074210	TSTA_094730	TCE0_017r03756	TRIREDRAFT_5135
OG_0570	TP02826	AN2132.2	ANI_1_1278134	Ao3042_06573	NCU06262	EN45_065830	POX05406	PMAA_038070	TSTA_053950	TCE0_015r03014	TRIREDRAFT_58607
OG_0571	TP08100	AN0561.2	ANI_1_1280034	Ao3042_09026	NCU05226	EN45_070990	POX05607	PMAA_052930	TSTA_020030	TCE0_033f08388	TRIREDRAFT_55814
OG_0572	TP00102	AN9362.2	ANI_1_128014	Ao3042_03551	NCU03261	EN45_037590	POX08771	PMAA_016150	TSTA_024060	TCE0_034f12110	TRIREDRAFT_58405
OG_0573	TP02594	AN2174.2	ANI_1_1658134	Ao3042_07922	NCU04370	EN45_066400	POX05346	PMAA_036470	TSTA_055740	TCE0_015f02664	TRIREDRAFT_72606
OG_0574	TP02331	AN6896.2	ANI_1_1468124	Ao3042_04085	NCU09503	EN45_067320	POX04997	PMAA_034010	TSTA_063560	TCE0_015f02289	TRIREDRAFT_120897
OG_0575	TP01612	AN4300.2	ANI_1_128184	Ao3042_05522	NCU08930	EN45_061070	POX01032	PMAA_028280	TSTA_070490	TCE0_034r09869	TRIREDRAFT_70439
OG_0576	TP05752	AN4162.2	ANI_1_1284034	Ao3042_04407	NCU04212	EN45_101870	POX00294	PMAA_081880	TSTA_116570	TCE0_018r05271	TRIREDRAFT_4428
OG_0577	TP09219	AN5131.2	ANI_1_1284064	Ao3042_03234	NCU01545	EN45_089500	POX08945	PMAA_096260	TSTA_044930	TCE0_039r13211	TRIREDRAFT_67420
OG_0578	TP09213	AN5130.2	ANI_1_1286064	Ao3042_03235	NCU01546	EN45_089510	POX08943	PMAA_096190	TSTA_045090	TCE0_039r13202	TRIREDRAFT_123382
OG_0579	TP00752	AN2875.2	ANI_1_1038024	Ao3042_07012	NCU07807	EN45_020120	POX03113	PMAA_021180	TSTA_029310	TCE0_034f11137	TRIREDRAFT_23200
OG_0580	TP02859	AN7311.2	ANI_1_1290184	Ao3042_03307	NCU05213	EN45_080650	POX05447	PMAA_038380	TSTA_053600	TCE0_015r03071	TRIREDRAFT_75074
OG_0581	TP02288	AN6844.2	ANI_1_1594124	Ao3042_00601	NCU03777	EN45_071440	POX05056	PMAA_033670	TSTA_063930	TCE0_015f02235	TRIREDRAFT_63882
OG_0582	TP09210	AN5124.2	ANI_1_1292064	Ao3042_03237	NCU01696	EN45_089460	POX08941	PMAA_096160	TSTA_045120	TCE0_039r13197	TRIREDRAFT_21330
OG_0583	TP11735	AN4755.2	ANI_1_1292094	Ao3042_05891	NCU16329	EN45_054830	POX07989	PMAA_003760	TSTA_101510	TCE0_060r18861	TRIREDRAFT_106147
OG_0584	TP02858	AN7310.2	ANI_1_1292184	Ao3042_03306	NCU05195	EN45_080640	POX05448	PMAA_038370	TSTA_053610	TCE0_015r03070	TRIREDRAFT_75072
OG_0585	TP08591	AN6707.2	ANI_1_1294034	Ao3042_06260	NCU04354	EN45_090730	POX01197	PMAA_091520	TSTA_050340	TCE0_024f07466	TRIREDRAFT_74622
OG_0586	TP11961	AN3463.2	ANI_1_1478094	Ao3042_05977	NCU02424	EN45_053910	POX09660	PMAA_005180	TSTA_103680	TCE0_060f18527	TRIREDRAFT_22164
OG_0587	TP02856	AN7308.2	ANI_1_1296184	Ao3042_03304	NCU07998	EN45_080620	POX05450	PMAA_038350	TSTA_053630	TCE0_015r03066	TRIREDRAFT_75069
OG_0588	TP11740	AN4751.2	ANI_1_1298094	Ao3042_05887	NCU02169	EN45_054870	POX07993	PMAA_003800	TSTA_101550	TCE0_060r18852	TRIREDRAFT_59248
OG_0589	TP11742	AN4748.2	ANI_1_1300094	Ao3042_05881	NCU02159	EN45_054880	POX07994	PMAA_003820	TSTA_101570	TCE0_060r18850	TRIREDRAFT_3394
OG_0590	TP02528	AN2451.2	ANI_1_130094	Ao3042_08816	NCU03527	EN45_081710	POX05548	PMAA_035740	TSTA_056450	TCE0_015r02562	TRIREDRAFT_61675
OG_0591	TP12771	AN6556.2	ANI_1_130134	Ao3042_01954	NCU01301	EN45_051260	POX09411	PMAA_012140	TSTA_004970	TCE0_041f13517	TRIREDRAFT_21388
OG_0592	TP12147	AN2480.2	ANI_1_1302124	Ao3042_07856	NCU01878	EN45_016810	POX08863	PMAA_006480	TSTA_105200	TCE0_043f15784	TRIREDRAFT_59435
OG_0593	TP00541	AN3178.2	ANI_1_1304024	Ao3042_04195	NCU01599	EN45_113600	POX02839	PMAA_019530	TSTA_027520	TCE0_034f11461	TRIREDRAFT_103949
OG_0594	TP09204	AN5119.2	ANI_1_1304064	Ao3042_03243	NCU01705	EN45_089400	POX08929	PMAA_096130	TSTA_045190	TCE0_039r13191	TRIREDRAFT_102855
OG_0595	TP01142	AN4187.2	ANI_1_1304164	Ao3042_01009	NCU07556	EN45_026600	POX06824	PMAA_024390	TSTA_032850	TCE0_034r10535	TRIREDRAFT_53381
OG_0596	TP02851	AN7305.2	ANI_1_1304184	Ao3042_03300	NCU08668	EN45_080750	POX05455	PMAA_038300	TSTA_053680	TCE0_015r03058	TRIREDRAFT_103599
OG_0597	TP09196	AN5115.2	ANI_1_1306064	Ao3042_03245	NCU09609	EN45_089380	POX08927	PMAA_096030	TSTA_045220	TCE0_039f13176	TRIREDRAFT_103937
OG_0598	TP11745	AN4745.2	ANI_1_1306094	Ao3042_05884	NCU00553	EN45_054920	POX07997	PMAA_003850	TSTA_101640	TCE0_060r18845	TRIREDRAFT_59747
OG_0599	TP12930	AN9084.2	ANI_1_1306104	Ao3042_06444	NCU02091	EN45_074460	POX02098	PMAA_010770	TSTA_006400	TCE0_050f18388	TRIREDRAFT_64285
OG_0600	TP09205	AN5116.2	ANI_1_1308064	Ao3042_03244	NCU01713	EN45_089390	POX08928	PMAA_096120	TSTA_045200	TCE0_039f13192	TRIREDRAFT_119767
OG_0601	TP04886	AN0625.2	ANI_1_1310014	Ao3042_09117	NCU00308	EN45_085120	POX06587	PMAA_075620	TSTA_096030	TCE0_017f03494	TRIREDRAFT_73918
OG_0602	TP12943	AN9091.2	ANI_1_1310104	Ao3042_06452	NCU05771	EN45_074540	POX02089	PMAA_010680	TSTA_006480	TCE0_050r18370	TRIREDRAFT_4494
OG_0603	TP02847	AN7301.2	ANI_1_1310184	Ao3042_03297	NCU00163	EN45_080780	POX05458	PMAA_038270	TSTA_053710	TCE0_015f03052	TRIREDRAFT_121920
OG_0604	TP04906	AN0627.2	ANI_1_1312014	Ao3042_09118	NCU08974	EN45_085090	POX06585	PMAA_075710	TSTA_096160	TCE0_017r03464	TRIREDRAFT_21907
OG_0605	TP02846	AN7302.2	ANI_1_1312184	Ao3042_03296	NCU00162	EN45_080790	POX05459	PMAA_038260	TSTA_053720	TCE0_015r03050	TRIREDRAFT_22351
OG_0606	TP11752	AN4741.2	ANI_1_1316094	Ao3042_05886	NCU00962	EN45_054970	POX08001	PMAA_003930	TSTA_101710	TCE0_060r18834	TRIREDRAFT_106037
OG_0607	TP02844	AN7299.2	ANI_1_1316184	Ao3042_03294	NCU00422	EN45_080810	POX05462	PMAA_038240	TSTA_053740	TCE0_015f03047	TRIREDRAFT_73862
OG_0608	TP09190	AN5110.2	ANI_1_1318064	Ao3042_03250	NCU01758	EN45_089320	POX08921	PMAA_095970	TSTA_045280	TCE0_039f13164	TRIREDRAFT_73961
OG_0609	TP00528	AN2893.2	ANI_1_1318124	Ao3042_07026	NCU06883	EN45_033560	POX03128	PMAA_019410	TSTA_027410	TCE0_034f11478	TRIREDRAFT_107045
OG_0610	TP11789	AN4739.2	ANI_1_1320094	Ao3042_02247	NCU03166	EN45_055000	POX08004	PMAA_004100	TSTA_102630	TCE0_060r18779	TRIREDRAFT_43662
OG_0611	TP03773	AN0951.2	ANI_1_3004014	Ao3042_11820	NCU00232	EN45_084520	POX06510	PMAA_066540	TSTA_086650	TCE0_044f17091	TRIREDRAFT_61701
OG_0612	TP01248	AN1349.2	ANI_1_132074	Ao3042_04501	NCU01019	EN45_106490	POX09247	PMAA_025300	TSTA_073630	TCE0_034f10371	TRIREDRAFT_63620
OG_0613	TP09159	AN5107.2	ANI_1_1324064	Ao3042_03253	NCU01646	EN45_089290	POX08918	PMAA_095610	TSTA_045640	TCE0_039r13107	TRIREDRAFT_122304
OG_0614	TP00558	AN3173.2	ANI_1_1328024	Ao3042_04179	NCU03394	EN45_113870	POX02822	PMAA_019680	TSTA_027660	TCE0_034f11429	TRIREDRAFT_121804
OG_0615	TP07825	AN4021.2	ANI_1_1328164	Ao3042_00137	NCU06145	EN45_111030	POX06912	PMAA_055260	TSTA_017610	TCE0_033r08782	TRIREDRAFT_44290
OG_0616	TP04909	AN0623.2	ANI_1_2920014	Ao3042_09114	NCU08977	EN45_085130	POX06589	PMAA_075740	TSTA_096190	TCE0_017r03459	TRIREDRAFT_43893
OG_0617	TP07799	AN7960.2	ANI_1_1332164	Ao3042_01067	NCU08095	EN45_057340	POX06897	PMAA_055450	TSTA_017440	TCE0_033f08821	TRIREDRAFT_109296
OG_0618	TP09165	AN5102.2	ANI_1_1334064	Ao3042_03258	NCU01164	EN45_089240	POX08913	PMAA_095660	TSTA_045590	TCE0_039f13116	TRIREDRAFT_57600
OG_0619	TP04945	AN0632.2	ANI_1_1338014	Ao3042_01608	NCU00158	EN45_085050	POX06578	PMAA_075850	TSTA_096260	TCE0_017f03414	TRIREDRAFT_62029
OG_0620	TP00565	AN3168.2	ANI_1_1340024	Ao3042_04174	NCU03395	EN45_114000	POX02816	PMAA_019750	TSTA_027730	TCE0_034f11422	TRIREDRAFT_22300
OG_0621	TP06003	AN7731.2	ANI_1_1340034	Ao3042_02017	NCU16656	EN45_011350	POX03493	PMAA_083910	TSTA_118790	TCE0_018f04893	TRIREDRAFT_5991
OG_0622	TP11642	AN2756.2	ANI_1_1340094	Ao3042_05910	NCU01956	EN45_054610	POX08010	PMAA_003220	TSTA_100880	TCE0_060f18982	TRIREDRAFT_121276
OG_0623	TP04525	AN9126.2	ANI_1_1340104	Ao3042_06481	NCU02796	EN45_075270	POX02038	PMAA_070120	TSTA_090440	TCE0_017f04015	TRIREDRAFT_58119
OG_0624	TP12773	AN6558.2	ANI_1_134134	Ao3042_01955	NCU00419	EN45_051240	POX09404	PMAA_012120	TSTA_004990	TCE0_041f13515	TRIREDRAFT_102676
OG_0625	TP01269	AN1357.2	ANI_1_114074	Ao3042_04493	NCU03880	EN45_106420	POX09259	PMAA_025490	TSTA_073410	TCE0_034f10337	TRIREDRAFT_67523
OG_0626	TP11643	AN2757.2	ANI_1_1342094	Ao3042_05911	NCU01947	EN45_054600	POX08011	PMAA_003230	TSTA_100890	TCE0_060f18981	TRIREDRAFT_59302
OG_0627	TP12244	AN5013.2	ANI_1_2758024	Ao3042_09903	NCU08945	EN45_020570	POX03088	PMAA_007030	TSTA_106000	TCE0_043r15635	TRIREDRAFT_112292
OG_0628	TP02384	AN7285.2	ANI_1_1344184	Ao3042_03278	NCU00347	EN45_081020	POX05488	PMAA_034420	TSTA_063110	TCE0_015f02358	TRIREDRAFT_73749
OG_0629	TP01179	AN4077.2	ANI_1_1346164	Ao3042_01043	NCU00392	EN45_020980	POX06865	PMAA_024740	TSTA_033430	TCE0_034f10478	TRIREDRAFT_57756
OG_0630	TP02382	AN7284.2	ANI_1_1348184	Ao3042_03276	NCU07560	EN45_081000	POX05486	PMAA_034400	TSTA_063130	TCE0_015r02356	TRIREDRAFT_102593
OG_0631	TP05974	AN7712.2	ANI_1_1348034	Ao3042_02037	NCU11186	EN45_011190	POX01545	PMAA_083740	TSTA_118650	TCE0_018r04941	TRIREDRAFT_110293
OG_0632	TP00569	AN3164.2	ANI_1_1352024	Ao3042_04165	NCU01805	EN45_114060	POX02812	PMAA_019790	TSTA_027770	TCE0_034f11415	TRIREDRAFT_55226
OG_0633	TP11794	AN2768.2	ANI_1_1352094	Ao3042_05914	NCU02221	EN45_054570	POX08014	PMAA_004130	TSTA_102660	TCE0_060r18772	TRIREDRAFT_106981
OG_0634	TP00571	AN3163.2	ANI_1_1354024	Ao3042_04164	NCU03388	EN45_114120	POX02811	PMAA_019810	TSTA_027790	TCE0_034f11411	TRIREDRAFT_121800
OG_0635	TP10535	AN1287.2	ANI_1_236074	Ao3042_04237	NCU05633	EN45_107790	POX04741	PMAA_044600	TSTA_074070	TCE0_042r14428	TRIREDRAFT_29709
OG_0636	TP05471	AN7697.2	ANI_1_1354034	Ao3042_02051	NCU01895	EN45_010970	POX01568	PMAA_079660	TSTA_114110	TCE0_018f05688	TRIREDRAFT_124302
OG_0637	TP11803	AN2766.2	ANI_1_1356094	Ao3042_05916	NCU02295	EN45_054540	POX07972	PMAA_004330	TSTA_102690	TCE0_060f18758	TRIREDRAFT_72459
OG_0638	TP02157	AN0156.2	ANI_1_1358164	Ao3042_00776	NCU06315	EN45_069610	POX05206	PMAA_032540	TSTA_065030	TCE0_015r02052	TRIREDRAFT_123655
OG_0639	TP02379	AN7260.2	ANI_1_1358184	Ao3042_03272	NCU00337	EN45_080920	POX05475	PMAA_034370	TSTA_063160	TCE0_015f02352	TRIREDRAFT_110444
OG_0640	TP11805	AN2764.2	ANI_1_1360094	Ao3042_05917	NCU10776	EN45_054520	POX07969	PMAA_004310	TSTA_102710	TCE0_060f18752	TRIREDRAFT_61039
OG_0641	TP12739	AN3035.2	ANI_1_1586144	Ao3042_00526	NCU06089	EN45_057660	POX08131	PMAA_012480	TSTA_004660	TCE0_041f13567	TRIREDRAFT_60769
OG_0642	TP10290	AN4645.2	ANI_1_1360124	Ao3042_09726	NCU01356	EN45_056880	POX08383	PMAA_046790	TSTA_036330	TCE0_022r06322	TRIREDRAFT_51217
OG_0643	TP02378	AN7259.2	ANI_1_1362184	Ao3042_03269	NCU05716	EN45_080900	POX05473	PMAA_034350	TSTA_063180	TCE0_015r02351	TRIREDRAFT_120899
OG_0644	TP00765	AN3155.2	ANI_1_1362024	Ao3042_04162	NCU16725	EN45_114280	POX02803	PMAA_021530	TSTA_029730	TCE0_034f11117	TRIREDRAFT_74057
OG_0645	TP08104	AN0566.2	ANI_1_1050074	Ao3042_09033	NCU08283	EN45_083580	POX05610	PMAA_052890	TSTA_020070	TCE0_033r08381	TRIREDRAFT_55731
OG_0646	TP12421	AN9395.2	ANI_1_2068014	Ao3042_02333	NCU08136	EN45_000560	POX08752	PMAA_014890	TSTA_002270	TCE0_041r14039	TRIREDRAFT_66469
OG_0647	TP07121	AN0296.2	ANI_1_1362124	Ao3042_13016	NCU02553	EN45_105740	POX03400	PMAA_060510	TSTA_011020	TCE0_033f09832	TRIREDRAFT_4659
OG_0648	TP01020	AN4885.2	ANI_1_1368124	Ao3042_07068	NCU06118	EN45_033010	POX03043	PMAA_023310	TSTA_031770	TCE0_034r10723	TRIREDRAFT_60879
OG_0649	TP04862	AN0641.2	ANI_1_1370014	Ao3042_01590	NCU06464	EN45_084950	POX06567	PMAA_075410	TSTA_095850	TCE0_017r03529	TRIREDRAFT_121915
OG_0650	TP11822	AN2759.2	ANI_1_1370094	Ao3042_05923	NCU02428	EN45_054470	POX07960	PMAA_004200	TSTA_102790	TCE0_060f18729	TRIREDRAFT_121955
OG_0651	TP04426	AN6149.2	ANI_1_1710104	Ao3042_05009	NCU06246	EN45_028240	POX03702	PMAA_070820	TSTA_091200	TCE0_017f04157	TRIREDRAFT_54064
OG_0652	TP04047	AN5991.2	ANI_1_690144	Ao3042_05550	NCU08118	EN45_007740	POX04081	PMAA_068970	TSTA_089170	TCE0_044r17530	TRIREDRAFT_59070
OG_0653	TP02363	AN7252.2	ANI_1_1374184	Ao3042_03262	NCU00455	EN45_081180	POX05503	PMAA_034230	TSTA_063310	TCE0_015f02329	TRIREDRAFT_105409
OG_0654	TP06708	AN0352.2	ANI_1_788014	Ao3042_03419	NCU00743	EN45_006030	POX03373	PMAA_089110	TSTA_124640	TCE0_047f17963	TRIREDRAFT_57128
OG_0655	TP00757	AN2880.2	ANI_1_1036024	Ao3042_07013	NCU07971	EN45_032660	POX03114	PMAA_021200	TSTA_029330	TCE0_034r11133	TRIREDRAFT_119816
OG_0656	TP04879	AN0990.2	ANI_1_1378014	Ao3042_01585	NCU03479	EN45_084880	POX06558	PMAA_075550	TSTA_095970	TCE0_017f03505	TRIREDRAFT_55384
OG_0657	TP10391	AN3082.2	ANI_1_464144	Ao3042_02436	NCU06869	EN45_018440	POX02932	PMAA_045880	TSTA_035120	TCE0_042f14209	TRIREDRAFT_61000
OG_0658	TP00497	AN3153.2	ANI_1_1378024	Ao3042_04163	NCU07925	EN45_114520	POX08410	PMAA_019120	TSTA_027120	TCE0_034r11519	TRIREDRAFT_1949
OG_0659	TP04880	AN0989.2	ANI_1_1380014	Ao3042_01584	NCU03480	EN45_084870	POX06557	PMAA_075560	TSTA_095980	TCE0_017r03503	TRIREDRAFT_2441
OG_0660	TP05233	AN5498.2	ANI_1_1380074	Ao3042_07264	NCU03909	EN45_102580	POX00125	PMAA_078000	TSTA_112430	TCE0_018f06050	TRIREDRAFT_49873
OG_0661	TP10982	AN1974.2	ANI_1_1938184	Ao3042_02640	NCU11245	EN45_098450	POX09203	PMAA_040650	TSTA_078060	TCE0_042r15099	TRIREDRAFT_41712
OG_0662	TP11825	AN2776.2	ANI_1_1380094	Ao3042_05925	NCU02318	EN45_054440	POX07957	PMAA_004170	TSTA_102820	TCE0_060r18725	TRIREDRAFT_68717
OG_0663	TP01253	AN1346.2	ANI_1_138074	Ao3042_03175	NCU01551	EN45_106530	POX09244	PMAA_025330	TSTA_073600	TCE0_034f10366	TRIREDRAFT_57580
OG_0664	TP02539	AN2456.2	ANI_1_138094	Ao3042_08824	NCU01615	EN45_081640	POX05543	PMAA_035840	TSTA_056350	TCE0_015r02577	TRIREDRAFT_61771
OG_0665	TP05234	AN5499.2	ANI_1_1382074	Ao3042_07265	NCU04059	EN45_102590	POX00126	PMAA_078010	TSTA_112440	TCE0_018r06048	TRIREDRAFT_69853
OG_0666	TP13221	AN7542.2	ANI_1_1382134	Ao3042_11661	NCU07379	EN45_086730	POX07586	PMAA_100250	TSTA_058130	TCE0_013r00963	TRIREDRAFT_57840
OG_0667	TP00826	AN2513.2	ANI_1_1384084	Ao3042_07383	NCU04595	EN45_114340	POX02799	PMAA_021630	TSTA_029820	TCE0_034f11026	TRIREDRAFT_58205
OG_0668	TP11829	AN2773.2	ANI_1_1384094	Ao3042_05928	NCU09056	EN45_054410	POX07953	PMAA_004350	TSTA_102840	TCE0_060f18720	TRIREDRAFT_121630
OG_0669	TP00577	AN4223.2	ANI_1_1384164	Ao3042_11105	NCU03578	EN45_027110	POX06706	PMAA_019850	TSTA_027820	TCE0_034r11402	TRIREDRAFT_63156
OG_0670	TP00839	AN7677.2	ANI_1_1388034	Ao3042_02082	NCU06637	EN45_056570	POX03266	PMAA_021740	TSTA_029980	TCE0_034f11009	TRIREDRAFT_68026
OG_0671	TP11839	AN2771.2	ANI_1_1388094	Ao3042_05930	NCU06859	EN45_054400	POX07951	PMAA_004440	TSTA_102900	TCE0_060f18707	TRIREDRAFT_47621
OG_0672	TP04587	AN4723.2	ANI_1_1388124	Ao3042_08384	NCU06371	EN45_073160	POX04968	PMAA_073410	TSTA_093790	TCE0_017f03928	TRIREDRAFT_111787
OG_0673	TP00581	AN4226.2	ANI_1_1388164	Ao3042_11101	NCU01595	EN45_027060	POX06710	PMAA_019890	TSTA_027880	TCE0_034r11396	TRIREDRAFT_122278
OG_0674	TP08277	AN0310.2	ANI_1_2558014	Ao3042_03463	NCU02729	EN45_047000	POX03321	PMAA_051850	TSTA_021140	TCE0_033f08163	TRIREDRAFT_57632
OG_0675	TP04855	AN0984.2	ANI_1_1390014	Ao3042_11860	NCU06428	EN45_045410	POX06550	PMAA_075360	TSTA_095790	TCE0_017f03539	TRIREDRAFT_119623
OG_0676	TP00495	AN3154.2	ANI_1_1390024	Ao3042_04146	NCU07246	EN45_114580	POX08421	PMAA_019100	TSTA_027100	TCE0_034r11522	TRIREDRAFT_5664
OG_0677	TP08593	AN6715.2	ANI_1_1584064	Ao3042_06255	NCU07587	EN45_090800	POX01205	PMAA_091540	TSTA_050320	TCE0_024f07471	TRIREDRAFT_53484
OG_0678	TP04589	AN4725.2	ANI_1_1390124	Ao3042_08382	NCU06368	EN45_073140	POX04965	PMAA_073430	TSTA_093810	TCE0_017f03925	TRIREDRAFT_32263
OG_0679	TP04586	AN4726.2	ANI_1_1392124	Ao3042_08381	NCU06369	EN45_073130	POX04964	PMAA_073400	TSTA_093780	TCE0_017f03930	TRIREDRAFT_69502
OG_0680	TP11841	AN3425.2	ANI_1_1396094	Ao3042_05935	NCU04256	EN45_054340	POX07945	PMAA_004460	TSTA_102920	TCE0_060r18704	TRIREDRAFT_57936
OG_0681	TP00592	AN4231.2	ANI_1_1396164	Ao3042_11093	NCU07456	EN45_027020	POX06714	PMAA_019930	TSTA_027930	TCE0_034r11380	TRIREDRAFT_110678
OG_0682	TP11903	AN3426.2	ANI_1_1398094	Ao3042_05936	NCU04009	EN45_054330	POX07944	PMAA_004820	TSTA_103260	TCE0_060f18611	TRIREDRAFT_103348
OG_0683	TP00593	AN4232.2	ANI_1_1398164	Ao3042_11092	NCU04503	EN45_027010	POX06721	PMAA_019940	TSTA_027940	TCE0_034f11379	TRIREDRAFT_74158
OG_0684	TP01254	AN1345.2	ANI_1_140074	Ao3042_03174	NCU01552	EN45_106540	POX09243	PMAA_025340	TSTA_073590	TCE0_034r10364	TRIREDRAFT_120540
OG_0685	TP12778	AN6564.2	ANI_1_140134	Ao3042_01960	NCU03827	EN45_051180	POX09398	PMAA_012070	TSTA_005050	TCE0_041r13505	TRIREDRAFT_123900
OG_0686	TP04838	AN0979.2	ANI_1_1402014	Ao3042_11848	NCU00064	EN45_045560	POX06543	PMAA_075250	TSTA_095680	TCE0_017f03558	TRIREDRAFT_57603
OG_0687	TP02260	AN2313.2	ANI_1_1402124	Ao3042_08367	NCU06546	EN45_072920	POX04946	PMAA_033450	TSTA_064180	TCE0_015r02195	TRIREDRAFT_120332
OG_0688	TP04852	AN0977.2	ANI_1_1404014	Ao3042_11846	NCU03549	EN45_045580	POX06537	PMAA_075330	TSTA_095780	TCE0_017r03543	TRIREDRAFT_29770
OG_0689	TP05630	AN8121.2	ANI_1_1408024	Ao3042_06692	NCU08685	EN45_080480	POX01811	PMAA_080930	TSTA_115500	TCE0_018f05446	TRIREDRAFT_22799
OG_0690	TP04103	AN0042.2	ANI_1_1608124	Ao3042_00622	NCU07816	EN45_067760	POX05078	PMAA_073200	TSTA_093600	TCE0_044r17615	TRIREDRAFT_120981
OG_0691	TP01338	AN4244.2	ANI_1_1410164	Ao3042_11074	NCU01167	EN45_026830	POX06737	PMAA_026000	TSTA_072820	TCE0_034f10252	TRIREDRAFT_57923
OG_0692	TP00788	AN2499.2	ANI_1_1412084	Ao3042_04801	NCU00178	EN45_114760	POX08440	PMAA_021330	TSTA_029490	TCE0_034r11078	TRIREDRAFT_32002
OG_0693	TP12846	AN6500.2	ANI_1_14134	Ao3042_03141	NCU06210	EN45_089160	POX09537	PMAA_011490	TSTA_005630	TCE0_041f13408	TRIREDRAFT_33692
OG_0694	TP04845	AN0966.2	ANI_1_1418014	Ao3042_11840	NCU06491	EN45_045630	POX06529	PMAA_075270	TSTA_095700	TCE0_017r03551	TRIREDRAFT_57720
OG_0695	TP01091	AN2495.2	ANI_1_1418084	Ao3042_04866	NCU00569	EN45_114710	POX08435	PMAA_023990	TSTA_032420	TCE0_034r10601	TRIREDRAFT_65895
OG_0696	TP00164	AN3367.2	ANI_1_1418104	Ao3042_08524	NCU06059	EN45_076050	POX01963	PMAA_016620	TSTA_024380	TCE0_034f12018	TRIREDRAFT_64625
OG_0697	TP11940	AN3431.2	ANI_1_1420094	Ao3042_05949	NCU02998	EN45_054030	POX07931	PMAA_005020	TSTA_103520	TCE0_060r18554	TRIREDRAFT_65411
OG_0698	TP09808	AN1290.2	ANI_1_1420134	Ao3042_00559	NCU07068	EN45_005670	POX08894	PMAA_099730	TSTA_041040	TCE0_011r00704	TRIREDRAFT_35777
OG_0699	TP02170	AN0167.2	ANI_1_626164	Ao3042_00762	NCU04344	EN45_069450	POX05217	PMAA_032660	TSTA_064840	TCE0_015f02070	TRIREDRAFT_111131
OG_0700	TP06165	AN3744.2	ANI_1_142114	Ao3042_10220	NCU08120	EN45_071850	POX05837	PMAA_085260	TSTA_120090	TCE0_018f04650	TRIREDRAFT_58539
OG_0701	TP01342	AN4247.2	ANI_1_718164	Ao3042_11071	NCU10080	EN45_026770	POX06741	PMAA_026040	TSTA_072770	TCE0_034f10246	TRIREDRAFT_62432
OG_0702	TP06728	AN2332.2	ANI_1_1422124	Ao3042_08343	NCU00959	EN45_072700	POX04925	PMAA_089220	TSTA_124840	TCE0_047f17929	TRIREDRAFT_123198
OG_0703	TP05306	AN3723.2	ANI_1_200054	Ao3042_04322	NCU02421	EN45_100960	POX00200	PMAA_078490	TSTA_113180	TCE0_018r05943	TRIREDRAFT_62685
OG_0704	TP01355	AN4251.2	ANI_1_1424164	Ao3042_11067	NCU12023	EN45_021850	POX06752	PMAA_026120	TSTA_072680	TCE0_034f10223	TRIREDRAFT_121582
OG_0705	TP02549	AN6879.2	ANI_1_1430124	Ao3042_04099	NCU16534	EN45_071070	POX05020	PMAA_035940	TSTA_056260	TCE0_015f02592	TRIREDRAFT_70323
OG_0706	TP02465	AN6220.2	ANI_1_304024	Ao3042_04580	NCU07985	EN45_095160	POX00624	PMAA_035310	TSTA_056910	TCE0_015f02471	TRIREDRAFT_112458
OG_0707	TP05634	AN8001.2	ANI_1_1434024	Ao3042_06678	NCU01390	EN45_077380	POX01823	PMAA_080970	TSTA_115540	TCE0_018r05439	TRIREDRAFT_123903
OG_0708	TP02350	AN6886.2	ANI_1_1438124	Ao3042_04096	NCU00007	EN45_067380	POX05008	PMAA_034110	TSTA_063480	TCE0_015r02309	TRIREDRAFT_123296
OG_0709	TP01948	AN1868.2	ANI_1_430094	Ao3042_10714	NCU04078	EN45_094190	POX00987	PMAA_030510	TSTA_067720	TCE0_015f01748	TRIREDRAFT_104606
OG_0710	TP13005	AN5340.2	ANI_1_144054	Ao3042_10261	NCU07331	EN45_104350	POX00024	PMAA_010200	TSTA_006980	TCE0_050f18279	TRIREDRAFT_30274
OG_0711	TP10276	AN4490.2	ANI_1_986064	Ao3042_05228	NCU02943	EN45_022350	POX02636	PMAA_046920	TSTA_036480	TCE0_022r06343	TRIREDRAFT_28199
OG_0712	TP06166	AN3745.2	ANI_1_144114	Ao3042_10219	NCU08121	EN45_071840	POX05838	PMAA_085270	TSTA_120080	TCE0_018r04649	TRIREDRAFT_58428
OG_0713	TP05276	AN3715.2	ANI_1_1442074	Ao3042_07302	NCU02368	EN45_103260	POX00171	PMAA_078360	TSTA_112940	TCE0_018r05984	TRIREDRAFT_121504
OG_0714	TP01401	AN5721.2	ANI_1_1442164	Ao3042_11041	NCU03367	EN45_027220	POX06694	PMAA_026530	TSTA_072340	TCE0_034f10165	TRIREDRAFT_51171
OG_0715	TP03786	AN0953.2	ANI_1_1444014	Ao3042_11822	NCU00376	EN45_084480	POX06514	PMAA_066640	TSTA_086760	TCE0_044f17107	TRIREDRAFT_74289
OG_0716	TP05932	AN8796.2	ANI_1_396064	Ao3042_07410	NCU01099	EN45_012770	POX01575	PMAA_083330	TSTA_118200	TCE0_018f05004	TRIREDRAFT_106531
OG_0717	TP11952	AN3445.2	ANI_1_1444094	Ao3042_05960	NCU02351	EN45_054180	POX09639	PMAA_005090	TSTA_103590	TCE0_060r18540	TRIREDRAFT_62663
OG_0718	TP03776	AN0952.2	ANI_1_1446014	Ao3042_11821	NCU06460	EN45_084510	POX06511	PMAA_066560	TSTA_086680	TCE0_044f17097	TRIREDRAFT_22879
OG_0719	TP01405	AN5726.2	ANI_1_1446164	Ao3042_11037	NCU07952	EN45_027300	POX06690	PMAA_026570	TSTA_072300	TCE0_034f10157	TRIREDRAFT_36391
OG_0720	TP05644	AN8010.2	ANI_1_1448024	Ao3042_06668	NCU06687	EN45_077670	POX01831	PMAA_081070	TSTA_115650	TCE0_018f05423	TRIREDRAFT_44529
OG_0721	TP10994	AN1984.2	ANI_1_1008184	Ao3042_02630	NCU08423	EN45_098320	POX09216	PMAA_040520	TSTA_078190	TCE0_042f15118	TRIREDRAFT_112554
OG_0722	TP02392	AN8009.2	ANI_1_1450024	Ao3042_06667	NCU09345	EN45_077680	POX01832	PMAA_034500	TSTA_063040	TCE0_015r02368	TRIREDRAFT_121620
OG_0723	TP11958	AN3451.2	ANI_1_1454094	Ao3042_05965	NCU09297	EN45_054240	POX09645	PMAA_005150	TSTA_103650	TCE0_060f18531	TRIREDRAFT_122144
OG_0724	TP00185	AN3370.2	ANI_1_1454104	Ao3042_08526	NCU06057	EN45_076100	POX01959	PMAA_016710	TSTA_024500	TCE0_034f11990	TRIREDRAFT_64543
OG_0725	TP03754	AN0946.2	ANI_1_1458014	Ao3042_11812	NCU02066	EN45_084570	POX06251	PMAA_066430	TSTA_086550	TCE0_044f17067	TRIREDRAFT_62225
OG_0726	TP05652	AN8013.2	ANI_1_1458024	Ao3042_06664	NCU01174	EN45_077250	POX01835	PMAA_081140	TSTA_115710	TCE0_018r05412	TRIREDRAFT_22645
OG_0727	TP04411	AN6138.2	ANI_1_492104	Ao3042_04998	NCU00213	EN45_028110	POX03686	PMAA_070930	TSTA_091330	TCE0_017r04179	TRIREDRAFT_66136
OG_0728	TP08923	AN5760.2	ANI_1_1458164	Ao3042_00923	NCU02228	EN45_001560	POX06638	PMAA_093780	TSTA_047470	TCE0_039f12773	TRIREDRAFT_57010
OG_0729	TP06614	AN3747.2	ANI_1_148114	Ao3042_10216	NCU07509	EN45_071820	POX05841	PMAA_088560	TSTA_124030	TCE0_047f18115	TRIREDRAFT_58654
OG_0730	TP05745	AN8176.2	ANI_1_1460084	Ao3042_03705	NCU03757	EN45_078350	POX01383	PMAA_081790	TSTA_116500	TCE0_018r05281	TRIREDRAFT_44434
OG_0731	TP11970	AN3454.2	ANI_1_1460094	Ao3042_05968	NCU10747	EN45_054270	POX09650	PMAA_005270	TSTA_103760	TCE0_060f18513	TRIREDRAFT_47600
OG_0732	TP00183	AN3372.2	ANI_1_1460104	Ao3042_08535	NCU06049	EN45_076110	POX01958	PMAA_016690	TSTA_024480	TCE0_034r11993	TRIREDRAFT_64498
OG_0733	TP01257	AN1342.2	ANI_1_146074	Ao3042_03171	NCU01821	EN45_106690	POX04694	PMAA_025370	TSTA_073560	TCE0_034f10358	TRIREDRAFT_121814
OG_0734	TP06624	AN3746.2	ANI_1_146114	Ao3042_10217	NCU10647	EN45_071830	POX05839	PMAA_088580	TSTA_124060	TCE0_047r18100	TRIREDRAFT_121071
OG_0735	TP03752	AN0945.2	ANI_1_1462014	Ao3042_11810	NCU02608	EN45_084600	POX06249	PMAA_066410	TSTA_086530	TCE0_044r17063	TRIREDRAFT_64778
OG_0736	TP05767	AN8183.2	ANI_1_1466084	Ao3042_03714	NCU03794	EN45_078200	POX01395	PMAA_081980	TSTA_116700	TCE0_018r05252	TRIREDRAFT_5710
OG_0737	TP08282	AN0305.2	ANI_1_698014	Ao3042_03472	NCU03051	EN45_046980	POX03315	PMAA_051800	TSTA_021190	TCE0_033f08156	TRIREDRAFT_120864
OG_0738	TP03747	AN0943.2	ANI_1_1468014	Ao3042_11807	NCU00644	EN45_084650	POX06245	PMAA_066380	TSTA_086460	TCE0_044f17055	TRIREDRAFT_22737
OG_0739	TP10313	AN5774.2	ANI_1_1470164	Ao3042_00943	NCU00770	EN45_001300	POX09090	PMAA_046600	TSTA_036020	TCE0_022r06288	TRIREDRAFT_120376
OG_0740	TP02318	AN6906.2	ANI_1_694124	Ao3042_04072	NCU11357	EN45_067220	POX04985	PMAA_033900	TSTA_063690	TCE0_015f02271	TRIREDRAFT_105351
OG_0741	TP00927	AN6341.2	ANI_1_148024	Ao3042_08706	NCU00202	EN45_096420	POX09130	PMAA_022470	TSTA_030800	TCE0_034f10870	TRIREDRAFT_57750
OG_0742	TP02832	AN7361.2	ANI_1_1694134	Ao3042_03376	NCU00466	EN45_065770	POX05416	PMAA_038140	TSTA_053840	TCE0_015r03026	TRIREDRAFT_124332
OG_0743	TP13015	AN0600.2	ANI_1_148054	Ao3042_09070	NCU03735	EN45_082280	POX05644	PMAA_010090	TSTA_059530	TCE0_050r18265	TRIREDRAFT_73519
OG_0744	TP06083	AN2258.2	ANI_1_148154	Ao3042_02799	NCU00059	EN45_079340	POX01277	PMAA_084540	TSTA_119570	TCE0_018r04778	TRIREDRAFT_3891
OG_0745	TP01602	AN4308.2	ANI_1_148184	Ao3042_05512	NCU06749	EN45_061220	POX01022	PMAA_028180	TSTA_070580	TCE0_034r09880	TRIREDRAFT_4284
OG_0746	TP11145	AN8072.2	ANI_1_1482144	Ao3042_05078	NCU01585	EN45_076460	POX01902	PMAA_039420	TSTA_079410	TCE0_042f15330	TRIREDRAFT_102769
OG_0747	TP00756	AN2873.2	ANI_1_2692024	Ao3042_07009	NCU08579	EN45_020130	POX03112	PMAA_021190	TSTA_029320	TCE0_034f11135	TRIREDRAFT_58150
OG_0748	TP10329	AN5787.2	ANI_1_1484164	Ao3042_00958	NCU02524	EN45_001130	POX09069	PMAA_046450	TSTA_035870	TCE0_022r06263	TRIREDRAFT_45689
OG_0749	TP11976	AN3469.2	ANI_1_1488094	Ao3042_05981	NCU02435	EN45_053850	POX09667	PMAA_005330	TSTA_103820	TCE0_060r18505	TRIREDRAFT_121516
OG_0750	TP11126	AN8067.2	ANI_1_1488144	Ao3042_05085	NCU03336	EN45_076540	POX01895	PMAA_039570	TSTA_079220	TCE0_042r15302	TRIREDRAFT_52446
OG_0751	TP11977	AN3470.2	ANI_1_1490094	Ao3042_05982	NCU02433	EN45_053840	POX09668	PMAA_005340	TSTA_103830	TCE0_060f18503	TRIREDRAFT_48351
OG_0752	TP06970	AN8800.2	ANI_1_1490124	Ao3042_08760	NCU05642	EN45_012820	POX01503	PMAA_083370	TSTA_118240	TCE0_023r07075	TRIREDRAFT_60250
OG_0753	TP11127	AN8066.2	ANI_1_1490144	Ao3042_05086	NCU09571	EN45_076550	POX01894	PMAA_039560	TSTA_079230	TCE0_042f15304	TRIREDRAFT_49038
OG_0754	TP11128	AN8065.2	ANI_1_1492144	Ao3042_05087	NCU09572	EN45_076560	POX01893	PMAA_039550	TSTA_079240	TCE0_042r15305	TRIREDRAFT_63102
OG_0755	TP01258	AN1341.2	ANI_1_150074	Ao3042_03170	NCU01822	EN45_106680	POX04695	PMAA_025380	TSTA_073550	TCE0_034r10356	TRIREDRAFT_22531
OG_0756	TP01599	AN4311.2	ANI_1_150184	Ao3042_05509	NCU01846	EN45_061250	POX01019	PMAA_028150	TSTA_070610	TCE0_034r09885	TRIREDRAFT_4290
OG_0757	TP05694	AN8034.2	ANI_1_1502024	Ao3042_06612	NCU01208	EN45_076990	POX01854	PMAA_081370	TSTA_115970	TCE0_018f05355	TRIREDRAFT_3508
OG_0758	TP03716	AN0929.2	ANI_1_1504014	Ao3042_03695	NCU03176	EN45_035130	POX06149	PMAA_066140	TSTA_086150	TCE0_044r17018	TRIREDRAFT_51562
OG_0759	TP08336	AN9449.2	ANI_1_1504084	Ao3042_03496	NCU01340	EN45_003230	POX07134	PMAA_051310	TSTA_021530	TCE0_033r08069	TRIREDRAFT_1992
OG_0760	TP05778	AN3779.2	ANI_1_1506084	Ao3042_03743	NCU06310	EN45_077900	POX01434	PMAA_082140	TSTA_116810	TCE0_018f05232	TRIREDRAFT_109531
OG_0761	TP02463	AN6316.2	ANI_1_2322024	Ao3042_04579	NCU08020	EN45_095180	POX00622	PMAA_035290	TSTA_056930	TCE0_015r02468	TRIREDRAFT_70778
OG_0762	TP02022	AN0126.2	ANI_1_376164	Ao3042_05193	NCU08309	EN45_070020	POX05179	PMAA_031030	TSTA_067130	TCE0_015f01852	TRIREDRAFT_21460
OG_0763	TP05690	AN8056.2	ANI_1_1508024	Ao3042_06595	NCU06216	EN45_076960	POX01856	PMAA_081330	TSTA_116010	TCE0_018f05362	TRIREDRAFT_61692
OG_0764	TP05689	AN8055.2	ANI_1_1510024	Ao3042_06594	NCU06684	EN45_076950	POX01858	PMAA_081320	TSTA_116020	TCE0_018r05364	TRIREDRAFT_21384
OG_0765	TP05780	AN8212.2	ANI_1_1510084	Ao3042_03746	NCU01236	EN45_077870	POX01438	PMAA_082160	TSTA_116830	TCE0_018r05228	TRIREDRAFT_60492
OG_0766	TP05685	AN8053.2	ANI_1_1516024	Ao3042_06592	NCU03792	EN45_076920	POX01861	PMAA_081300	TSTA_116050	TCE0_018f05368	TRIREDRAFT_59958
OG_0767	TP04132	AN8288.2	ANI_1_510114	Ao3042_01520	NCU03298	EN45_053730	POX07708	PMAA_069580	TSTA_089760	TCE0_017f04602	TRIREDRAFT_122419
OG_0768	TP05845	AN8226.2	ANI_1_1518084	Ao3042_11897	NCU08892	EN45_077710	POX01451	PMAA_082690	TSTA_117500	TCE0_018f05130	TRIREDRAFT_60345
OG_0769	TP01601	AN4309.2	ANI_1_152184	Ao3042_05511	NCU04644	EN45_061230	POX01021	PMAA_028170	TSTA_070590	TCE0_034f09882	TRIREDRAFT_32261
OG_0770	TP05850	AN8229.2	ANI_1_1524084	Ao3042_11902	NCU01102	EN45_065360	POX01456	PMAA_082740	TSTA_117550	TCE0_018r05122	TRIREDRAFT_121436
OG_0771	TP12595	AN2961.2	ANI_1_1524144	Ao3042_03791	NCU03041	EN45_056040	POX08023	PMAA_013420	TSTA_003640	TCE0_041f13776	TRIREDRAFT_56431
OG_0772	TP01618	AN4296.2	ANI_1_1524184	Ao3042_11227	NCU12111	EN45_061040	POX01038	PMAA_028340	TSTA_070430	TCE0_034r09861	TRIREDRAFT_53462
OG_0773	TP01605	AN4306.2	ANI_1_1532184	Ao3042_05515	NCU01554	EN45_061190	POX01025	PMAA_028210	TSTA_070550	TCE0_034f09877	TRIREDRAFT_24889
OG_0774	TP10432	AN4601.2	ANI_1_830064	Ao3042_09790	NCU09301	EN45_018740	POX02975	PMAA_045400	TSTA_034620	TCE0_042f14266	TRIREDRAFT_62182
OG_0775	TP11556	AN4808.2	ANI_1_3300024	Ao3042_01381	NCU02139	EN45_058980	POX08192	PMAA_002640	TSTA_100050	TCE0_060r19110	TRIREDRAFT_65945
OG_0776	TP12708	AN3010.2	ANI_1_1538144	Ao3042_00500	NCU02231	EN45_057940	POX08266	PMAA_012750	TSTA_004340	TCE0_041f13618	TRIREDRAFT_60855
OG_0777	TP12689	AN3004.2	ANI_1_1540144	Ao3042_00498	NCU02394	EN45_058010	POX08277	PMAA_012840	TSTA_004320	TCE0_041r13647	TRIREDRAFT_30476
OG_0778	TP00948	AN6343.2	ANI_1_154024	Ao3042_08703	NCU08869	EN45_096390	POX09144	PMAA_022590	TSTA_031090	TCE0_034r10840	TRIREDRAFT_66353
OG_0779	TP01260	AN1339.2	ANI_1_154074	Ao3042_03168	NCU03947	EN45_106660	POX04697	PMAA_025400	TSTA_073520	TCE0_034r10354	TRIREDRAFT_57334
OG_0780	TP02542	AN2461.2	ANI_1_154094	Ao3042_08834	NCU05422	EN45_081420	POX05526	PMAA_035870	TSTA_056320	TCE0_015r02582	TRIREDRAFT_22538
OG_0781	TP06080	AN2261.2	ANI_1_154154	Ao3042_02797	NCU01141	EN45_079310	POX01280	PMAA_084510	TSTA_119540	TCE0_018f04782	TRIREDRAFT_3600
OG_0782	TP01598	AN4312.2	ANI_1_154184	Ao3042_05508	NCU06737	EN45_061260	POX01017	PMAA_028140	TSTA_070620	TCE0_034r09886	TRIREDRAFT_63217
OG_0783	TP01544	AN4330.2	ANI_1_1542184	Ao3042_05488	NCU06217	EN45_010510	POX00991	PMAA_027650	TSTA_071080	TCE0_034r09962	TRIREDRAFT_48301
OG_0784	TP01543	AN4331.2	ANI_1_1544184	Ao3042_05487	NCU07066	EN45_010490	POX00990	PMAA_027640	TSTA_071090	TCE0_034f09963	TRIREDRAFT_57198
OG_0785	TP02550	AN6878.2	ANI_1_810124	Ao3042_04100	NCU06826	EN45_071080	POX05021	PMAA_035950	TSTA_056250	TCE0_015r02594	TRIREDRAFT_112233
OG_0786	TP05651	AN8051.2	ANI_1_1554024	Ao3042_05117	NCU06688	EN45_076870	POX01865	PMAA_081130	TSTA_115700	TCE0_018r05414	TRIREDRAFT_74437
OG_0787	TP01525	AN4346.2	ANI_1_1556184	Ao3042_05479	NCU08518	EN45_010390	POX03978	PMAA_027560	TSTA_071170	TCE0_034f09990	TRIREDRAFT_52976
OG_0788	TP01526	AN4347.2	ANI_1_1558184	Ao3042_05478	NCU01700	EN45_010380	POX03977	PMAA_027570	TSTA_071160	TCE0_034r09988	TRIREDRAFT_119867
OG_0789	TP05702	AN8050.2	ANI_1_1560024	Ao3042_05112	NCU09013	EN45_076800	POX01870	PMAA_081440	TSTA_115920	TCE0_018r05344	TRIREDRAFT_102650
OG_0790	TP02559	AN6858.2	ANI_1_1560124	Ao3042_04126	NCU09529	EN45_071260	POX05041	PMAA_036110	TSTA_056080	TCE0_015r02608	TRIREDRAFT_3449
OG_0791	TP06079	AN2262.2	ANI_1_156154	Ao3042_01212	NCU04165	EN45_079290	POX01281	PMAA_084500	TSTA_119530	TCE0_018r04784	TRIREDRAFT_53529
OG_0792	TP05703	AN8049.2	ANI_1_1562024	Ao3042_05111	NCU00484	EN45_076790	POX01871	PMAA_081450	TSTA_115910	TCE0_018f05343	TRIREDRAFT_43884
OG_0793	TP09974	AN6728.2	ANI_1_1566064	Ao3042_06227	NCU08806	EN45_060090	POX08618	PMAA_049330	TSTA_039250	TCE0_022f06817	TRIREDRAFT_103655
OG_0794	TP02492	AN2431.2	ANI_1_1566094	Ao3042_08793	NCU07655	EN45_082040	POX05659	PMAA_035530	TSTA_056650	TCE0_015f02504	TRIREDRAFT_40053
OG_0795	TP01561	AN4365.2	ANI_1_1570184	Ao3042_05461	NCU05385	EN45_009970	POX07848	PMAA_027790	TSTA_070910	TCE0_034r09944	TRIREDRAFT_63047
OG_0796	TP10353	AN1398.2	ANI_1_1578074	Ao3042_04445	NCU01841	EN45_105820	POX09757	PMAA_046210	TSTA_035460	TCE0_042f14155	TRIREDRAFT_33840
OG_0797	TP09156	AN4285.2	ANI_1_1578084	Ao3042_11420	NCU01760	EN45_015220	POX01060	PMAA_095580	TSTA_045670	TCE0_039r13102	TRIREDRAFT_53314
OG_0798	TP00400	AN6587.2	ANI_1_200134	Ao3042_01984	NCU06511	EN45_050770	POX04280	PMAA_018270	TSTA_026300	TCE0_034r11665	TRIREDRAFT_61532
OG_0799	TP09125	AN0320.2	ANI_1_734014	Ao3042_03451	NCU16560	EN45_006350	POX03335	PMAA_095200	TSTA_045950	TCE0_039f13058	TRIREDRAFT_62880
OG_0800	TP08599	AN6709.2	ANI_1_1580064	Ao3042_06245	NCU07658	EN45_059890	POX08670	PMAA_091610	TSTA_050260	TCE0_024r07482	TRIREDRAFT_43877
OG_0801	TP09187	AN9412.2	ANI_1_1580084	Ao3042_00361	NCU01581	EN45_015250	POX01057	PMAA_095940	TSTA_045310	TCE0_039f13159	TRIREDRAFT_53468
OG_0802	TP12788	AN6569.2	ANI_1_158134	Ao3042_01965	NCU03836	EN45_051130	POX09393	PMAA_011990	TSTA_005110	TCE0_041r13487	TRIREDRAFT_69257
OG_0803	TP09186	AN9413.2	ANI_1_1582084	Ao3042_00360	NCU01584	EN45_015260	POX01056	PMAA_095930	TSTA_045320	TCE0_039r13157	TRIREDRAFT_73963
OG_0804	TP01578	AN4385.2	ANI_1_1584184	Ao3042_05443	NCU01335	EN45_009750	POX07827	PMAA_027950	TSTA_070810	TCE0_034r09913	TRIREDRAFT_52021
OG_0805	TP06267	AN6996.2	ANI_1_46124	Ao3042_06012	NCU05600	EN45_029770	POX02165	PMAA_085980	TSTA_121100	TCE0_003r00032	TRIREDRAFT_47926
OG_0806	TP01584	AN4389.2	ANI_1_1594184	Ao3042_05439	NCU08938	EN45_009680	POX07821	PMAA_028010	TSTA_070750	TCE0_034r09905	TRIREDRAFT_68072
OG_0807	TP10411	AN1377.2	ANI_1_1596074	Ao3042_04468	NCU03937	EN45_106110	POX09286	PMAA_045690	TSTA_034920	TCE0_042r14238	TRIREDRAFT_65607
OG_0808	TP02275	AN6825.2	ANI_1_1598124	Ao3042_00610	NCU08874	EN45_071600	POX05064	PMAA_033590	TSTA_064040	TCE0_015r02216	TRIREDRAFT_3525
OG_0809	TP01498	AN4407.2	ANI_1_1598184	Ao3042_05424	NCU04275	EN45_009520	POX07806	PMAA_027340	TSTA_071510	TCE0_034f10022	TRIREDRAFT_122447
OG_0810	TP02274	AN6826.2	ANI_1_1600124	Ao3042_00611	NCU03598	EN45_071610	POX05065	PMAA_033600	TSTA_064050	TCE0_015f02213	TRIREDRAFT_22647
OG_0811	TP01510	AN4398.2	ANI_1_1600184	Ao3042_05432	NCU08942	EN45_009650	POX07810	PMAA_027430	TSTA_071330	TCE0_034f10011	TRIREDRAFT_5407
OG_0812	TP05546	AN5668.2	ANI_1_160054	Ao3042_04351	NCU05077	EN45_101210	POX00226	PMAA_080290	TSTA_114810	TCE0_018f05567	TRIREDRAFT_62577
OG_0813	TP12790	AN6570.2	ANI_1_160134	Ao3042_01966	NCU03837	EN45_051120	POX09392	PMAA_011970	TSTA_005120	TCE0_041r13485	TRIREDRAFT_52126
OG_0814	TP02538	AN2457.2	ANI_1_1602094	Ao3042_08823	NCU03409	EN45_081620	POX05542	PMAA_035830	TSTA_056360	TCE0_015f02575	TRIREDRAFT_53172
OG_0815	TP02265	AN0038.2	ANI_1_1604124	Ao3042_00618	NCU00274	EN45_071960	POX05072	PMAA_033490	TSTA_064140	TCE0_015r02201	TRIREDRAFT_66928
OG_0816	TP04784	AN0714.2	ANI_1_1606014	Ao3042_02379	NCU07265	EN45_036910	POX06364	PMAA_074950	TSTA_095490	TCE0_017f03638	TRIREDRAFT_55401
OG_0817	TP04783	AN0715.2	ANI_1_1608014	Ao3042_02378	NCU06621	EN45_036900	POX06363	PMAA_074940	TSTA_095480	TCE0_017r03640	TRIREDRAFT_65313
OG_0818	TP10402	AN1371.2	ANI_1_1608074	Ao3042_04481	NCU03081	EN45_106290	POX09275	PMAA_045770	TSTA_035000	TCE0_042r14228	TRIREDRAFT_73706
OG_0819	TP12903	AN9063.2	ANI_1_16104	Ao3042_06430	NCU00579	EN45_074290	POX02115	PMAA_010980	TSTA_006190	TCE0_050f18412	TRIREDRAFT_54683
OG_0820	TP04296	AN0047.2	ANI_1_1614124	Ao3042_00626	NCU09513	EN45_067800	POX05082	PMAA_072020	TSTA_092550	TCE0_017r04354	TRIREDRAFT_46382
OG_0821	TP01780	AN2087.2	ANI_1_1972094	Ao3042_10664	NCU08598	EN45_093990	POX00793	PMAA_029620	TSTA_068770	TCE0_015r01520	TRIREDRAFT_102458
OG_0822	TP07090	AN8882.2	ANI_1_1616034	Ao3042_08114	NCU02641	EN45_105650	POX04547	PMAA_060700	TSTA_010610	TCE0_023f07252	TRIREDRAFT_40538
OG_0823	TP01454	AN4434.2	ANI_1_1616184	Ao3042_05388	NCU03343	EN45_009210	POX04200	PMAA_027020	TSTA_071870	TCE0_034f10084	TRIREDRAFT_32473
OG_0824	TP07097	AN8876.2	ANI_1_1618034	Ao3042_08106	NCU00517	EN45_105680	POX04543	PMAA_060650	TSTA_010680	TCE0_023f07266	TRIREDRAFT_120447
OG_0825	TP01271	AN1359.2	ANI_1_1618074	Ao3042_04471	NCU04601	EN45_106400	POX03398	PMAA_025510	TSTA_073390	TCE0_034f10334	TRIREDRAFT_110910
OG_0826	TP04346	AN7495.2	ANI_1_1916024	Ao3042_10884	NCU06994	EN45_097080	POX04604	PMAA_071590	TSTA_092120	TCE0_017f04280	TRIREDRAFT_44960
OG_0827	TP10900	AN5640.2	ANI_1_1928184	Ao3042_02660	NCU04782	EN45_098630	POX09178	PMAA_041240	TSTA_077410	TCE0_042f14971	TRIREDRAFT_5916
OG_0828	TP01452	AN4437.2	ANI_1_1618184	Ao3042_05384	NCU03466	EN45_009090	POX04197	PMAA_027000	TSTA_071890	TCE0_034f10087	TRIREDRAFT_26462
OG_0829	TP07098	AN8875.2	ANI_1_1620034	Ao3042_08105	NCU02980	EN45_105690	POX04542	PMAA_060640	TSTA_010690	TCE0_023f07268	TRIREDRAFT_29756
OG_0830	TP09255	AN5188.2	ANI_1_2158064	Ao3042_03212	NCU05750	EN45_014880	POX08988	PMAA_096620	TSTA_044720	TCE0_039f13255	TRIREDRAFT_4265
OG_0831	TP00911	AN6347.2	ANI_1_162024	Ao3042_08725	NCU04143	EN45_096340	POX09148	PMAA_022290	TSTA_030590	TCE0_034f10896	TRIREDRAFT_123124
OG_0832	TP01241	AN1337.2	ANI_1_162074	Ao3042_03164	NCU03885	EN45_106810	POX04690	PMAA_025220	TSTA_073670	TCE0_034f10386	TRIREDRAFT_54335
OG_0833	TP01263	AN1353.2	ANI_1_1626074	Ao3042_04498	NCU03464	EN45_106460	POX09251	PMAA_025440	TSTA_073460	TCE0_034r10349	TRIREDRAFT_53585
OG_0834	TP08172	AN6678.2	ANI_1_1628064	Ao3042_10101	NCU03036	EN45_090070	POX01112	PMAA_052290	TSTA_020610	TCE0_033r08293	TRIREDRAFT_57335
OG_0835	TP03509	AN8485.2	ANI_1_1630024	Ao3042_00250	NCU04315	EN45_035550	POX06303	PMAA_064400	TSTA_084010	TCE0_044r16703	TRIREDRAFT_21398
OG_0836	TP10396	AN5011.2	ANI_1_1632144	Ao3042_02437	NCU05895	EN45_018420	POX02930	PMAA_045830	TSTA_035070	TCE0_042r14219	TRIREDRAFT_60793
OG_0837	TP12546	AN2938.2	ANI_1_1634024	Ao3042_03830	NCU03280	EN45_055300	POX08344	PMAA_013760	TSTA_003300	TCE0_041f13851	TRIREDRAFT_71019
OG_0838	TP01251	AN1348.2	ANI_1_1634074	Ao3042_03176	NCU01023	EN45_106510	POX09246	PMAA_025310	TSTA_073620	TCE0_034f10368	TRIREDRAFT_124304
OG_0839	TP10397	AN5010.2	ANI_1_1634144	Ao3042_02438	NCU05894	EN45_018410	POX02929	PMAA_045820	TSTA_035060	TCE0_042f14221	TRIREDRAFT_121654
OG_0840	TP08208	AN8783.2	ANI_1_1636064	Ao3042_10094	NCU00205	EN45_089980	POX01100	PMAA_052120	TSTA_020790	TCE0_033r08263	TRIREDRAFT_50913
OG_0841	TP04151	AN0062.2	ANI_1_1636124	Ao3042_00646	NCU16624	EN45_070780	POX05106	PMAA_073090	TSTA_093510	TCE0_017r04570	TRIREDRAFT_54722
OG_0842	TP02636	AN7604.2	ANI_1_1636134	Ao3042_07946	NCU06812	EN45_066880	POX05309	PMAA_036730	TSTA_055380	TCE0_015r02721	TRIREDRAFT_6011
OG_0843	TP02237	AN0202.2	ANI_1_2342014	Ao3042_00731	NCU08658	EN45_068960	POX05251	PMAA_033170	TSTA_064390	TCE0_015f02166	TRIREDRAFT_53106
OG_0844	TP01280	AN5008.2	ANI_1_1638144	Ao3042_02441	NCU02293	EN45_018390	POX02926	PMAA_025610	TSTA_073310	TCE0_034f10322	TRIREDRAFT_3741
OG_0845	TP04772	AN0757.2	ANI_1_1640014	Ao3042_02369	NCU05301	EN45_036760	POX06349	PMAA_074880	TSTA_095420	TCE0_017r03657	TRIREDRAFT_55981
OG_0846	TP11144	AN8073.2	ANI_1_194144	Ao3042_05077	NCU02511	EN45_076450	POX01903	PMAA_039430	TSTA_079400	TCE0_042r15328	TRIREDRAFT_74356
OG_0847	TP04300	AN0069.2	ANI_1_1640124	Ao3042_00655	NCU09162	EN45_070690	POX05129	PMAA_071960	TSTA_092490	TCE0_017f04347	TRIREDRAFT_58694
OG_0848	TP08963	AN9435.2	ANI_1_1640184	Ao3042_05353	NCU01278	EN45_008740	POX04164	PMAA_094150	TSTA_047060	TCE0_039f12836	TRIREDRAFT_60426
OG_0849	TP07538	AN3752.2	ANI_1_164114	Ao3042_10207	NCU02211	EN45_071720	POX05875	PMAA_057320	TSTA_014930	TCE0_033f09196	TRIREDRAFT_75146
OG_0850	TP09135	AN8273.2	ANI_1_872084	Ao3042_11406	NCU03559	EN45_089650	POX01073	PMAA_095290	TSTA_045860	TCE0_039f13073	TRIREDRAFT_48883
OG_0851	TP08211	AN8790.2	ANI_1_1644064	Ao3042_07403	NCU11353	EN45_089930	POX01097	PMAA_052090	TSTA_020830	TCE0_033f08258	TRIREDRAFT_123288
OG_0852	TP05935	AN8799.2	ANI_1_1648064	Ao3042_07413	NCU04196	EN45_012810	POX01504	PMAA_083360	TSTA_118230	TCE0_018f04999	TRIREDRAFT_60338
OG_0853	TP02616	AN2182.2	ANI_1_1648134	Ao3042_07932	NCU04984	EN45_066530	POX05336	PMAA_036580	TSTA_055540	TCE0_015f02698	TRIREDRAFT_103597
OG_0854	TP01305	AN5005.2	ANI_1_1648144	Ao3042_02448	NCU01421	EN45_018300	POX02917	PMAA_025730	TSTA_073140	TCE0_034r10291	TRIREDRAFT_120689
OG_0855	TP08997	AN3852.2	ANI_1_1648184	Ao3042_05321	NCU01274	EN45_031320	POX02315	PMAA_094500	TSTA_046640	TCE0_039r12887	TRIREDRAFT_106586
OG_0856	TP01231	AN1324.2	ANI_1_1650074	Ao3042_04271	NCU08468	EN45_107230	POX04729	PMAA_025140	TSTA_073910	TCE0_034r10398	TRIREDRAFT_35386
OG_0857	TP01318	AN4996.2	ANI_1_1654144	Ao3042_07203	NCU02262	EN45_018230	POX03245	PMAA_025810	TSTA_072980	TCE0_034f10274	TRIREDRAFT_60779
OG_0858	TP03645	AN0762.2	ANI_1_1656014	Ao3042_00072	NCU04124	EN45_036700	POX06344	PMAA_065660	TSTA_085690	TCE0_044r16932	TRIREDRAFT_66270
OG_0859	TP06130	AN2298.2	ANI_1_482154	Ao3042_01257	NCU09006	EN45_060280	POX08587	PMAA_084980	TSTA_120000	TCE0_018r04709	TRIREDRAFT_37833
OG_0860	TP01324	AN4992.2	ANI_1_1660144	Ao3042_07199	NCU02416	EN45_018190	POX03238	PMAA_025850	TSTA_072900	TCE0_034r10269	TRIREDRAFT_121546
OG_0861	TP01242	AN1334.2	ANI_1_166074	Ao3042_03161	NCU03883	EN45_106820	POX09232	PMAA_025230	TSTA_073680	TCE0_034f10383	TRIREDRAFT_103356
OG_0862	TP02357	AN2467.2	ANI_1_166094	Ao3042_08839	NCU04382	EN45_081370	POX05518	PMAA_034170	TSTA_063410	TCE0_015r02318	TRIREDRAFT_74987
OG_0863	TP01590	AN4320.2	ANI_1_166184	Ao3042_05500	NCU07893	EN45_010630	POX01005	PMAA_028060	TSTA_070700	TCE0_034r09898	TRIREDRAFT_54598
OG_0864	TP06057	AN2164.2	ANI_1_1664134	Ao3042_07903	NCU06578	EN45_066240	POX05366	PMAA_084320	TSTA_119430	TCE0_018f04818	TRIREDRAFT_104161
OG_0865	TP05964	AN8821.2	ANI_1_1666064	Ao3042_07449	NCU03624	EN45_080290	POX01793	PMAA_083620	TSTA_118500	TCE0_018f04954	TRIREDRAFT_106357
OG_0866	TP05963	AN8822.2	ANI_1_1668064	Ao3042_07450	NCU04655	EN45_078530	POX01357	PMAA_083610	TSTA_118490	TCE0_018r04956	TRIREDRAFT_69416
OG_0867	TP05437	AN4733.2	ANI_1_1670064	Ao3042_07460	NCU04201	EN45_078580	POX01354	PMAA_079340	TSTA_113770	TCE0_018r05744	TRIREDRAFT_106234
OG_0868	TP06067	AN2153.2	ANI_1_1672134	Ao3042_07884	NCU08026	EN45_066060	POX05381	PMAA_084220	TSTA_119290	TCE0_018r04802	TRIREDRAFT_55589
OG_0869	TP06784	AN3827.2	ANI_1_1672184	Ao3042_05294	NCU00925	EN45_031710	POX02342	PMAA_089680	TSTA_125690	TCE0_047r17824	TRIREDRAFT_22689
OG_0870	TP00605	AN4983.2	ANI_1_1674144	Ao3042_07179	NCU01845	EN45_018070	POX03221	PMAA_020080	TSTA_028060	TCE0_034f11357	TRIREDRAFT_121868
OG_0871	TP12632	AN2976.2	ANI_1_1676024	Ao3042_03850	NCU07466	EN45_055100	POX08318	PMAA_013190	TSTA_003910	TCE0_041r13720	TRIREDRAFT_63709
OG_0872	TP00608	AN4981.2	ANI_1_1678144	Ao3042_07176	NCU11252	EN45_034280	POX03218	PMAA_020110	TSTA_028080	TCE0_034r11352	TRIREDRAFT_54195
OG_0873	TP04204	AN3937.2	ANI_1_1680094	Ao3042_00877	NCU02495	EN45_015670	POX04660	PMAA_072740	TSTA_093180	TCE0_017f04495	TRIREDRAFT_102444
OG_0874	TP02679	AN2266.2	ANI_1_168154	Ao3042_01224	NCU06183	EN45_079210	POX01289	PMAA_037010	TSTA_055050	TCE0_015f02784	TRIREDRAFT_66141
OG_0875	TP12641	AN2979.2	ANI_1_1682024	Ao3042_03852	NCU09108	EN45_055070	POX08315	PMAA_013160	TSTA_003950	TCE0_041f13708	TRIREDRAFT_120623
OG_0876	TP04205	AN3938.2	ANI_1_1682094	Ao3042_00876	NCU02494	EN45_015660	POX04661	PMAA_072730	TSTA_093170	TCE0_017r04493	TRIREDRAFT_73560
OG_0877	TP05450	AN4669.2	ANI_1_1684064	Ao3042_07508	NCU09211	EN45_078850	POX01325	PMAA_079470	TSTA_113900	TCE0_018f05721	TRIREDRAFT_35202
OG_0878	TP02816	AN2141.2	ANI_1_1684134	Ao3042_07871	NCU01248	EN45_065950	POX05394	PMAA_037980	TSTA_054040	TCE0_015f02998	TRIREDRAFT_73504
OG_0879	TP02819	AN2139.2	ANI_1_1686134	Ao3042_07868	NCU06572	EN45_065930	POX05397	PMAA_038010	TSTA_054010	TCE0_015r03003	TRIREDRAFT_53660
OG_0880	TP00610	AN4974.2	ANI_1_1686144	Ao3042_07169	NCU04764	EN45_034200	POX03211	PMAA_020130	TSTA_028110	TCE0_034f11349	TRIREDRAFT_124094
OG_0881	TP03611	AN0781.2	ANI_1_1690014	Ao3042_00051	NCU10529	EN45_036420	POX06319	PMAA_065300	TSTA_085320	TCE0_044r16870	TRIREDRAFT_56206
OG_0882	TP12642	AN2983.2	ANI_1_1690024	Ao3042_03855	NCU07481	EN45_058420	POX08310	PMAA_013150	TSTA_003960	TCE0_041f13707	TRIREDRAFT_64110
OG_0883	TP05454	AN4672.2	ANI_1_1690064	Ao3042_07510	NCU00662	EN45_078880	POX01321	PMAA_079500	TSTA_113940	TCE0_018r05714	TRIREDRAFT_109639
OG_0884	TP00622	AN4969.2	ANI_1_1692144	Ao3042_07164	NCU03899	EN45_034110	POX03205	PMAA_020240	TSTA_028220	TCE0_034f11332	TRIREDRAFT_26214
OG_0885	TP12644	AN2984.2	ANI_1_1692024	Ao3042_03856	NCU02558	EN45_058430	POX08308	PMAA_013140	TSTA_004010	TCE0_041r13702	TRIREDRAFT_68097
OG_0886	TP10550	AN1280.2	ANI_1_1694074	Ao3042_11315	NCU02048	EN45_108030	POX04749	PMAA_044430	TSTA_074200	TCE0_042f14450	TRIREDRAFT_51697
OG_0887	TP04222	AN3946.2	ANI_1_1694094	Ao3042_00863	NCU10043	EN45_015750	POX04645	PMAA_072540	TSTA_093030	TCE0_017f04461	TRIREDRAFT_57904
OG_0888	TP04432	AN6162.2	ANI_1_1694104	Ao3042_05015	NCU00034	EN45_028450	POX03721	PMAA_070760	TSTA_091140	TCE0_017r04146	TRIREDRAFT_31134
OG_0889	TP00968	AN3107.2	ANI_1_1232024	Ao3042_09931	NCU03567	EN45_032860	POX03055	PMAA_022770	TSTA_031330	TCE0_034f10807	TRIREDRAFT_27132
OG_0890	TP04428	AN6165.2	ANI_1_1696104	Ao3042_05011	NCU07528	EN45_028420	POX03715	PMAA_070800	TSTA_091180	TCE0_017f04153	TRIREDRAFT_27492
OG_0891	TP00216	AN7652.2	ANI_1_178174	Ao3042_02973	NCU07395	EN45_046890	POX03303	PMAA_017000	TSTA_024880	TCE0_034f11942	TRIREDRAFT_58658
OG_0892	TP01243	AN1333.2	ANI_1_170074	Ao3042_03160	NCU03882	EN45_107150	POX04708	PMAA_025240	TSTA_073690	TCE0_034r10381	TRIREDRAFT_119965
OG_0893	TP06625	AN7111.2	ANI_1_170124	Ao3042_00019	NCU08828	EN45_029880	POX02267	PMAA_088590	TSTA_124070	TCE0_047f18098	TRIREDRAFT_2392
OG_0894	TP02678	AN2267.2	ANI_1_170154	Ao3042_01225	NCU01180	EN45_079200	POX01290	PMAA_037000	TSTA_055060	TCE0_015f02783	TRIREDRAFT_74406
OG_0895	TP01702	AN6074.2	ANI_1_608104	Ao3042_04950	NCU03311	EN45_038890	POX03561	PMAA_029040	TSTA_069600	TCE0_015r01420	TRIREDRAFT_57252
OG_0896	TP12670	AN2992.2	ANI_1_1704024	Ao3042_00481	NCU04640	EN45_058190	POX08297	PMAA_013000	TSTA_004160	TCE0_041r13674	TRIREDRAFT_74498
OG_0897	TP04730	AN0796.2	ANI_1_1706014	Ao3042_07227	NCU03133	EN45_035580	POX06304	PMAA_074440	TSTA_094950	TCE0_017r03719	TRIREDRAFT_67840
OG_0898	TP04728	AN0794.2	ANI_1_1710014	Ao3042_07226	NCU03138	EN45_035600	POX06306	PMAA_074420	TSTA_094930	TCE0_017r03721	TRIREDRAFT_33704
OG_0899	TP12673	AN2995.2	ANI_1_1710024	Ao3042_00483	NCU00696	EN45_058160	POX08294	PMAA_012970	TSTA_004190	TCE0_041r13669	TRIREDRAFT_47049
OG_0900	TP12675	AN2996.2	ANI_1_1712024	Ao3042_00486	NCU01422	EN45_058150	POX08292	PMAA_012950	TSTA_004210	TCE0_041r13667	TRIREDRAFT_122457
OG_0901	TP04420	AN6145.2	ANI_1_1714104	Ao3042_05004	NCU08554	EN45_028190	POX03694	PMAA_070850	TSTA_091260	TCE0_017r04165	TRIREDRAFT_67557
OG_0902	TP04415	AN6141.2	ANI_1_1718104	Ao3042_05001	NCU06549	EN45_028140	POX03689	PMAA_070890	TSTA_091290	TCE0_017r04173	TRIREDRAFT_2583
OG_0903	TP10578	AN8931.2	ANI_1_1720074	Ao3042_09247	NCU00863	EN45_108830	POX04791	PMAA_044200	TSTA_074420	TCE0_042f14488	TRIREDRAFT_5844
OG_0904	TP04414	AN6140.2	ANI_1_1720104	Ao3042_05000	NCU00581	EN45_028130	POX03688	PMAA_070900	TSTA_091300	TCE0_017f04174	TRIREDRAFT_41504
OG_0905	TP00394	AN6592.2	ANI_1_210134	Ao3042_01989	NCU04175	EN45_050680	POX04287	PMAA_018210	TSTA_026230	TCE0_034f11675	TRIREDRAFT_43191
OG_0906	TP02674	AN2268.2	ANI_1_172154	Ao3042_01226	NCU04171	EN45_079190	POX01291	PMAA_036980	TSTA_055120	TCE0_015r02780	TRIREDRAFT_74409
OG_0907	TP04720	AN0808.2	ANI_1_1722014	Ao3042_07219	NCU02104	EN45_035670	POX06077	PMAA_074340	TSTA_094840	TCE0_017r03734	TRIREDRAFT_64138
OG_0908	TP00231	AN4943.2	ANI_1_1722144	Ao3042_07128	NCU04772	EN45_034030	POX03196	PMAA_017110	TSTA_025000	TCE0_034f11920	TRIREDRAFT_109178
OG_0909	TP06536	AN4861.2	ANI_1_1724024	Ao3042_02239	NCU02563	EN45_046350	POX08057	PMAA_087890	TSTA_123210	TCE0_038f12587	TRIREDRAFT_49522
OG_0910	TP10585	AN1261.2	ANI_1_1724074	Ao3042_09255	NCU07928	EN45_108980	POX04807	PMAA_044130	TSTA_074480	TCE0_042f14501	TRIREDRAFT_110173
OG_0911	TP00677	AN4940.2	ANI_1_1724144	Ao3042_07126	NCU04415	EN45_033990	POX03192	PMAA_020730	TSTA_028670	TCE0_034f11247	TRIREDRAFT_123697
OG_0912	TP07661	AN1635.2	ANI_1_1788184	Ao3042_09161	NCU10810	EN45_022040	POX02459	PMAA_056470	TSTA_015780	TCE0_033r09028	TRIREDRAFT_22598
OG_0913	TP05325	AN4693.2	ANI_1_1728064	Ao3042_07530	NCU10232	EN45_065100	POX01706	PMAA_078840	TSTA_113340	TCE0_018f05907	TRIREDRAFT_50536
OG_0914	TP10283	AN1710.2	ANI_1_1730184	Ao3042_05273	NCU02585	EN45_031890	POX02356	PMAA_046860	TSTA_036400	TCE0_022f06332	TRIREDRAFT_67859
OG_0915	TP06535	AN4862.2	ANI_1_1732024	Ao3042_02237	NCU03207	EN45_046600	POX08056	PMAA_087880	TSTA_123200	TCE0_038f12585	TRIREDRAFT_73570
OG_0916	TP04712	AN0816.2	ANI_1_1734014	Ao3042_07209	NCU02615	EN45_035850	POX06082	PMAA_074270	TSTA_094780	TCE0_017f03745	TRIREDRAFT_122684
OG_0917	TP00662	AN4931.2	ANI_1_1734144	Ao3042_07119	NCU07963	EN45_033900	POX03179	PMAA_020590	TSTA_028510	TCE0_034f11277	TRIREDRAFT_68548
OG_0918	TP04678	AN0817.2	ANI_1_1736014	Ao3042_07208	NCU02621	EN45_035860	POX06084	PMAA_073990	TSTA_094550	TCE0_017f03800	TRIREDRAFT_122680
OG_0919	TP04397	AN6120.2	ANI_1_1736104	Ao3042_04980	NCU01465	EN45_027900	POX03470	PMAA_071090	TSTA_091510	TCE0_017r04202	TRIREDRAFT_66484
OG_0920	TP04679	AN0818.2	ANI_1_1738014	Ao3042_07207	NCU02619	EN45_035920	POX06091	PMAA_074000	TSTA_094560	TCE0_017r03798	TRIREDRAFT_109015
OG_0921	TP05638	AN7997.2	ANI_1_2952024	Ao3042_06675	NCU03787	EN45_077540	POX01820	PMAA_081010	TSTA_115580	TCE0_018r05433	TRIREDRAFT_60585
OG_0922	TP11648	AN5949.2	ANI_1_1738144	Ao3042_05536	NCU00592	EN45_007460	POX04059	PMAA_003270	TSTA_100930	TCE0_060r18976	TRIREDRAFT_50882
OG_0923	TP06627	AN7107.2	ANI_1_174124	Ao3042_00031	NCU07829	EN45_029850	POX02264	PMAA_088610	TSTA_124090	TCE0_047f18094	TRIREDRAFT_121904
OG_0924	TP12795	AN9529.2	ANI_1_174134	Ao3042_01972	NCU07545	EN45_050960	POX04262	PMAA_011920	TSTA_005170	TCE0_041f13477	TRIREDRAFT_54858
OG_0925	TP10590	AN1254.2	ANI_1_1742074	Ao3042_09264	NCU03206	EN45_109070	POX04811	PMAA_044080	TSTA_074520	TCE0_042f14508	TRIREDRAFT_73689
OG_0926	TP02124	AN1916.2	ANI_1_1742094	Ao3042_10773	NCU03971	EN45_093100	POX00839	PMAA_032320	TSTA_065290	TCE0_015f02008	TRIREDRAFT_38767
OG_0927	TP07574	AN1694.2	ANI_1_1744184	Ao3042_09226	NCU06029	EN45_110830	POX02398	PMAA_057020	TSTA_015200	TCE0_033r09141	TRIREDRAFT_122103
OG_0928	TP04685	AN0823.2	ANI_1_1748014	Ao3042_02457	NCU06989	EN45_035990	POX06092	PMAA_074080	TSTA_094600	TCE0_017f03788	TRIREDRAFT_68130
OG_0929	TP10594	AN1248.2	ANI_1_1748074	Ao3042_09268	NCU03063	EN45_109130	POX04817	PMAA_044040	TSTA_074560	TCE0_042f14516	TRIREDRAFT_105682
OG_0930	TP05502	AN4710.2	ANI_1_1754064	Ao3042_02222	NCU00657	EN45_064740	POX01737	PMAA_079910	TSTA_114390	TCE0_018f05642	TRIREDRAFT_30330
OG_0931	TP07160	AN5998.2	ANI_1_1754144	Ao3042_05555	NCU02962	EN45_007770	POX04083	PMAA_060090	TSTA_011460	TCE0_033f09764	TRIREDRAFT_63364
OG_0932	TP04696	AN0827.2	ANI_1_1756014	Ao3042_02460	NCU00913	EN45_036140	POX06115	PMAA_074120	TSTA_094660	TCE0_017r03769	TRIREDRAFT_63967
OG_0933	TP06628	AN7106.2	ANI_1_176124	Ao3042_00032	NCU07843	EN45_029840	POX02265	PMAA_088620	TSTA_124100	TCE0_047r18093	TRIREDRAFT_58638
OG_0934	TP01512	AN4324.2	ANI_1_176184	Ao3042_05495	NCU04058	EN45_010580	POX00972	PMAA_027450	TSTA_071310	TCE0_034r10007	TRIREDRAFT_65315
OG_0935	TP10613	AN1231.2	ANI_1_1766074	Ao3042_09283	NCU07461	EN45_109790	POX04847	PMAA_043890	TSTA_074700	TCE0_042r14543	TRIREDRAFT_56780
OG_0936	TP04390	AN6114.2	ANI_1_1770104	Ao3042_04974	NCU01321	EN45_027840	POX03526	PMAA_071150	TSTA_091660	TCE0_017r04214	TRIREDRAFT_66394
OG_0937	TP04705	AN0834.2	ANI_1_1768014	Ao3042_02467	NCU00169	EN45_035320	POX06122	PMAA_074200	TSTA_094720	TCE0_017r03758	TRIREDRAFT_121754
OG_0938	TP10614	AN1230.2	ANI_1_1768074	Ao3042_09284	NCU02705	EN45_109690	POX04848	PMAA_043880	TSTA_074710	TCE0_042f14545	TRIREDRAFT_56196
OG_0939	TP04391	AN6115.2	ANI_1_1768104	Ao3042_04975	NCU08225	EN45_027860	POX03525	PMAA_071140	TSTA_091650	TCE0_017f04212	TRIREDRAFT_123459
OG_0940	TP10615	AN1229.2	ANI_1_1770074	Ao3042_09285	NCU02706	EN45_109680	POX04849	PMAA_043870	TSTA_074720	TCE0_042r14546	TRIREDRAFT_104490
OG_0941	TP10617	AN1227.2	ANI_1_1774074	Ao3042_09287	NCU03058	EN45_109660	POX04851	PMAA_043850	TSTA_074740	TCE0_042r14550	TRIREDRAFT_2666
OG_0942	TP08045	AN0256.2	ANI_1_602014	Ao3042_09887	NCU00317	EN45_027520	POX07092	PMAA_053430	TSTA_019470	TCE0_033f08462	TRIREDRAFT_70560
OG_0943	TP10618	AN1226.2	ANI_1_1776074	Ao3042_09289	NCU03059	EN45_109650	POX04852	PMAA_043840	TSTA_074750	TCE0_042f14552	TRIREDRAFT_54330
OG_0944	TP04236	AN3958.2	ANI_1_1776094	Ao3042_11780	NCU09779	EN45_093590	POX00871	PMAA_072390	TSTA_092900	TCE0_017f04440	TRIREDRAFT_68499
OG_0945	TP07651	AN1668.2	ANI_1_1776184	Ao3042_09169	NCU02587	EN45_110890	POX02426	PMAA_056560	TSTA_015690	TCE0_033f09044	TRIREDRAFT_67957
OG_0946	TP06398	AN6032.2	ANI_1_1778144	Ao3042_05572	NCU09930	EN45_008190	POX04107	PMAA_087170	TSTA_122500	TCE0_038f12401	TRIREDRAFT_56002
OG_0947	TP07652	AN1669.2	ANI_1_1778184	Ao3042_09168	NCU02589	EN45_110900	POX02427	PMAA_056550	TSTA_015700	TCE0_033r09042	TRIREDRAFT_64347
OG_0948	TP10627	AN1221.2	ANI_1_1780074	Ao3042_09298	NCU03072	EN45_109480	POX04894	PMAA_043770	TSTA_074830	TCE0_042r14565	TRIREDRAFT_58960
OG_0949	TP04385	AN6108.2	ANI_1_1780104	Ao3042_04968	NCU16651	EN45_027780	POX03531	PMAA_071210	TSTA_091700	TCE0_017f04219	TRIREDRAFT_57302
OG_0950	TP05544	AN3734.2	ANI_1_178054	Ao3042_04339	NCU02422	EN45_101110	POX00214	PMAA_080080	TSTA_114620	TCE0_018r05571	TRIREDRAFT_106761
OG_0951	TP00469	AN8671.2	ANI_1_1062104	Ao3042_00355	NCU02036	EN45_004090	POX04498	PMAA_018840	TSTA_026850	TCE0_034r11563	TRIREDRAFT_59544
OG_0952	TP10630	AN1224.2	ANI_1_1782074	Ao3042_09301	NCU02659	EN45_109450	POX04889	PMAA_043740	TSTA_074860	TCE0_042r14570	TRIREDRAFT_46242
OG_0953	TP06400	AN6034.2	ANI_1_1782144	Ao3042_05574	NCU08810	EN45_008170	POX04113	PMAA_087190	TSTA_122520	TCE0_038f12404	TRIREDRAFT_55067
OG_0954	TP00365	AN4854.2	ANI_1_1784024	Ao3042_05871	NCU04193	EN45_086190	POX07402	PMAA_017950	TSTA_025980	TCE0_034r11718	TRIREDRAFT_54583
OG_0955	TP10778	AN1207.2	ANI_1_1784074	Ao3042_09308	NCU02965	EN45_109280	POX04884	PMAA_042400	TSTA_074930	TCE0_042f14788	TRIREDRAFT_104683
OG_0956	TP04078	AN5676.2	ANI_1_122114	Ao3042_03872	NCU02776	EN45_067890	POX05822	PMAA_069230	TSTA_089400	TCE0_044r17587	TRIREDRAFT_56789
OG_0957	TP04378	AN6068.2	ANI_1_1786104	Ao3042_04959	NCU00345	EN45_027710	POX03545	PMAA_071290	TSTA_091780	TCE0_017r04233	TRIREDRAFT_4936
OG_0958	TP06405	AN6038.2	ANI_1_1786144	Ao3042_05579	NCU16903	EN45_008080	POX04117	PMAA_087240	TSTA_122570	TCE0_038f12410	TRIREDRAFT_123629
OG_0959	TP06583	AN4853.2	ANI_1_1788024	Ao3042_05867	NCU01996	EN45_046150	POX08151	PMAA_088290	TSTA_123600	TCE0_038f12665	TRIREDRAFT_21415
OG_0960	TP06408	AN6041.2	ANI_1_1788144	Ao3042_05585	NCU00183	EN45_008050	POX04120	PMAA_087270	TSTA_122600	TCE0_038r12415	TRIREDRAFT_38833
OG_0961	TP10775	AN1201.2	ANI_1_1790074	Ao3042_09314	NCU09892	EN45_110610	POX04881	PMAA_042430	TSTA_074960	TCE0_042f14782	TRIREDRAFT_2790
OG_0962	TP04659	AN0848.2	ANI_1_1792014	Ao3042_02481	NCU08981	EN45_045370	POX06230	PMAA_073860	TSTA_094360	TCE0_017r03829	TRIREDRAFT_124181
OG_0963	TP10774	AN1200.2	ANI_1_1792074	Ao3042_09315	NCU09894	EN45_110620	POX04880	PMAA_042440	TSTA_074970	TCE0_042r14780	TRIREDRAFT_57666
OG_0964	TP01704	AN6072.2	ANI_1_1792104	Ao3042_04952	NCU08111	EN45_038910	POX03559	PMAA_029060	TSTA_069580	TCE0_015f01423	TRIREDRAFT_53796
OG_0965	TP06436	AN6049.2	ANI_1_1792144	Ao3042_05603	NCU01715	EN45_008390	POX04129	PMAA_087380	TSTA_122720	TCE0_038f12456	TRIREDRAFT_54868
OG_0966	TP04657	AN0850.2	ANI_1_1794014	Ao3042_02484	NCU00167	EN45_045350	POX06228	PMAA_073840	TSTA_094340	TCE0_017r03833	TRIREDRAFT_107260
OG_0967	TP07685	AN1653.2	ANI_1_726184	Ao3042_09178	NCU03771	EN45_022090	POX02454	PMAA_056370	TSTA_015860	TCE0_033r08997	TRIREDRAFT_121295
OG_0968	TP11448	AN4850.2	ANI_1_1800024	Ao3042_05855	NCU03169	EN45_046180	POX08148	PMAA_002140	TSTA_099500	TCE0_060f19267	TRIREDRAFT_44399
OG_0969	TP06854	AN3760.2	ANI_1_180114	Ao3042_10186	NCU03274	EN45_072060	POX06069	PMAA_089980	TSTA_126070	TCE0_047f17725	TRIREDRAFT_23489
OG_0970	TP02670	AN2271.2	ANI_1_180154	Ao3042_01230	NCU00415	EN45_079150	POX01297	PMAA_036940	TSTA_055180	TCE0_015r02774	TRIREDRAFT_102672
OG_0971	TP02516	AN2436.2	ANI_1_76094	Ao3042_08800	NCU06785	EN45_081940	POX05565	PMAA_035660	TSTA_056520	TCE0_015r02540	TRIREDRAFT_121824
OG_0972	TP07689	AN1629.2	ANI_1_1802184	Ao3042_09160	NCU01150	EN45_022140	POX02441	PMAA_056330	TSTA_015920	TCE0_033r08993	TRIREDRAFT_5400
OG_0973	TP04558	AN5816.2	ANI_1_18044	Ao3042_06390	NCU00107	EN45_029300	POX03847	PMAA_069860	TSTA_090180	TCE0_017r03973	TRIREDRAFT_73876
OG_0974	TP10357	AN1395.2	ANI_1_18074	Ao3042_04449	NCU10036	EN45_105880	POX09764	PMAA_046170	TSTA_035420	TCE0_042f14158	TRIREDRAFT_54669
OG_0975	TP04633	AN0861.2	ANI_1_1810014	Ao3042_02493	NCU03543	EN45_045220	POX06217	PMAA_073660	TSTA_094110	TCE0_017r03869	TRIREDRAFT_30275
OG_0976	TP04632	AN0862.2	ANI_1_1812014	Ao3042_02494	NCU03401	EN45_045210	POX06216	PMAA_073650	TSTA_094100	TCE0_017f03870	TRIREDRAFT_48055
OG_0977	TP10745	AN1178.2	ANI_1_1820074	Ao3042_09342	NCU04405	EN45_113020	POX05984	PMAA_042680	TSTA_075290	TCE0_042r14736	TRIREDRAFT_123690
OG_0978	TP06637	AN7101.2	ANI_1_182124	Ao3042_00037	NCU07881	EN45_030840	POX02278	PMAA_088670	TSTA_124150	TCE0_047r18082	TRIREDRAFT_124173
OG_0979	TP02669	AN2272.2	ANI_1_182154	Ao3042_01231	NCU00414	EN45_079140	POX01298	PMAA_036930	TSTA_055190	TCE0_015f02772	TRIREDRAFT_73842
OG_0980	TP06803	AN4565.2	ANI_1_1824064	Ao3042_00272	NCU11375	EN45_056920	POX08246	PMAA_089770	TSTA_125800	TCE0_047f17799	TRIREDRAFT_42766
OG_0981	TP10741	AN1172.2	ANI_1_1826074	Ao3042_09347	NCU10519	EN45_113080	POX05978	PMAA_042720	TSTA_075330	TCE0_042f14731	TRIREDRAFT_65447
OG_0982	TP11499	AN4842.2	ANI_1_1828024	Ao3042_05834	NCU03177	EN45_046210	POX08145	PMAA_002390	TSTA_099730	TCE0_060r19187	TRIREDRAFT_123588
OG_0983	TP06823	AN4571.2	ANI_1_1828064	Ao3042_09759	NCU04321	EN45_056970	POX08251	PMAA_089810	TSTA_125820	TCE0_047f17767	TRIREDRAFT_108533
OG_0984	TP10739	AN1170.2	ANI_1_1828074	Ao3042_09349	NCU04402	EN45_032630	POX06024	PMAA_042740	TSTA_075390	TCE0_042r14727	TRIREDRAFT_111216
OG_0985	TP10736	AN1168.2	ANI_1_1832074	Ao3042_09351	NCU02762	EN45_032610	POX06026	PMAA_042770	TSTA_075430	TCE0_042f14721	TRIREDRAFT_23028
OG_0986	TP02668	AN2273.2	ANI_1_184154	Ao3042_01232	NCU00411	EN45_079130	POX01299	PMAA_036920	TSTA_055200	TCE0_015r02770	TRIREDRAFT_102668
OG_0987	TP06778	AN4581.2	ANI_1_1850064	Ao3042_09767	NCU02406	EN45_057110	POX08112	PMAA_089620	TSTA_125360	TCE0_047r17834	TRIREDRAFT_61292
OG_0988	TP08339	AN0289.2	ANI_1_2524014	Ao3042_03498	NCU00066	EN45_003180	POX07131	PMAA_051280	TSTA_021570	TCE0_033r08062	TRIREDRAFT_58183
OG_0989	TP07573	AN1695.2	ANI_1_636184	Ao3042_09227	NCU06039	EN45_110820	POX02399	PMAA_057030	TSTA_015190	TCE0_033f09143	TRIREDRAFT_62352
OG_0990	TP11468	AN4830.2	ANI_1_1854024	Ao3042_05818	NCU09090	EN45_059420	POX08165	PMAA_002180	TSTA_099630	TCE0_060f19231	TRIREDRAFT_3350
OG_0991	TP01230	AN1325.2	ANI_1_186074	Ao3042_03151	NCU05400	EN45_107240	POX04731	PMAA_025150	TSTA_073900	TCE0_034f10401	TRIREDRAFT_105054
OG_0992	TP10487	AN4562.2	ANI_1_1870064	Ao3042_00858	NCU01994	EN45_019040	POX02540	PMAA_045020	TSTA_034220	TCE0_042r14337	TRIREDRAFT_74576
OG_0993	TP10489	AN4564.2	ANI_1_1872064	Ao3042_05631	NCU00622	EN45_019020	POX02537	PMAA_045000	TSTA_034200	TCE0_042r14341	TRIREDRAFT_64300
OG_0994	TP10846	AN5569.2	ANI_1_1872184	Ao3042_02721	NCU05423	EN45_100460	POX00535	PMAA_041690	TSTA_075940	TCE0_042r14890	TRIREDRAFT_66091
OG_0995	TP10490	AN4639.2	ANI_1_1874064	Ao3042_05633	NCU00621	EN45_019010	POX02535	PMAA_044990	TSTA_034160	TCE0_042f14343	TRIREDRAFT_63937
OG_0996	TP10856	AN5585.2	ANI_1_1880184	Ao3042_02704	NCU05991	EN45_099430	POX00415	PMAA_041550	TSTA_077050	TCE0_042r14904	TRIREDRAFT_2634
OG_0997	TP09996	AN6738.2	ANI_1_188064	Ao3042_06216	NCU04463	EN45_060230	POX08634	PMAA_049140	TSTA_039060	TCE0_022r06785	TRIREDRAFT_68326
OG_0998	TP10802	AN3649.2	ANI_1_996014	Ao3042_00158	NCU02757	EN45_099990	POX00486	PMAA_042140	TSTA_076390	TCE0_042r14825	TRIREDRAFT_104704
OG_0999	TP10872	AN5592.2	ANI_1_1888184	Ao3042_02699	NCU06067	EN45_099470	POX00425	PMAA_041400	TSTA_077140	TCE0_042r14931	TRIREDRAFT_4751
OG_1000	TP10689	AN1121.2	ANI_1_1890074	Ao3042_09395	NCU03088	EN45_034530	POX05879	PMAA_043130	TSTA_077000	TCE0_042f14650	TRIREDRAFT_21649
OG_1001	TP09417	AN1099.2	ANI_1_1894074	Ao3042_11248	NCU00006	EN45_017970	POX05909	PMAA_097510	TSTA_043520	TCE0_004r00189	TRIREDRAFT_105432
OG_1002	TP08745	AN6269.2	ANI_1_190024	Ao3042_05814	NCU06333	EN45_048350	POX07335	PMAA_092750	TSTA_048850	TCE0_024f07686	TRIREDRAFT_30455
OG_1003	TP11140	AN8075.2	ANI_1_190144	Ao3042_05075	NCU05418	EN45_076430	POX01905	PMAA_039450	TSTA_079380	TCE0_042r15323	TRIREDRAFT_54448
OG_1004	TP03684	AN0905.2	ANI_1_1904014	Ao3042_03664	NCU00494	EN45_044360	POX06164	PMAA_065820	TSTA_085860	TCE0_044f16974	TRIREDRAFT_54244
OG_1005	TP03686	AN0907.2	ANI_1_1908014	Ao3042_03667	NCU06431	EN45_035030	POX06162	PMAA_065840	TSTA_085880	TCE0_044f16976	TRIREDRAFT_119626
OG_1006	TP11562	AN4802.2	ANI_1_1910024	Ao3042_01374	NCU01948	EN45_058910	POX08199	PMAA_002730	TSTA_100120	TCE0_060r19099	TRIREDRAFT_121278
OG_1007	TP05422	AN4678.2	ANI_1_510064	Ao3042_07519	NCU01936	EN45_078990	POX01310	PMAA_079240	TSTA_113680	TCE0_018f05768	TRIREDRAFT_59417
OG_1008	TP03691	AN0910.2	ANI_1_1912014	Ao3042_03672	NCU03695	EN45_035060	POX06159	PMAA_065890	TSTA_085930	TCE0_044f16984	TRIREDRAFT_110040
OG_1009	TP04344	AN7496.2	ANI_1_1912024	Ao3042_10886	NCU05219	EN45_096800	POX04609	PMAA_071610	TSTA_092140	TCE0_017r04283	TRIREDRAFT_120276
OG_1010	TP10921	AN5627.2	ANI_1_1918184	Ao3042_02669	NCU04784	EN45_098810	POX00369	PMAA_041030	TSTA_077620	TCE0_042r15004	TRIREDRAFT_52553
OG_1011	TP02682	AN2277.2	ANI_1_192154	Ao3042_01235	NCU01068	EN45_079090	POX01302	PMAA_037030	TSTA_055040	TCE0_015f02787	TRIREDRAFT_52334
OG_1012	TP10917	AN5631.2	ANI_1_1922184	Ao3042_02666	NCU15835	EN45_098770	POX00366	PMAA_041070	TSTA_077580	TCE0_042f14996	TRIREDRAFT_35316
OG_1013	TP03699	AN0918.2	ANI_1_1924014	Ao3042_03679	NCU03492	EN45_035250	POX06128	PMAA_065990	TSTA_085980	TCE0_044r16990	TRIREDRAFT_1925
OG_1014	TP10914	AN5648.2	ANI_1_1924184	Ao3042_02663	NCU05987	EN45_098730	POX00363	PMAA_041100	TSTA_077550	TCE0_042r14990	TRIREDRAFT_65402
OG_1015	TP10463	AN4614.2	ANI_1_1926064	Ao3042_09801	NCU08091	EN45_018830	POX02519	PMAA_045210	TSTA_034400	TCE0_042r14305	TRIREDRAFT_111029
OG_1016	TP04357	AN7474.2	ANI_1_1928024	Ao3042_10877	NCU06199	EN45_097000	POX04597	PMAA_071510	TSTA_091990	TCE0_017f04267	TRIREDRAFT_35183
OG_1017	TP10462	AN4613.2	ANI_1_1928064	Ao3042_09800	NCU00599	EN45_018820	POX02518	PMAA_045220	TSTA_034410	TCE0_042r14304	TRIREDRAFT_122900
OG_1018	TP10457	AN4610.2	ANI_1_1930064	Ao3042_09797	NCU00563	EN45_018780	POX02981	PMAA_045260	TSTA_034450	TCE0_042f14298	TRIREDRAFT_65603
OG_1019	TP00463	AN8675.2	ANI_1_2168104	Ao3042_00351	NCU07447	EN45_004130	POX04494	PMAA_018780	TSTA_026790	TCE0_034f11574	TRIREDRAFT_64130
OG_1020	TP06450	AN6061.2	ANI_1_1932144	Ao3042_05629	NCU00004	EN45_008630	POX04142	PMAA_087480	TSTA_122810	TCE0_038r12479	TRIREDRAFT_3976
OG_1021	TP03708	AN0925.2	ANI_1_1934014	Ao3042_03686	NCU01330	EN45_035180	POX06137	PMAA_066070	TSTA_086050	TCE0_044f17003	TRIREDRAFT_104785
OG_1022	TP09009	AN3841.2	ANI_1_504184	Ao3042_05306	NCU00896	EN45_031480	POX02327	PMAA_094590	TSTA_046550	TCE0_039f12902	TRIREDRAFT_122592
OG_1023	TP02863	AN7314.2	ANI_1_300034	Ao3042_03315	NCU08689	EN45_080680	POX05444	PMAA_038410	TSTA_053570	TCE0_015r03075	TRIREDRAFT_2474
OG_1024	TP10460	AN4602.2	ANI_1_1934064	Ao3042_09791	NCU02264	EN45_018750	POX02979	PMAA_045290	TSTA_034480	TCE0_042f14301	TRIREDRAFT_60771
OG_1025	TP01940	AN2065.2	ANI_1_1934094	Ao3042_10695	NCU10733	EN45_094290	POX00930	PMAA_030450	TSTA_067800	TCE0_015f01738	TRIREDRAFT_112211
OG_1026	TP09842	AN4596.2	ANI_1_1942064	Ao3042_09786	NCU09062	EN45_057480	POX08083	PMAA_008850	TSTA_040710	TCE0_011f00746	TRIREDRAFT_68729
OG_1027	TP10991	AN1981.2	ANI_1_1942184	Ao3042_02633	NCU01571	EN45_098360	POX09212	PMAA_040550	TSTA_078160	TCE0_042r15113	TRIREDRAFT_70040
OG_1028	TP08986	AN3867.2	ANI_1_462184	Ao3042_05332	NCU03632	EN45_031130	POX02300	PMAA_094380	TSTA_046810	TCE0_039f12869	TRIREDRAFT_22093
OG_1029	TP04361	AN7480.2	ANI_1_1944024	Ao3042_10871	NCU06459	EN45_096940	POX04581	PMAA_071470	TSTA_091940	TCE0_017r04259	TRIREDRAFT_65750
OG_1030	TP09837	AN4594.2	ANI_1_1944064	Ao3042_09784	NCU06892	EN45_057460	POX08085	PMAA_008870	TSTA_040680	TCE0_011f00739	TRIREDRAFT_47795
OG_1031	TP01925	AN2068.2	ANI_1_1952094	Ao3042_10690	NCU03897	EN45_094390	POX00921	PMAA_030390	TSTA_067880	TCE0_015r01723	TRIREDRAFT_120418
OG_1032	TP01918	AN2073.2	ANI_1_1954094	Ao3042_10681	NCU04838	EN45_094450	POX00909	PMAA_030320	TSTA_067940	TCE0_015f01713	TRIREDRAFT_124104
OG_1033	TP01915	AN2078.2	ANI_1_1956094	Ao3042_10678	NCU03962	EN45_094520	POX00903	PMAA_030290	TSTA_067970	TCE0_015r01707	TRIREDRAFT_22783
OG_1034	TP13103	AN1525.2	ANI_1_1956144	Ao3042_10016	NCU00965	EN45_088070	POX07505	PMAA_009280	TSTA_058910	TCE0_013f00802	TRIREDRAFT_5066
OG_1035	TP03503	AN2081.2	ANI_1_1960094	Ao3042_10675	NCU04789	EN45_093860	POX00781	PMAA_064350	TSTA_083980	TCE0_044r16694	TRIREDRAFT_124116
OG_1036	TP01215	AN4555.2	ANI_1_1964064	Ao3042_00845	NCU00081	EN45_023700	POX02550	PMAA_025020	TSTA_033720	TCE0_034f10427	TRIREDRAFT_57488
OG_1037	TP04374	AN7473.2	ANI_1_1966024	Ao3042_10858	NCU06260	EN45_096820	POX09385	PMAA_071310	TSTA_091810	TCE0_017r04241	TRIREDRAFT_54450
OG_1038	TP01216	AN4556.2	ANI_1_1966064	Ao3042_00844	NCU00080	EN45_023690	POX02551	PMAA_025030	TSTA_033730	TCE0_034r10425	TRIREDRAFT_46035
OG_1039	TP10522	AN4560.2	ANI_1_1968064	Ao3042_00841	NCU05235	EN45_023650	POX02557	PMAA_044680	TSTA_033820	TCE0_042f14411	TRIREDRAFT_120260
OG_1040	TP00419	AN8704.2	ANI_1_948104	Ao3042_00317	NCU03150	EN45_004590	POX04448	PMAA_018420	TSTA_026440	TCE0_034f11637	TRIREDRAFT_120012
OG_1041	TP09521	AN1062.2	ANI_1_1970074	Ao3042_01296	NCU01763	EN45_112340	POX05951	PMAA_098340	TSTA_042820	TCE0_004f00337	TRIREDRAFT_73997
OG_1042	TP03993	AN1060.2	ANI_1_1974074	Ao3042_01293	NCU03505	EN45_112320	POX05949	PMAA_068390	TSTA_088780	TCE0_044f17440	TRIREDRAFT_62964
OG_1043	TP01784	AN2090.2	ANI_1_1974094	Ao3042_10663	NCU09227	EN45_094000	POX00794	PMAA_029660	TSTA_068730	TCE0_015r01528	TRIREDRAFT_58541
OG_1044	TP07372	AN1509.2	ANI_1_1974144	Ao3042_10000	NCU02071	EN45_052580	POX07477	PMAA_058530	TSTA_013270	TCE0_033r09468	TRIREDRAFT_111000
OG_1045	TP10516	AN4538.2	ANI_1_1976064	Ao3042_00829	NCU16646	EN45_025800	POX02704	PMAA_044740	TSTA_033880	TCE0_042f14398	TRIREDRAFT_21226
OG_1046	TP10514	AN4536.2	ANI_1_1978064	Ao3042_00826	NCU06249	EN45_025830	POX02702	PMAA_044760	TSTA_033900	TCE0_042r14395	TRIREDRAFT_102711
OG_1047	TP01713	AN2093.2	ANI_1_1978094	Ao3042_10660	NCU09220	EN45_094040	POX00797	PMAA_029140	TSTA_069490	TCE0_015r01435	TRIREDRAFT_58636
OG_1048	TP11021	AN1999.2	ANI_1_1978184	Ao3042_02611	NCU05982	EN45_014140	POX03891	PMAA_040280	TSTA_078420	TCE0_042f15159	TRIREDRAFT_123758
OG_1049	TP10512	AN4534.2	ANI_1_1980064	Ao3042_00822	NCU00092	EN45_025860	POX02697	PMAA_044780	TSTA_033920	TCE0_042f14391	TRIREDRAFT_53395
OG_1050	TP03973	AN1038.2	ANI_1_1980074	Ao3042_06106	NCU02225	EN45_112660	POX06015	PMAA_068470	TSTA_088700	TCE0_044f17410	TRIREDRAFT_120388
OG_1051	TP01719	AN2096.2	ANI_1_1980094	Ao3042_10657	NCU02591	EN45_094080	POX00801	PMAA_029220	TSTA_069400	TCE0_015r01446	TRIREDRAFT_64704
OG_1052	TP09991	AN6734.2	ANI_1_198064	Ao3042_06219	NCU06355	EN45_060180	POX08639	PMAA_049190	TSTA_039130	TCE0_022f06792	TRIREDRAFT_120152
OG_1053	TP00131	AN3413.2	ANI_1_198104	Ao3042_08511	NCU06047	EN45_075920	POX01976	PMAA_016360	TSTA_024240	TCE0_034r12065	TRIREDRAFT_122036
OG_1054	TP06115	AN2280.2	ANI_1_198154	Ao3042_01238	NCU06174	EN45_065230	POX01687	PMAA_084810	TSTA_119830	TCE0_018r04731	TRIREDRAFT_54384
OG_1055	TP13070	AN1504.2	ANI_1_1984144	Ao3042_09996	NCU10806	EN45_052490	POX07472	PMAA_009690	TSTA_059120	TCE0_050f18172	TRIREDRAFT_108951
OG_1056	TP01756	AN2104.2	ANI_1_1986094	Ao3042_10652	NCU00504	EN45_094130	POX00810	PMAA_029450	TSTA_069010	TCE0_015f01490	TRIREDRAFT_71050
OG_1057	TP11011	AN2003.2	ANI_1_1986184	Ao3042_02602	NCU08166	EN45_014010	POX03901	PMAA_040360	TSTA_078340	TCE0_042r15142	TRIREDRAFT_65209
OG_1058	TP09263	AN2008.2	ANI_1_1992184	Ao3042_02596	NCU01371	EN45_013940	POX03909	PMAA_096680	TSTA_044660	TCE0_039f13265	TRIREDRAFT_60095
OG_1059	TP01687	AN7465.2	ANI_1_1994024	Ao3042_10850	NCU03291	EN45_097160	POX04255	PMAA_028930	TSTA_069740	TCE0_015f01399	TRIREDRAFT_102512
OG_1060	TP07772	AN4524.2	ANI_1_1996064	Ao3042_00809	NCU07834	EN45_022590	POX02682	PMAA_055660	TSTA_016710	TCE0_033r08855	TRIREDRAFT_107541
OG_1061	TP07767	AN4520.2	ANI_1_924064	Ao3042_00803	NCU08633	EN45_022630	POX02676	PMAA_055710	TSTA_016660	TCE0_033r08864	TRIREDRAFT_62232
OG_1062	TP07766	AN4519.2	ANI_1_2000064	Ao3042_00802	NCU08637	EN45_022640	POX02675	PMAA_055720	TSTA_016650	TCE0_033f08866	TRIREDRAFT_22388
OG_1063	TP03956	AN0995.2	ANI_1_2000074	Ao3042_04798	NCU07693	EN45_034780	POX06279	PMAA_068230	TSTA_088490	TCE0_044f17383	TRIREDRAFT_103745
OG_1064	TP09652	AN5566.2	ANI_1_2002024	Ao3042_06848	NCU02325	EN45_018710	POX01950	PMAA_098940	TSTA_103090	TCE0_011r00505	TRIREDRAFT_4152
OG_1065	TP07765	AN4518.2	ANI_1_2002064	Ao3042_00801	NCU08632	EN45_022650	POX02674	PMAA_055730	TSTA_016640	TCE0_033r08868	TRIREDRAFT_51528
OG_1066	TP03955	AN0996.2	ANI_1_2002074	Ao3042_04797	NCU07694	EN45_034790	POX06278	PMAA_068220	TSTA_088470	TCE0_044r17381	TRIREDRAFT_103747
OG_1067	TP03950	AN1001.2	ANI_1_2006074	Ao3042_04789	NCU16778	EN45_034840	POX06273	PMAA_068170	TSTA_088400	TCE0_044f17372	TRIREDRAFT_55818
OG_1068	TP07229	AN1491.2	ANI_1_2006144	Ao3042_09982	NCU00157	EN45_052840	POX07640	PMAA_059530	TSTA_012170	TCE0_033f09652	TRIREDRAFT_61965
OG_1069	TP07746	AN4511.2	ANI_1_2008064	Ao3042_05207	NCU02937	EN45_022790	POX02663	PMAA_055900	TSTA_016470	TCE0_033f08897	TRIREDRAFT_33067
OG_1070	TP07232	AN1489.2	ANI_1_2008144	Ao3042_09981	NCU00226	EN45_052900	POX07647	PMAA_059500	TSTA_012200	TCE0_033f09647	TRIREDRAFT_121764
OG_1071	TP01693	AN7472.2	ANI_1_2010024	Ao3042_10857	NCU02541	EN45_097090	POX04242	PMAA_028990	TSTA_069680	TCE0_015f01408	TRIREDRAFT_119600
OG_1072	TP01762	AN2109.2	ANI_1_2010094	Ao3042_10643	NCU00512	EN45_015820	POX04638	PMAA_029500	TSTA_068940	TCE0_015f01498	TRIREDRAFT_2707
OG_1073	TP07233	AN1488.2	ANI_1_2010144	Ao3042_09979	NCU04633	EN45_052910	POX07650	PMAA_059490	TSTA_012210	TCE0_033r09645	TRIREDRAFT_50647
OG_1074	TP01664	AN7451.2	ANI_1_2012024	Ao3042_10838	NCU00461	EN45_097400	POX07788	PMAA_028730	TSTA_069950	TCE0_015r01365	TRIREDRAFT_120943
OG_1075	TP09298	AN2050.2	ANI_1_2012184	Ao3042_07694	NCU04115	EN45_014310	POX09049	PMAA_096950	TSTA_044110	TCE0_039f13323	TRIREDRAFT_123155
OG_1076	TP01663	AN7450.2	ANI_1_2014024	Ao3042_10837	NCU01006	EN45_097570	POX07774	PMAA_028720	TSTA_069960	TCE0_015f01363	TRIREDRAFT_23111
OG_1077	TP03925	AN1022.2	ANI_1_2014074	Ao3042_04756	NCU05202	EN45_111370	POX06491	PMAA_067900	TSTA_088040	TCE0_044r17331	TRIREDRAFT_2319
OG_1078	TP07285	AN1486.2	ANI_1_2014144	Ao3042_09973	NCU08368	EN45_053330	POX07659	PMAA_059220	TSTA_012660	TCE0_033r09581	TRIREDRAFT_31559
OG_1079	TP12854	AN6498.2	ANI_1_8134	Ao3042_03138	NCU06213	EN45_089130	POX09534	PMAA_011400	TSTA_005720	TCE0_041f13395	TRIREDRAFT_62004
OG_1080	TP10831	AN3685.2	ANI_1_950014	Ao3042_02744	NCU07295	EN45_100240	POX00512	PMAA_041930	TSTA_076180	TCE0_042f14868	TRIREDRAFT_63780
OG_1081	TP00399	AN6588.2	ANI_1_202134	Ao3042_01985	NCU06509	EN45_050760	POX04278	PMAA_018260	TSTA_026280	TCE0_034f11666	TRIREDRAFT_121793
OG_1082	TP07729	AN4496.2	ANI_1_2022064	Ao3042_05222	NCU06648	EN45_022410	POX02642	PMAA_056060	TSTA_016310	TCE0_033f08923	TRIREDRAFT_123426
OG_1083	TP09313	AN1854.2	ANI_1_2022184	Ao3042_05178	NCU00358	EN45_014510	POX09032	PMAA_097090	TSTA_043940	TCE0_039f13344	TRIREDRAFT_102612
OG_1084	TP07722	AN4495.2	ANI_1_2024064	Ao3042_05223	NCU02940	EN45_022400	POX02641	PMAA_056070	TSTA_016300	TCE0_033f08931	TRIREDRAFT_119800
OG_1085	TP09932	AN3313.2	ANI_1_2026024	Ao3042_06321	NCU08968	EN45_097640	POX07766	PMAA_049520	TSTA_039500	TCE0_022r06875	TRIREDRAFT_51420
OG_1086	TP10275	AN4491.2	ANI_1_2026064	Ao3042_05227	NCU02942	EN45_022360	POX02637	PMAA_046940	TSTA_036490	TCE0_022f06345	TRIREDRAFT_54890
OG_1087	TP10515	AN4537.2	ANI_1_886064	Ao3042_00827	NCU06257	EN45_025820	POX02703	PMAA_044750	TSTA_033890	TCE0_042r14396	TRIREDRAFT_102723
OG_1088	TP07253	AN1474.2	ANI_1_2038144	Ao3042_08889	NCU02675	EN45_053440	POX07674	PMAA_059410	TSTA_012470	TCE0_033f09623	TRIREDRAFT_2716
OG_1089	TP00397	AN6590.2	ANI_1_204134	Ao3042_01987	NCU04105	EN45_050720	POX04284	PMAA_018240	TSTA_026260	TCE0_034r11670	TRIREDRAFT_1683
OG_1090	TP10236	AN3819.2	ANI_1_2042064	Ao3042_05248	NCU03113	EN45_023550	POX02612	PMAA_047260	TSTA_036820	TCE0_022r06403	TRIREDRAFT_108826
OG_1091	TP10234	AN3818.2	ANI_1_2044064	Ao3042_05249	NCU02613	EN45_023540	POX02610	PMAA_047280	TSTA_036840	TCE0_022r06407	TRIREDRAFT_39606
OG_1092	TP07219	AN1469.2	ANI_1_2044144	Ao3042_08892	NCU07360	EN45_053470	POX07678	PMAA_059610	TSTA_012100	TCE0_033r09668	TRIREDRAFT_56831
OG_1093	TP08039	AN0248.2	ANI_1_2488014	Ao3042_11536	NCU00813	EN45_027560	POX07086	PMAA_053490	TSTA_019410	TCE0_033f08473	TRIREDRAFT_28928
OG_1094	TP07706	AN1845.2	ANI_1_2048184	Ao3042_05153	NCU07403	EN45_022930	POX02481	PMAA_056210	TSTA_016120	TCE0_033r08962	TRIREDRAFT_57167
OG_1095	TP03875	AN0674.2	ANI_1_2050074	Ao3042_04719	NCU07247	EN45_111450	POX06440	PMAA_067450	TSTA_087570	TCE0_044f17250	TRIREDRAFT_67941
OG_1096	TP02055	AN0088.2	ANI_1_260164	Ao3042_11603	NCU03710	EN45_070480	POX05139	PMAA_031480	TSTA_066780	TCE0_015f01907	TRIREDRAFT_29716
OG_1097	TP10230	AN3809.2	ANI_1_2052064	Ao3042_03783	NCU00713	EN45_023420	POX02601	PMAA_047320	TSTA_036880	TCE0_022f06414	TRIREDRAFT_53815
OG_1098	TP01646	AN7439.2	ANI_1_2054024	Ao3042_10820	NCU10155	EN45_074020	POX07741	PMAA_028550	TSTA_070120	TCE0_015f01342	TRIREDRAFT_58184
OG_1099	TP01645	AN7440.2	ANI_1_2056024	Ao3042_10819	NCU04238	EN45_074030	POX07740	PMAA_028540	TSTA_070130	TCE0_015r01340	TRIREDRAFT_51228
OG_1100	TP01801	AN9511.2	ANI_1_2056094	Ao3042_11014	NCU09218	EN45_094940	POX00971	PMAA_029790	TSTA_068580	TCE0_015f01553	TRIREDRAFT_58971
OG_1101	TP07201	AN1454.2	ANI_1_2056144	Ao3042_10550	NCU09142	EN45_068650	POX05751	PMAA_059780	TSTA_011810	TCE0_033r09694	TRIREDRAFT_2987
OG_1102	TP03863	AN0685.2	ANI_1_2058074	Ao3042_04707	NCU01329	EN45_111950	POX06433	PMAA_067340	TSTA_087440	TCE0_044r17232	TRIREDRAFT_29713
OG_1103	TP09043	AN3803.2	ANI_1_2060064	Ao3042_03779	NCU00923	EN45_023360	POX02592	PMAA_094850	TSTA_046210	TCE0_039f12947	TRIREDRAFT_64308
OG_1104	TP08759	AN6267.2	ANI_1_206024	Ao3042_04553	NCU01674	EN45_091540	POX00688	PMAA_092810	TSTA_048770	TCE0_024f07709	TRIREDRAFT_119723
OG_1105	TP05308	AN3686.2	ANI_1_206054	Ao3042_04312	NCU06107	EN45_100790	POX00186	PMAA_078510	TSTA_113200	TCE0_018r05941	TRIREDRAFT_61190
OG_1106	TP01642	AN7431.2	ANI_1_2062024	Ao3042_10817	NCU06718	EN45_074060	POX07737	PMAA_028520	TSTA_070150	TCE0_015f01336	TRIREDRAFT_2869
OG_1107	TP12011	AN9399.2	ANI_1_2066014	Ao3042_02337	NCU06993	EN45_000620	POX08727	PMAA_005650	TSTA_104250	TCE0_043f15956	TRIREDRAFT_22492
OG_1108	TP12016	AN9393.2	ANI_1_2072014	Ao3042_02328	NCU08425	EN45_000480	POX08746	PMAA_005690	TSTA_104290	TCE0_043r15949	TRIREDRAFT_59173
OG_1109	TP01636	AN7426.2	ANI_1_2072024	Ao3042_10810	NCU03995	EN45_074120	POX07730	PMAA_028470	TSTA_070200	TCE0_015r01329	TRIREDRAFT_45732
OG_1110	TP01635	AN7425.2	ANI_1_2076024	Ao3042_10809	NCU05783	EN45_074130	POX07729	PMAA_028460	TSTA_070210	TCE0_015r01328	TRIREDRAFT_70644
OG_1111	TP03826	AN0703.2	ANI_1_958074	Ao3042_04685	NCU01658	EN45_037400	POX06406	PMAA_067000	TSTA_087160	TCE0_044r17170	TRIREDRAFT_67281
OG_1112	TP07515	AN5221.2	ANI_1_2078064	Ao3042_04541	NCU03103	EN45_024460	POX02731	PMAA_057600	TSTA_014690	TCE0_033r09230	TRIREDRAFT_108840
OG_1113	TP03830	AN0706.2	ANI_1_2078074	Ao3042_04682	NCU01644	EN45_037350	POX06402	PMAA_067040	TSTA_087120	TCE0_044r17173	TRIREDRAFT_104639
OG_1114	TP07146	AN1440.2	ANI_1_2078144	Ao3042_10571	NCU06484	EN45_073820	POX05723	PMAA_060250	TSTA_011260	TCE0_033r09788	TRIREDRAFT_21775
OG_1115	TP01632	AN7423.2	ANI_1_2080024	Ao3042_10806	NCU03606	EN45_074150	POX07727	PMAA_028430	TSTA_070240	TCE0_015f01322	TRIREDRAFT_71468
OG_1116	TP07147	AN1442.2	ANI_1_2080144	Ao3042_10572	NCU02681	EN45_073830	POX05722	PMAA_060240	TSTA_011270	TCE0_033r09787	TRIREDRAFT_49149
OG_1117	TP05407	AN3688.2	ANI_1_208054	Ao3042_10613	NCU02413	EN45_100770	POX00191	PMAA_079170	TSTA_113620	TCE0_018f05796	TRIREDRAFT_47635
OG_1118	TP01224	AN1298.2	ANI_1_208074	Ao3042_04246	NCU02724	EN45_107590	POX04725	PMAA_025110	TSTA_073940	TCE0_034r10410	TRIREDRAFT_58130
OG_1119	TP01523	AN4342.2	ANI_1_208184	Ao3042_05480	NCU10034	EN45_010400	POX03980	PMAA_027540	TSTA_071190	TCE0_034r09993	TRIREDRAFT_109385
OG_1120	TP07151	AN1434.2	ANI_1_2082144	Ao3042_10579	NCU07393	EN45_073870	POX05718	PMAA_060200	TSTA_011310	TCE0_033r09779	TRIREDRAFT_46607
OG_1121	TP07524	AN5215.2	ANI_1_2086064	Ao3042_04534	NCU07492	EN45_024390	POX02738	PMAA_057430	TSTA_014770	TCE0_033r09215	TRIREDRAFT_122689
OG_1122	TP06368	AN1424.2	ANI_1_2092144	Ao3042_10586	NCU01413	EN45_073950	POX05706	PMAA_086910	TSTA_122230	TCE0_038f12353	TRIREDRAFT_74534
OG_1123	TP04789	AN0719.2	ANI_1_2094074	Ao3042_04660	NCU07992	EN45_036940	POX06367	PMAA_075000	TSTA_095520	TCE0_017f03633	TRIREDRAFT_44781
OG_1124	TP07490	AN5209.2	ANI_1_2098064	Ao3042_04526	NCU06932	EN45_024220	POX02746	PMAA_057710	TSTA_014270	TCE0_033r09267	TRIREDRAFT_48653
OG_1125	TP01840	AN1768.2	ANI_1_910094	Ao3042_10952	NCU04724	EN45_092100	POX00717	PMAA_030010	TSTA_068320	TCE0_015r01611	TRIREDRAFT_64644
OG_1126	TP11075	AN3586.2	ANI_1_2814014	Ao3042_04433	NCU02536	EN45_102060	POX00314	PMAA_039830	TSTA_078900	TCE0_042f15256	TRIREDRAFT_46301
OG_1127	TP04313	AN3910.2	ANI_1_210094	Ao3042_11022	NCU09319	EN45_095000	POX00938	PMAA_071860	TSTA_092370	TCE0_017r04327	TRIREDRAFT_57609
OG_1128	TP07465	AN5204.2	ANI_1_2106064	Ao3042_04521	NCU02950	EN45_024150	POX02754	PMAA_057880	TSTA_014020	TCE0_033f09305	TRIREDRAFT_48541
OG_1129	TP08078	AN0556.2	ANI_1_2106074	Ao3042_09020	NCU08730	EN45_083700	POX05602	PMAA_053210	TSTA_019830	TCE0_033r08424	TRIREDRAFT_70084
OG_1130	TP10871	AN5591.2	ANI_1_864184	Ao3042_02700	NCU03500	EN45_099460	POX00424	PMAA_041410	TSTA_077130	TCE0_042r14930	TRIREDRAFT_74041
OG_1131	TP08763	AN0232.2	ANI_1_212024	Ao3042_04556	NCU01511	EN45_091520	POX00685	PMAA_092840	TSTA_048730	TCE0_024r07716	TRIREDRAFT_44389
OG_1132	TP04310	AN3913.2	ANI_1_212094	Ao3042_11023	NCU08377	EN45_095020	POX00939	PMAA_071870	TSTA_092410	TCE0_017r04331	TRIREDRAFT_124340
OG_1133	TP00393	AN6593.2	ANI_1_212134	Ao3042_01990	NCU08992	EN45_050670	POX04288	PMAA_018200	TSTA_026220	TCE0_034r11676	TRIREDRAFT_34306
OG_1134	TP07440	AN5150.2	ANI_1_2126064	Ao3042_04504	NCU06033	EN45_023930	POX02501	PMAA_058070	TSTA_013780	TCE0_033r09360	TRIREDRAFT_62563
OG_1135	TP10081	AN5884.2	ANI_1_2124184	Ao3042_05681	NCU05290	EN45_047270	POX07194	PMAA_048530	TSTA_038570	TCE0_022r06660	TRIREDRAFT_21435
OG_1136	TP00421	AN8701.2	ANI_1_2126104	Ao3042_00320	NCU02112	EN45_004610	POX04461	PMAA_018440	TSTA_026460	TCE0_034r11634	TRIREDRAFT_65977
OG_1137	TP08117	AN0573.2	ANI_1_2130074	Ao3042_09040	NCU03330	EN45_083450	POX05617	PMAA_052790	TSTA_020160	TCE0_033f08367	TRIREDRAFT_35375
OG_1138	TP03534	AN1728.2	ANI_1_2134094	Ao3042_10984	NCU09870	EN45_092690	POX00766	PMAA_064590	TSTA_084220	TCE0_044r16740	TRIREDRAFT_61043
OG_1139	TP00472	AN8710.2	ANI_1_2134104	Ao3042_00313	NCU07435	EN45_004540	POX04453	PMAA_018870	TSTA_026880	TCE0_034f11559	TRIREDRAFT_59346
OG_1140	TP08124	AN0582.2	ANI_1_2138074	Ao3042_09050	NCU07717	EN45_083350	POX05627	PMAA_052710	TSTA_020230	TCE0_033r08357	TRIREDRAFT_55902
OG_1141	TP08821	AN8742.2	ANI_1_2140104	Ao3042_00299	NCU09065	EN45_004350	POX04425	PMAA_093190	TSTA_048170	TCE0_024r07804	TRIREDRAFT_64111
OG_1142	TP11965	AN3460.2	ANI_1_2604094	Ao3042_05973	NCU02402	EN45_053950	POX09656	PMAA_005220	TSTA_103720	TCE0_060f18521	TRIREDRAFT_106769
OG_1143	TP08766	AN6264.2	ANI_1_214024	Ao3042_04557	NCU01543	EN45_091500	POX00684	PMAA_092870	TSTA_048710	TCE0_024r07721	TRIREDRAFT_5202
OG_1144	TP09230	AN5164.2	ANI_1_2146064	Ao3042_03195	NCU08296	EN45_014710	POX09010	PMAA_096350	TSTA_045030	TCE0_039f13226	TRIREDRAFT_122210
OG_1145	TP06573	AN0591.2	ANI_1_2148074	Ao3042_09062	NCU09233	EN45_082360	POX05634	PMAA_088250	TSTA_123520	TCE0_038r12640	TRIREDRAFT_63354
OG_1146	TP00424	AN8699.2	ANI_1_2152104	Ao3042_00323	NCU01919	EN45_004750	POX04470	PMAA_018480	TSTA_026490	TCE0_034f11629	TRIREDRAFT_121238
OG_1147	TP02731	AN7623.2	ANI_1_10154	Ao3042_02891	NCU09527	EN45_012220	POX01631	PMAA_037490	TSTA_054530	TCE0_015f02864	TRIREDRAFT_121312
OG_1148	TP08137	AN0594.2	ANI_1_2154074	Ao3042_09065	NCU09740	EN45_082330	POX05638	PMAA_052570	TSTA_020350	TCE0_033r08341	TRIREDRAFT_120156
OG_1149	TP09254	AN5186.2	ANI_1_2156064	Ao3042_03210	NCU04333	EN45_014800	POX09000	PMAA_096610	TSTA_044730	TCE0_039f13254	TRIREDRAFT_52665
OG_1150	TP00387	AN6594.2	ANI_1_216134	Ao3042_01992	NCU06497	EN45_050650	POX04290	PMAA_018180	TSTA_026190	TCE0_034f11685	TRIREDRAFT_50947
OG_1151	TP07937	AN0434.2	ANI_1_472014	Ao3042_06738	NCU08388	EN45_040040	POX07012	PMAA_054230	TSTA_018710	TCE0_033r08617	TRIREDRAFT_107781
OG_1152	TP02857	AN7309.2	ANI_1_2172184	Ao3042_03305	NCU05210	EN45_080630	POX05449	PMAA_038360	TSTA_053620	TCE0_015f03068	TRIREDRAFT_104000
OG_1153	TP02854	AN7306.2	ANI_1_2176184	Ao3042_03302	NCU05245	EN45_080710	POX05452	PMAA_038330	TSTA_053650	TCE0_015f03063	TRIREDRAFT_103703
OG_1154	TP08813	AN8718.2	ANI_1_972104	Ao3042_00305	NCU09079	EN45_004420	POX04440	PMAA_093120	TSTA_048300	TCE0_024f07795	TRIREDRAFT_55597
OG_1155	TP04318	AN1744.2	ANI_1_2180094	Ao3042_10976	NCU10063	EN45_092530	POX00752	PMAA_071780	TSTA_092320	TCE0_017f04318	TRIREDRAFT_21396
OG_1156	TP02849	AN7303.2	ANI_1_2180184	Ao3042_03298	NCU00164	EN45_080770	POX05457	PMAA_038280	TSTA_053700	TCE0_015f03054	TRIREDRAFT_61508
OG_1157	TP05259	AN3696.2	ANI_1_218054	Ao3042_07325	NCU04783	EN45_100810	POX00188	PMAA_078230	TSTA_112840	TCE0_018r06007	TRIREDRAFT_52550
OG_1158	TP01222	AN1296.2	ANI_1_218074	Ao3042_04245	NCU04410	EN45_107610	POX04720	PMAA_025090	TSTA_073960	TCE0_034r10413	TRIREDRAFT_68582
OG_1159	TP01823	AN1758.2	ANI_1_2186094	Ao3042_10960	NCU17058	EN45_092330	POX00737	PMAA_029930	TSTA_068400	TCE0_015f01589	TRIREDRAFT_111981
OG_1160	TP02841	AN7296.2	ANI_1_2188184	Ao3042_03288	NCU00424	EN45_080840	POX05466	PMAA_038210	TSTA_053770	TCE0_015f03042	TRIREDRAFT_102694
OG_1161	TP09195	AN5114.2	ANI_1_2190064	Ao3042_03246	NCU09608	EN45_089370	POX08926	PMAA_096020	TSTA_045230	TCE0_039r13174	TRIREDRAFT_75009
OG_1162	TP08840	AN8663.2	ANI_1_2190104	Ao3042_01146	NCU10006	EN45_003960	POX04520	PMAA_093360	TSTA_047960	TCE0_024r07827	TRIREDRAFT_122541
OG_1163	TP02393	AN7294.2	ANI_1_2190184	Ao3042_03286	NCU07561	EN45_081110	POX05498	PMAA_034510	TSTA_063030	TCE0_015f02370	TRIREDRAFT_43817
OG_1164	TP01887	AN1779.2	ANI_1_2200094	Ao3042_10943	NCU05972	EN45_091970	POX00704	PMAA_030150	TSTA_068090	TCE0_015r01674	TRIREDRAFT_65671
OG_1165	TP12013	AN9398.2	ANI_1_22014	Ao3042_02336	NCU08323	EN45_000610	POX08728	PMAA_005660	TSTA_104260	TCE0_043r15953	TRIREDRAFT_119554
OG_1166	TP06122	AN2290.2	ANI_1_220154	Ao3042_01249	NCU00340	EN45_091090	POX01257	PMAA_084900	TSTA_119920	TCE0_018f04722	TRIREDRAFT_36543
OG_1167	TP06278	AN6981.2	ANI_1_22124	Ao3042_05998	NCU00641	EN45_029630	POX02149	PMAA_086080	TSTA_121200	TCE0_003r00016	TRIREDRAFT_4901
OG_1168	TP05028	AN6260.2	ANI_1_222024	Ao3042_04561	NCU01534	EN45_091450	POX00678	PMAA_076380	TSTA_096730	TCE0_017r03303	TRIREDRAFT_110507
OG_1169	TP10541	AN1293.2	ANI_1_222074	Ao3042_04244	NCU09900	EN45_107630	POX04717	PMAA_044540	TSTA_074010	TCE0_042r14434	TRIREDRAFT_57865
OG_1170	TP04158	AN3921.2	ANI_1_222094	Ao3042_11031	NCU03232	EN45_013560	POX03987	PMAA_073020	TSTA_093430	TCE0_017f04557	TRIREDRAFT_122384
OG_1171	TP00163	AN3366.2	ANI_1_222104	Ao3042_08523	NCU02453	EN45_076040	POX01964	PMAA_016610	TSTA_024370	TCE0_034r12019	TRIREDRAFT_122065
OG_1172	TP00378	AN6599.2	ANI_1_222134	Ao3042_01996	NCU10169	EN45_050570	POX04295	PMAA_018090	TSTA_026120	TCE0_034f11700	TRIREDRAFT_53492
OG_1173	TP04495	AN5835.2	ANI_1_372044	Ao3042_06410	NCU04670	EN45_028950	POX03792	PMAA_070260	TSTA_090590	TCE0_017f04055	TRIREDRAFT_70191
OG_1174	TP00379	AN6598.2	ANI_1_224134	Ao3042_01995	NCU08993	EN45_050580	POX04294	PMAA_018100	TSTA_026130	TCE0_034r11698	TRIREDRAFT_53226
OG_1175	TP12019	AN9359.2	ANI_1_2242014	Ao3042_03546	NCU08840	EN45_037550	POX08774	PMAA_005720	TSTA_104310	TCE0_043f15944	TRIREDRAFT_55381
OG_1176	TP03449	AN5404.2	ANI_1_2246074	Ao3042_10336	NCU06361	EN45_103960	POX00059	PMAA_064010	TSTA_083650	TCE0_044f16613	TRIREDRAFT_44705
OG_1177	TP07737	AN4504.2	ANI_1_958064	Ao3042_05215	NCU03215	EN45_022480	POX02646	PMAA_055970	TSTA_016390	TCE0_033r08912	TRIREDRAFT_27395
OG_1178	TP03433	AN5438.2	ANI_1_2252074	Ao3042_10329	NCU06340	EN45_103880	POX00064	PMAA_063870	TSTA_083520	TCE0_044f16589	TRIREDRAFT_103761
OG_1179	TP05026	AN6257.2	ANI_1_226024	Ao3042_04563	NCU06738	EN45_091420	POX00676	PMAA_076360	TSTA_096710	TCE0_017r03307	TRIREDRAFT_119742
OG_1180	TP05256	AN3692.2	ANI_1_226054	Ao3042_07321	NCU06839	EN45_100850	POX00181	PMAA_078200	TSTA_112810	TCE0_018r06012	TRIREDRAFT_102617
OG_1181	TP04160	AN3923.2	ANI_1_226094	Ao3042_11032	NCU03234	EN45_013580	POX03989	PMAA_073000	TSTA_093420	TCE0_017r04554	TRIREDRAFT_63702
OG_1182	TP00376	AN6601.2	ANI_1_228134	Ao3042_01999	NCU06710	EN45_050550	POX04297	PMAA_018070	TSTA_026100	TCE0_034r11702	TRIREDRAFT_60319
OG_1183	TP01551	AN4349.2	ANI_1_226184	Ao3042_05469	NCU01659	EN45_010150	POX07856	PMAA_027700	TSTA_071030	TCE0_034f09955	TRIREDRAFT_1879
OG_1184	TP00912	AN6348.2	ANI_1_2262024	Ao3042_08730	NCU00371	EN45_096320	POX09150	PMAA_022300	TSTA_030660	TCE0_034f10895	TRIREDRAFT_109722
OG_1185	TP00913	AN6349.2	ANI_1_2264024	Ao3042_08731	NCU00372	EN45_096300	POX09151	PMAA_022310	TSTA_030670	TCE0_034r10893	TRIREDRAFT_73829
OG_1186	TP00916	AN6354.2	ANI_1_2270024	Ao3042_08769	NCU00480	EN45_096240	POX09155	PMAA_022340	TSTA_030690	TCE0_034r10889	TRIREDRAFT_119664
OG_1187	TP03343	AN7524.2	ANI_1_2274094	Ao3042_10931	NCU07059	EN45_048230	POX07343	PMAA_063010	TSTA_082480	TCE0_044f16459	TRIREDRAFT_122730
OG_1188	TP04167	AN3928.2	ANI_1_228094	Ao3042_00887	NCU06110	EN45_097710	POX04683	PMAA_072920	TSTA_093360	TCE0_017f04542	TRIREDRAFT_68608
OG_1189	TP05015	AN6249.2	ANI_1_2292024	Ao3042_04569	NCU01504	EN45_091310	POX00667	PMAA_076240	TSTA_096600	TCE0_017f03323	TRIREDRAFT_48924
OG_1190	TP04992	AN6240.2	ANI_1_2294024	Ao3042_04616	NCU07078	EN45_091200	POX00652	PMAA_076100	TSTA_096450	TCE0_017r03361	TRIREDRAFT_109096
OG_1191	TP03418	AN5456.2	ANI_1_2298074	Ao3042_07244	NCU00120	EN45_103600	POX00091	PMAA_063710	TSTA_083380	TCE0_044r16565	TRIREDRAFT_121786
OG_1192	TP05258	AN3702.2	ANI_1_230054	Ao3042_07320	NCU09463	EN45_102390	POX00179	PMAA_078220	TSTA_112830	TCE0_018r06009	TRIREDRAFT_48146
OG_1193	TP02470	AN6223.2	ANI_1_2316024	Ao3042_04597	NCU05263	EN45_095120	POX00629	PMAA_035360	TSTA_056860	TCE0_015r02479	TRIREDRAFT_55548
OG_1194	TP01990	AN1923.2	ANI_1_368094	Ao3042_10783	NCU03973	EN45_093230	POX00826	PMAA_030730	TSTA_067460	TCE0_015r01804	TRIREDRAFT_109187
OG_1195	TP02253	AN0205.2	ANI_1_232164	Ao3042_00728	NCU08661	EN45_068920	POX05254	PMAA_033380	TSTA_064260	TCE0_015f02184	TRIREDRAFT_74080
OG_1196	TP01555	AN4360.2	ANI_1_232184	Ao3042_05466	NCU03537	EN45_010120	POX07855	PMAA_027750	TSTA_071000	TCE0_034f09952	TRIREDRAFT_53684
OG_1197	TP13165	AN1555.2	ANI_1_252084	Ao3042_10050	NCU09324	EN45_087430	POX07553	PMAA_099990	TSTA_058490	TCE0_013r00899	TRIREDRAFT_58188
OG_1198	TP04267	AN0072.2	ANI_1_2336014	Ao3042_00657	NCU04153	EN45_070650	POX05125	PMAA_072150	TSTA_092670	TCE0_017r04392	TRIREDRAFT_21363
OG_1199	TP10140	AN5934.2	ANI_1_2338024	Ao3042_09847	NCU00469	EN45_007180	POX04041	PMAA_048020	TSTA_037900	TCE0_022f06565	TRIREDRAFT_3129
OG_1200	TP00372	AN6604.2	ANI_1_234134	Ao3042_02002	NCU06706	EN45_050520	POX04301	PMAA_018030	TSTA_026060	TCE0_034r11709	TRIREDRAFT_121338
OG_1201	TP06128	AN2296.2	ANI_1_234154	Ao3042_01255	NCU06701	EN45_059850	POX08664	PMAA_084960	TSTA_119980	TCE0_018r04713	TRIREDRAFT_69349
OG_1202	TP10129	AN5925.2	ANI_1_2350024	Ao3042_09827	NCU06365	EN45_006880	POX04001	PMAA_047900	TSTA_037840	TCE0_022f06583	TRIREDRAFT_75128
OG_1203	TP06219	AN7014.2	ANI_1_90124	Ao3042_06035	NCU07866	EN45_030460	POX02200	PMAA_085650	TSTA_120750	TCE0_003r00102	TRIREDRAFT_119848
OG_1204	TP02206	AN0183.2	ANI_1_2352014	Ao3042_00746	NCU08824	EN45_069300	POX05235	PMAA_032960	TSTA_064550	TCE0_015r02119	TRIREDRAFT_21481
OG_1205	TP07847	AN4048.2	ANI_1_2362014	Ao3042_00131	NCU05309	EN45_040960	POX06932	PMAA_055020	TSTA_017850	TCE0_033f08748	TRIREDRAFT_63152
OG_1206	TP07853	AN4046.2	ANI_1_2366014	Ao3042_00130	NCU06332	EN45_040950	POX06934	PMAA_055000	TSTA_017920	TCE0_033f08738	TRIREDRAFT_103669
OG_1207	TP10186	AN5910.2	ANI_1_2376024	Ao3042_05657	NCU06446	EN45_006690	POX07161	PMAA_047640	TSTA_037420	TCE0_022f06488	TRIREDRAFT_53437
OG_1208	TP05017	AN6248.2	ANI_1_238024	Ao3042_04624	NCU01516	EN45_091350	POX00670	PMAA_076280	TSTA_096640	TCE0_017r03319	TRIREDRAFT_73783
OG_1209	TP05262	AN3706.2	ANI_1_238054	Ao3042_07313	NCU06743	EN45_102430	POX00176	PMAA_078260	TSTA_112860	TCE0_018r06003	TRIREDRAFT_73985
OG_1210	TP10534	AN1286.2	ANI_1_238074	Ao3042_04236	NCU04035	EN45_107840	POX04742	PMAA_044610	TSTA_074080	TCE0_042r14427	TRIREDRAFT_69960
OG_1211	TP07504	AN3785.2	ANI_1_1082064	Ao3042_03760	NCU08357	EN45_024550	POX02715	PMAA_057500	TSTA_014390	TCE0_033f09245	TRIREDRAFT_64684
OG_1212	TP10105	AN5900.2	ANI_1_2382024	Ao3042_05655	NCU07672	EN45_047080	POX07171	PMAA_048330	TSTA_038260	TCE0_022r06626	TRIREDRAFT_120067
OG_1213	TP10099	AN5892.2	ANI_1_2388024	Ao3042_05671	NCU08317	EN45_047150	POX07178	PMAA_048390	TSTA_038320	TCE0_022f06635	TRIREDRAFT_54710
OG_1214	TP10089	AN5888.2	ANI_1_2396024	Ao3042_05677	NCU10762	EN45_047220	POX07189	PMAA_048450	TSTA_038490	TCE0_022f06645	TRIREDRAFT_55534
OG_1215	TP12014	AN9397.2	ANI_1_24014	Ao3042_02335	NCU01856	EN45_000600	POX08732	PMAA_005670	TSTA_104270	TCE0_043r15951	TRIREDRAFT_46902
OG_1216	TP10149	AN5970.2	ANI_1_812024	Ao3042_09854	NCU06344	EN45_007080	POX04028	PMAA_048100	TSTA_037980	TCE0_022r06548	TRIREDRAFT_44725
OG_1217	TP01563	AN4369.2	ANI_1_240184	Ao3042_05460	NCU09758	EN45_009960	POX07847	PMAA_027810	TSTA_070930	TCE0_034f09941	TRIREDRAFT_67275
OG_1218	TP07887	AN0475.2	ANI_1_2402014	Ao3042_01667	NCU07058	EN45_040300	POX06958	PMAA_054660	TSTA_018220	TCE0_033r08691	TRIREDRAFT_71791
OG_1219	TP04555	AN5819.2	ANI_1_24044	Ao3042_06393	NCU08217	EN45_029270	POX03850	PMAA_069890	TSTA_090210	TCE0_017f03976	TRIREDRAFT_5350
OG_1220	TP03407	AN5479.2	ANI_1_2406074	Ao3042_07247	NCU02098	EN45_103540	POX00097	PMAA_063500	TSTA_083180	TCE0_044r16547	TRIREDRAFT_64832
OG_1221	TP10061	AN5870.2	ANI_1_2410024	Ao3042_05699	NCU05294	EN45_047410	POX07217	PMAA_048690	TSTA_038740	TCE0_022r06689	TRIREDRAFT_55274
OG_1222	TP04145	AN4273.2	ANI_1_24114	Ao3042_11638	NCU02244	EN45_053600	POX07696	PMAA_069450	TSTA_089630	TCE0_017f04581	TRIREDRAFT_120359
OG_1223	TP12850	AN6503.2	ANI_1_24134	Ao3042_03146	NCU04179	EN45_088980	POX09516	PMAA_011440	TSTA_005680	TCE0_041f13401	TRIREDRAFT_103275
OG_1224	TP11022	AN1997.2	ANI_1_1050184	Ao3042_02612	NCU03975	EN45_013770	POX03922	PMAA_040270	TSTA_078430	TCE0_042f15160	TRIREDRAFT_38080
OG_1225	TP05014	AN6250.2	ANI_1_242024	Ao3042_04568	NCU01803	EN45_091280	POX00661	PMAA_076230	TSTA_096590	TCE0_017r03325	TRIREDRAFT_67205
OG_1226	TP04184	AN3930.2	ANI_1_242094	Ao3042_00891	NCU03101	EN45_097730	POX04674	PMAA_072860	TSTA_093300	TCE0_017f04521	TRIREDRAFT_104573
OG_1227	TP07913	AN0450.2	ANI_1_2422014	Ao3042_01687	NCU04780	EN45_040720	POX06989	PMAA_054450	TSTA_018440	TCE0_033r08655	TRIREDRAFT_5917
OG_1228	TP07932	AN0441.2	ANI_1_2426014	Ao3042_01700	NCU07387	EN45_040160	POX07003	PMAA_054280	TSTA_018640	TCE0_033r08626	TRIREDRAFT_28655
OG_1229	TP07929	AN0438.2	ANI_1_2428014	Ao3042_01703	NCU09144	EN45_040130	POX07006	PMAA_054310	TSTA_018610	TCE0_033r08631	TRIREDRAFT_64696
OG_1230	TP09957	AN6190.2	ANI_1_2432024	Ao3042_05719	NCU07674	EN45_049470	POX07245	PMAA_049430	TSTA_039410	TCE0_022r06845	TRIREDRAFT_55592
OG_1231	TP08718	AN6288.2	ANI_1_638024	Ao3042_05805	NCU01605	EN45_048640	POX07317	PMAA_092480	TSTA_049250	TCE0_024f07643	TRIREDRAFT_55208
OG_1232	TP09968	AN6192.2	ANI_1_2436024	Ao3042_05721	NCU05260	EN45_049450	POX07247	PMAA_049390	TSTA_039350	TCE0_022r06828	TRIREDRAFT_103754
OG_1233	TP05013	AN6251.2	ANI_1_244024	Ao3042_04567	NCU01804	EN45_091290	POX00663	PMAA_076220	TSTA_096580	TCE0_017f03327	TRIREDRAFT_67300
OG_1234	TP05245	AN5515.2	ANI_1_2448074	Ao3042_07270	NCU09792	EN45_102730	POX00131	PMAA_078090	TSTA_112610	TCE0_018r06033	TRIREDRAFT_69975
OG_1235	TP05247	AN5518.2	ANI_1_2456074	Ao3042_07275	NCU04081	EN45_102770	POX00136	PMAA_078110	TSTA_112630	TCE0_018f06029	TRIREDRAFT_111194
OG_1236	TP01757	AN2105.2	ANI_1_666094	Ao3042_10651	NCU00505	EN45_094140	POX00811	PMAA_029460	TSTA_069000	TCE0_015r01491	TRIREDRAFT_124285
OG_1237	TP05400	AN5522.2	ANI_1_2458074	Ao3042_07283	NCU02419	EN45_102820	POX00141	PMAA_079070	TSTA_113580	TCE0_018r05804	TRIREDRAFT_60928
OG_1238	TP10547	AN1282.2	ANI_1_246074	Ao3042_11317	NCU10273	EN45_108160	POX04746	PMAA_044460	TSTA_074170	TCE0_042f14444	TRIREDRAFT_74118
OG_1239	TP04259	AN0078.2	ANI_1_246164	Ao3042_00664	NCU01252	EN45_070590	POX05119	PMAA_072240	TSTA_092750	TCE0_017f04407	TRIREDRAFT_22950
OG_1240	TP08666	AN6214.2	ANI_1_2462024	Ao3042_05745	NCU06472	EN45_049010	POX07282	PMAA_092120	TSTA_049610	TCE0_024r07572	TRIREDRAFT_120737
OG_1241	TP04339	AN7499.2	ANI_1_2464094	Ao3042_10890	NCU05250	EN45_096740	POX04614	PMAA_071660	TSTA_092190	TCE0_017f04291	TRIREDRAFT_72158
OG_1242	TP11584	AN4800.2	ANI_1_2472094	Ao3042_01371	NCU02151	EN45_058830	POX08203	PMAA_002880	TSTA_100230	TCE0_060f19064	TRIREDRAFT_59598
OG_1243	TP08947	AN4456.2	ANI_1_396184	Ao3042_05365	NCU01367	EN45_008890	POX04176	PMAA_094000	TSTA_047210	TCE0_039r12813	TRIREDRAFT_53446
OG_1244	TP08012	AN2748.2	ANI_1_2476014	Ao3042_11551	NCU00038	EN45_039080	POX07054	PMAA_053650	TSTA_019220	TCE0_033f08513	TRIREDRAFT_121757
OG_1245	TP05004	AN6247.2	ANI_1_248024	Ao3042_04622	NCU04808	EN45_091270	POX00660	PMAA_076170	TSTA_096520	TCE0_017r03339	TRIREDRAFT_64777
OG_1246	TP01567	AN4376.2	ANI_1_248184	Ao3042_05455	NCU01195	EN45_009920	POX07842	PMAA_027850	TSTA_070970	TCE0_034r09935	TRIREDRAFT_73536
OG_1247	TP11633	AN4788.2	ANI_1_2482094	Ao3042_01357	NCU01950	EN45_058710	POX08216	PMAA_003130	TSTA_100800	TCE0_060f18998	TRIREDRAFT_3419
OG_1248	TP08034	AN0244.2	ANI_1_2484014	Ao3042_11540	NCU02554	EN45_027600	POX07082	PMAA_053520	TSTA_019360	TCE0_033r08477	TRIREDRAFT_64654
OG_1249	TP11651	AN4781.2	ANI_1_1218094	Ao3042_01350	NCU00596	EN45_058620	POX08230	PMAA_003350	TSTA_100950	TCE0_060f18971	TRIREDRAFT_40298
OG_1250	TP08722	AN6284.2	ANI_1_2498024	Ao3042_05789	NCU09482	EN45_048680	POX07321	PMAA_092520	TSTA_049150	TCE0_024f07651	TRIREDRAFT_122255
OG_1251	TP05003	AN6246.2	ANI_1_250024	Ao3042_04621	NCU01808	EN45_091260	POX00659	PMAA_076160	TSTA_096510	TCE0_017r03340	TRIREDRAFT_51130
OG_1252	TP04722	AN0806.2	ANI_1_250084	Ao3042_07221	NCU02570	EN45_035650	POX06075	PMAA_074360	TSTA_094860	TCE0_017r03730	TRIREDRAFT_64617
OG_1253	TP00356	AN6611.2	ANI_1_250134	Ao3042_02006	NCU03727	EN45_050360	POX04311	PMAA_017870	TSTA_025900	TCE0_034r11735	TRIREDRAFT_73517
OG_1254	TP11114	AN8038.2	ANI_1_250144	Ao3042_05099	NCU05343	EN45_076650	POX01883	PMAA_039640	TSTA_079140	TCE0_042f15285	TRIREDRAFT_5868
OG_1255	TP06154	AN8824.2	ANI_1_250154	Ao3042_01264	NCU09004	EN45_060380	POX08577	PMAA_085190	TSTA_120150	TCE0_018r04668	TRIREDRAFT_74252
OG_1256	TP04257	AN0082.2	ANI_1_250164	Ao3042_00666	NCU00441	EN45_070570	POX05116	PMAA_072260	TSTA_092770	TCE0_017f04409	TRIREDRAFT_58856
OG_1257	TP08380	AN0270.2	ANI_1_2510014	Ao3042_09868	NCU10351	EN45_003040	POX07119	PMAA_051040	TSTA_021830	TCE0_033r08008	TRIREDRAFT_56267
OG_1258	TP00896	AN6360.2	ANI_1_2516024	Ao3042_06856	NCU08766	EN45_096200	POX09157	PMAA_022210	TSTA_030490	TCE0_034f10918	TRIREDRAFT_67595
OG_1259	TP11715	AN4764.2	ANI_1_2518094	Ao3042_05901	NCU01932	EN45_054720	POX07978	PMAA_003620	TSTA_101310	TCE0_060f18894	TRIREDRAFT_59359
OG_1260	TP05002	AN6245.2	ANI_1_252024	Ao3042_04620	NCU01807	EN45_091250	POX00658	PMAA_076150	TSTA_096500	TCE0_017r03341	TRIREDRAFT_23048
OG_1261	TP12077	AN7144.2	ANI_1_252124	Ao3042_11451	NCU03008	EN45_017570	POX08803	PMAA_006060	TSTA_104800	TCE0_043r15861	TRIREDRAFT_59584
OG_1262	TP00358	AN6612.2	ANI_1_252134	Ao3042_02007	NCU04150	EN45_050170	POX04312	PMAA_017890	TSTA_025920	TCE0_034r11731	TRIREDRAFT_59991
OG_1263	TP01573	AN4380.2	ANI_1_252184	Ao3042_05448	NCU03539	EN45_009800	POX07831	PMAA_027890	TSTA_070860	TCE0_034f09922	TRIREDRAFT_74047
OG_1264	TP11725	AN4759.2	ANI_1_2522094	Ao3042_05897	NCU01911	EN45_054770	POX07988	PMAA_003680	TSTA_101370	TCE0_060f18879	TRIREDRAFT_59542
OG_1265	TP11727	AN4757.2	ANI_1_2524094	Ao3042_05896	NCU02157	EN45_054790	POX07986	PMAA_003700	TSTA_101390	TCE0_060f18875	TRIREDRAFT_106150
OG_1266	TP11736	AN4754.2	ANI_1_2532094	Ao3042_05890	NCU02153	EN45_054840	POX07990	PMAA_003770	TSTA_101520	TCE0_060f18859	TRIREDRAFT_3397
OG_1267	TP11738	AN4753.2	ANI_1_2534094	Ao3042_05889	NCU02162	EN45_054850	POX07991	PMAA_003780	TSTA_101530	TCE0_060r18856	TRIREDRAFT_106145
OG_1268	TP08328	AN0293.2	ANI_1_2536014	Ao3042_03484	NCU00954	EN45_003270	POX07140	PMAA_051390	TSTA_021470	TCE0_033f08084	TRIREDRAFT_104400
OG_1269	TP13123	AN1538.2	ANI_1_954144	Ao3042_10034	NCU03047	EN45_087790	POX07521	PMAA_009140	TSTA_058770	TCE0_013r00839	TRIREDRAFT_109457
OG_1270	TP10554	AN1278.2	ANI_1_254074	Ao3042_06569	NCU08677	EN45_108290	POX04751	PMAA_044400	TSTA_074220	TCE0_042f14455	TRIREDRAFT_74129
OG_1271	TP12078	AN7145.2	ANI_1_254124	Ao3042_11450	NCU03007	EN45_017580	POX08802	PMAA_006050	TSTA_104790	TCE0_043f15860	TRIREDRAFT_105938
OG_1272	TP11788	AN4735.2	ANI_1_2548094	Ao3042_05908	NCU01963	EN45_055010	POX08005	PMAA_004090	TSTA_102620	TCE0_060f18781	TRIREDRAFT_59296
OG_1273	TP08267	AN0312.2	ANI_1_2560014	Ao3042_03461	NCU09247	EN45_006540	POX03326	PMAA_051880	TSTA_021110	TCE0_033f08174	TRIREDRAFT_58976
OG_1274	TP06150	AN8828.2	ANI_1_256154	Ao3042_01268	NCU06176	EN45_060420	POX08571	PMAA_085150	TSTA_120190	TCE0_018f04675	TRIREDRAFT_53316
OG_1275	TP11853	AN3423.2	ANI_1_2568094	Ao3042_05933	NCU04611	EN45_054360	POX07947	PMAA_004520	TSTA_102960	TCE0_060f18686	TRIREDRAFT_57295
OG_1276	TP09119	AN0328.2	ANI_1_2570014	Ao3042_03445	NCU06855	EN45_006300	POX03340	PMAA_095150	TSTA_046020	TCE0_039r13047	TRIREDRAFT_73975
OG_1277	TP02453	AN6329.2	ANI_1_2578024	Ao3042_04627	NCU07702	EN45_095370	POX00608	PMAA_035190	TSTA_057040	TCE0_015r02454	TRIREDRAFT_120236
OG_1278	TP11028	AN3607.2	ANI_1_2794014	Ao3042_04436	NCU00902	EN45_102360	POX00570	PMAA_040210	TSTA_078490	TCE0_042r15171	TRIREDRAFT_124343
OG_1279	TP11941	AN3437.2	ANI_1_2586094	Ao3042_05950	NCU17239	EN45_054020	POX07930	PMAA_005030	TSTA_103530	TCE0_060f18553	TRIREDRAFT_68850
OG_1280	TP11910	AN3438.2	ANI_1_2588094	Ao3042_05951	NCU02347	EN45_054010	POX07928	PMAA_004890	TSTA_103310	TCE0_060f18600	TRIREDRAFT_107005
OG_1281	TP10156	AN5966.2	ANI_1_2590024	Ao3042_09858	NCU05285	EN45_007050	POX04023	PMAA_048160	TSTA_038060	TCE0_022r06537	TRIREDRAFT_21433
OG_1282	TP04016	AN0349.2	ANI_1_2596014	Ao3042_03421	NCU05427	EN45_006060	POX03367	PMAA_068690	TSTA_088860	TCE0_044r17481	TRIREDRAFT_109895
OG_1283	TP10184	AN5958.2	ANI_1_2598024	Ao3042_05524	NCU07854	EN45_007300	POX04046	PMAA_047660	TSTA_037440	TCE0_022r06491	TRIREDRAFT_59098
OG_1284	TP11954	AN3447.2	ANI_1_2598094	Ao3042_05962	NCU05007	EN45_054200	POX09641	PMAA_005110	TSTA_103610	TCE0_060r18538	TRIREDRAFT_122139
OG_1285	TP11969	AN3455.2	ANI_1_2600094	Ao3042_05969	NCU09437	EN45_054090	POX09651	PMAA_005260	TSTA_103750	TCE0_060r18514	TRIREDRAFT_61279
OG_1286	TP00233	AN4928.2	ANI_1_2604024	Ao3042_07116	NCU07289	EN45_020370	POX03012	PMAA_017130	TSTA_025010	TCE0_034r11917	TRIREDRAFT_56772
OG_1287	TP11962	AN3462.2	ANI_1_2606094	Ao3042_05976	NCU06721	EN45_053920	POX09659	PMAA_005190	TSTA_103690	TCE0_060r18525	TRIREDRAFT_51967
OG_1288	TP01069	AN4918.2	ANI_1_2610024	Ao3042_07106	NCU03439	EN45_019570	POX02785	PMAA_023790	TSTA_032210	TCE0_034r10640	TRIREDRAFT_55205
OG_1289	TP01056	AN4910.2	ANI_1_2612024	Ao3042_07098	NCU02310	EN45_019680	POX02795	PMAA_023670	TSTA_032080	TCE0_034f10665	TRIREDRAFT_5607
OG_1290	TP06281	AN6984.2	ANI_1_26124	Ao3042_06001	NCU01739	EN45_029660	POX02152	PMAA_086110	TSTA_121230	TCE0_003f00012	TRIREDRAFT_62922
OG_1291	TP04209	AN3941.2	ANI_1_262094	Ao3042_00872	NCU02496	EN45_015690	POX04657	PMAA_072690	TSTA_093130	TCE0_017f04489	TRIREDRAFT_53004
OG_1292	TP06156	AN8831.2	ANI_1_262154	Ao3042_01271	NCU01069	EN45_060440	POX08561	PMAA_085210	TSTA_120130	TCE0_018r04665	TRIREDRAFT_23363
OG_1293	TP02056	AN0087.2	ANI_1_262164	Ao3042_11602	NCU07876	EN45_070490	POX05138	PMAA_031490	TSTA_066770	TCE0_015r01909	TRIREDRAFT_29275
OG_1294	TP01040	AN4895.2	ANI_1_2626024	Ao3042_07080	NCU02277	EN45_032880	POX03057	PMAA_023550	TSTA_031930	TCE0_034r10689	TRIREDRAFT_3813
OG_1295	TP01048	AN4899.2	ANI_1_2630024	Ao3042_07084	NCU04301	EN45_019820	POX02888	PMAA_023590	TSTA_031980	TCE0_034f10680	TRIREDRAFT_122431
OG_1296	TP01010	AN4892.2	ANI_1_2636024	Ao3042_07077	NCU09435	EN45_032920	POX03053	PMAA_023200	TSTA_031670	TCE0_034f10738	TRIREDRAFT_3803
OG_1297	TP06157	AN8832.2	ANI_1_264154	Ao3042_01272	NCU01070	EN45_060450	POX08560	PMAA_085220	TSTA_120120	TCE0_018f04663	TRIREDRAFT_69757
OG_1298	TP10690	AN1122.2	ANI_1_566074	Ao3042_09394	NCU00294	EN45_034520	POX05880	PMAA_043120	TSTA_076990	TCE0_042r14652	TRIREDRAFT_43906
OG_1299	TP01031	AN4876.2	ANI_1_2650024	Ao3042_07060	NCU05902	EN45_033130	POX03028	PMAA_023470	TSTA_031850	TCE0_034r10702	TRIREDRAFT_121652
OG_1300	TP01030	AN4875.2	ANI_1_2652024	Ao3042_07059	NCU02271	EN45_033140	POX03027	PMAA_023480	TSTA_031860	TCE0_034f10704	TRIREDRAFT_61134
OG_1301	TP01006	AN4867.2	ANI_1_2660024	Ao3042_07052	NCU04319	EN45_033220	POX03017	PMAA_023150	TSTA_031620	TCE0_034f10744	TRIREDRAFT_57435
OG_1302	TP10056	AN5873.2	ANI_1_464024	Ao3042_05696	NCU05296	EN45_047440	POX07213	PMAA_048740	TSTA_038770	TCE0_022f06694	TRIREDRAFT_21437
OG_1303	TP04218	AN3944.2	ANI_1_266094	Ao3042_00871	NCU02497	EN45_015700	POX04652	PMAA_072580	TSTA_093070	TCE0_017r04469	TRIREDRAFT_1702
OG_1304	TP00353	AN6617.2	ANI_1_266134	Ao3042_02767	NCU03645	EN45_050120	POX04320	PMAA_017840	TSTA_025870	TCE0_034r11741	TRIREDRAFT_25947
OG_1305	TP02053	AN0090.2	ANI_1_266164	Ao3042_11605	NCU06267	EN45_070460	POX05141	PMAA_031460	TSTA_066810	TCE0_015r01904	TRIREDRAFT_107509
OG_1306	TP00517	AN2902.2	ANI_1_2668024	Ao3042_07041	NCU09300	EN45_033330	POX03145	PMAA_019310	TSTA_027290	TCE0_034f11493	TRIREDRAFT_48686
OG_1307	TP00519	AN2900.2	ANI_1_2672024	Ao3042_07038	NCU09025	EN45_033360	POX03141	PMAA_019330	TSTA_027330	TCE0_034f11491	TRIREDRAFT_60814
OG_1308	TP02051	AN0092.2	ANI_1_268164	Ao3042_11607	NCU03669	EN45_070440	POX05143	PMAA_031440	TSTA_066830	TCE0_015f01900	TRIREDRAFT_23327
OG_1309	TP13037	AN4655.2	ANI_1_268184	Ao3042_05441	NCU05778	EN45_009730	POX07825	PMAA_009910	TSTA_059320	TCE0_050f18223	TRIREDRAFT_124195
OG_1310	TP00821	AN2883.2	ANI_1_2686024	Ao3042_07016	NCU03932	EN45_032700	POX03115	PMAA_021590	TSTA_029770	TCE0_034f11034	TRIREDRAFT_30635
OG_1311	TP10836	AN5561.2	ANI_1_2690014	Ao3042_02728	NCU03203	EN45_100390	POX00524	PMAA_041800	TSTA_076050	TCE0_042r14875	TRIREDRAFT_43770
OG_1312	TP10827	AN5531.2	ANI_1_2700014	Ao3042_02741	NCU09139	EN45_100300	POX00515	PMAA_041890	TSTA_076140	TCE0_042r14863	TRIREDRAFT_120813
OG_1313	TP10828	AN5530.2	ANI_1_2702014	Ao3042_02742	NCU07299	EN45_100290	POX00514	PMAA_041900	TSTA_076150	TCE0_042f14864	TRIREDRAFT_63624
OG_1314	TP10819	AN3632.2	ANI_1_960014	Ao3042_02748	NCU03204	EN45_100180	POX00507	PMAA_041970	TSTA_076220	TCE0_042r14855	TRIREDRAFT_73690
OG_1315	TP10816	AN3635.2	ANI_1_2708014	Ao3042_02757	NCU04412	EN45_100150	POX00504	PMAA_042000	TSTA_076250	TCE0_042r14850	TRIREDRAFT_123695
OG_1316	TP10815	AN3636.2	ANI_1_2710014	Ao3042_02758	NCU09135	EN45_100140	POX00503	PMAA_042010	TSTA_076260	TCE0_042f14848	TRIREDRAFT_57975
OG_1317	TP01073	AN2857.2	ANI_1_2714024	Ao3042_06987	NCU00070	EN45_019460	POX02772	PMAA_023830	TSTA_032260	TCE0_034r10631	TRIREDRAFT_25874
OG_1318	TP10811	AN3643.2	ANI_1_2716014	Ao3042_00166	NCU05634	EN45_100090	POX00495	PMAA_042050	TSTA_076300	TCE0_042f14840	TRIREDRAFT_109492
OG_1319	TP01072	AN2856.2	ANI_1_2716024	Ao3042_06986	NCU00076	EN45_019440	POX02771	PMAA_023820	TSTA_032250	TCE0_034f10634	TRIREDRAFT_57424
OG_1320	TP04265	AN0074.2	ANI_1_272014	Ao3042_00659	NCU01257	EN45_070640	POX05124	PMAA_072170	TSTA_092690	TCE0_017r04396	TRIREDRAFT_66154
OG_1321	TP10805	AN3647.2	ANI_1_2722014	Ao3042_00161	NCU04407	EN45_100030	POX00489	PMAA_042110	TSTA_076360	TCE0_042r14829	TRIREDRAFT_68605
OG_1322	TP10793	AN3659.2	ANI_1_2736014	Ao3042_01077	NCU09812	EN45_099890	POX00477	PMAA_042230	TSTA_076480	TCE0_042r14811	TRIREDRAFT_57727
OG_1323	TP01084	AN2855.2	ANI_1_2736024	Ao3042_06983	NCU00090	EN45_019410	POX02768	PMAA_023920	TSTA_032350	TCE0_034f10613	TRIREDRAFT_120698
OG_1324	TP09373	AN3627.2	ANI_1_2780014	Ao3042_00995	NCU06265	EN45_100740	POX00540	PMAA_097290	TSTA_043740	TCE0_004f00139	TRIREDRAFT_48211
OG_1325	TP04443	AN6169.2	ANI_1_114044	Ao3042_05029	NCU04669	EN45_028580	POX03748	PMAA_070650	TSTA_090930	TCE0_017f04133	TRIREDRAFT_58244
OG_1326	TP00064	AN3092.2	ANI_1_2794024	Ao3042_09913	NCU03379	EN45_020410	POX03077	PMAA_015900	TSTA_023830	TCE0_034f12161	TRIREDRAFT_107369
OG_1327	TP00055	AN3094.2	ANI_1_2798024	Ao3042_09916	NCU10309	EN45_033640	POX03072	PMAA_015830	TSTA_023760	TCE0_034r12174	TRIREDRAFT_107460
OG_1328	TP02478	AN6228.2	ANI_1_280024	Ao3042_04605	NCU09657	EN45_013460	POX00638	PMAA_035410	TSTA_056800	TCE0_015r02490	TRIREDRAFT_102870
OG_1329	TP11058	AN3595.2	ANI_1_2806014	Ao3042_00974	NCU04138	EN45_102170	POX00585	PMAA_039990	TSTA_078740	TCE0_042f15229	TRIREDRAFT_123113
OG_1330	TP11061	AN3593.2	ANI_1_2808014	Ao3042_00976	NCU09264	EN45_102150	POX00587	PMAA_039960	TSTA_078770	TCE0_042r15234	TRIREDRAFT_119603
OG_1331	TP11065	AN3589.2	ANI_1_2812014	Ao3042_00981	NCU16400	EN45_102110	POX00591	PMAA_039920	TSTA_078810	TCE0_042f15242	TRIREDRAFT_108479
OG_1332	TP02722	AN2214.2	ANI_1_28154	Ao3042_02880	NCU06489	EN45_012310	POX01644	PMAA_037400	TSTA_054610	TCE0_015r02850	TRIREDRAFT_57217
OG_1333	TP11070	AN3583.2	ANI_1_1140014	Ao3042_04430	NCU03219	EN45_102040	POX00313	PMAA_039890	TSTA_078850	TCE0_042f15249	TRIREDRAFT_123561
OG_1334	TP00979	AN3118.2	ANI_1_2822024	Ao3042_04224	NCU07457	EN45_019970	POX02874	PMAA_022900	TSTA_031360	TCE0_034f10788	TRIREDRAFT_67527
OG_1335	TP00985	AN3123.2	ANI_1_2836024	Ao3042_04218	NCU04512	EN45_020030	POX02869	PMAA_022970	TSTA_031420	TCE0_034r10777	TRIREDRAFT_102973
OG_1336	TP00990	AN3135.2	ANI_1_2848024	Ao3042_04203	NCU01844	EN45_113400	POX02855	PMAA_023020	TSTA_031470	TCE0_034r10768	TRIREDRAFT_105535
OG_1337	TP00989	AN3137.2	ANI_1_2852024	Ao3042_04200	NCU16448	EN45_113410	POX02854	PMAA_023010	TSTA_031460	TCE0_034f10770	TRIREDRAFT_109796
OG_1338	TP05735	AN1940.2	ANI_1_2858014	Ao3042_04404	NCU04661	EN45_101830	POX00290	PMAA_081700	TSTA_116390	TCE0_018r05295	TRIREDRAFT_104831
OG_1339	TP05730	AN1934.2	ANI_1_2864014	Ao3042_04401	NCU00279	EN45_101770	POX00282	PMAA_081650	TSTA_116320	TCE0_018r05303	TRIREDRAFT_53870
OG_1340	TP00552	AN3186.2	ANI_1_2872024	Ao3042_04184	NCU03564	EN45_113830	POX02827	PMAA_019630	TSTA_027610	TCE0_034r11439	TRIREDRAFT_65768
OG_1341	TP02229	AN0191.2	ANI_1_288014	Ao3042_00740	NCU08031	EN45_069370	POX05228	PMAA_033110	TSTA_064450	TCE0_015r02155	TRIREDRAFT_104016
OG_1342	TP02037	AN0105.2	ANI_1_288164	Ao3042_11615	NCU06553	EN45_070340	POX05154	PMAA_031190	TSTA_066950	TCE0_015f01878	TRIREDRAFT_124333
OG_1343	TP05587	AN1957.2	ANI_1_2888014	Ao3042_04376	NCU01404	EN45_101530	POX00262	PMAA_080600	TSTA_115090	TCE0_018f05508	TRIREDRAFT_63503
OG_1344	TP05560	AN5657.2	ANI_1_2898014	Ao3042_04361	NCU04224	EN45_101360	POX00245	PMAA_080380	TSTA_114930	TCE0_018f05550	TRIREDRAFT_69131
OG_1345	TP00313	AN6630.2	ANI_1_290134	Ao3042_02779	NCU00635	EN45_049960	POX04334	PMAA_017660	TSTA_025660	TCE0_034r11805	TRIREDRAFT_50449
OG_1346	TP05629	AN8120.2	ANI_1_2916024	Ao3042_06693	NCU01387	EN45_080460	POX01810	PMAA_080920	TSTA_115490	TCE0_018r05448	TRIREDRAFT_123882
OG_1347	TP02227	AN0190.2	ANI_1_292014	Ao3042_00741	NCU08032	EN45_069350	POX05230	PMAA_033090	TSTA_064460	TCE0_015r02154	TRIREDRAFT_21549
OG_1348	TP02473	AN6225.2	ANI_1_292024	Ao3042_04600	NCU05313	EN45_095090	POX00632	PMAA_035390	TSTA_056830	TCE0_015f02484	TRIREDRAFT_108082
OG_1349	TP08589	AN6705.2	ANI_1_292064	Ao3042_06262	NCU08003	EN45_090710	POX01195	PMAA_091500	TSTA_050360	TCE0_024f07463	TRIREDRAFT_21557
OG_1350	TP01500	AN4406.2	ANI_1_292184	Ao3042_05426	NCU08956	EN45_009540	POX07808	PMAA_027360	TSTA_071490	TCE0_034r10019	TRIREDRAFT_23276
OG_1351	TP04913	AN0636.2	ANI_1_2946014	Ao3042_01605	NCU09757	EN45_085010	POX06573	PMAA_075770	TSTA_096210	TCE0_017r03453	TRIREDRAFT_63341
OG_1352	TP04946	AN0631.2	ANI_1_2938014	Ao3042_01609	NCU00159	EN45_085060	POX06579	PMAA_075860	TSTA_096270	TCE0_017r03412	TRIREDRAFT_107564
OG_1353	TP02226	AN0189.2	ANI_1_294014	Ao3042_00742	NCU08660	EN45_069340	POX05231	PMAA_033080	TSTA_064470	TCE0_015f02153	TRIREDRAFT_21278
OG_1354	TP05633	AN8002.2	ANI_1_2948024	Ao3042_06679	NCU01377	EN45_077390	POX01824	PMAA_080960	TSTA_115530	TCE0_018f05440	TRIREDRAFT_60162
OG_1355	TP05639	AN7996.2	ANI_1_2954024	Ao3042_06674	NCU07771	EN45_077550	POX01819	PMAA_081020	TSTA_115590	TCE0_018f05431	TRIREDRAFT_60216
OG_1356	TP02052	AN0091.2	ANI_1_296084	Ao3042_11606	NCU06266	EN45_070450	POX05142	PMAA_031450	TSTA_066820	TCE0_015f01902	TRIREDRAFT_48225
OG_1357	TP05699	AN8031.2	ANI_1_2974024	Ao3042_06608	NCU01176	EN45_077060	POX01850	PMAA_081410	TSTA_115930	TCE0_018r05349	TRIREDRAFT_108645
OG_1358	TP05693	AN8059.2	ANI_1_2986024	Ao3042_06613	NCU03798	EN45_076980	POX01855	PMAA_081360	TSTA_115980	TCE0_018f05357	TRIREDRAFT_60392
OG_1359	TP12714	AN3014.2	ANI_1_298144	Ao3042_00504	NCU09438	EN45_057900	POX08262	PMAA_012690	TSTA_004410	TCE0_041r13608	TRIREDRAFT_3707
OG_1360	TP06331	AN8846.2	ANI_1_298154	Ao3042_01288	NCU04189	EN45_060650	POX08538	PMAA_086600	TSTA_121890	TCE0_038r12301	TRIREDRAFT_27719
OG_1361	TP04806	AN0964.2	ANI_1_2992014	Ao3042_11833	NCU11172	EN45_045660	POX06528	PMAA_075140	TSTA_095640	TCE0_017r03610	TRIREDRAFT_65741
OG_1362	TP04097	AN4267.2	ANI_1_30114	Ao3042_11641	NCU09370	EN45_068590	POX05761	PMAA_069420	TSTA_089600	TCE0_044r17606	TRIREDRAFT_22559
OG_1363	TP02466	AN6221.2	ANI_1_302024	Ao3042_04581	NCU15829	EN45_095150	POX00625	PMAA_035320	TSTA_056900	TCE0_015r02473	TRIREDRAFT_120127
OG_1364	TP10586	AN1263.2	ANI_1_302074	Ao3042_09251	NCU07930	EN45_108840	POX04792	PMAA_044120	TSTA_074490	TCE0_042f14502	TRIREDRAFT_110171
OG_1365	TP03945	AN1005.2	ANI_1_302084	Ao3042_04785	NCU05282	EN45_034890	POX06268	PMAA_068120	TSTA_088350	TCE0_044r17364	TRIREDRAFT_56115
OG_1366	TP12674	AN6637.2	ANI_1_302134	Ao3042_02784	NCU04216	EN45_049890	POX04341	PMAA_012960	TSTA_004200	TCE0_041r13668	TRIREDRAFT_120952
OG_1367	TP02030	AN0112.2	ANI_1_302164	Ao3042_05184	NCU08023	EN45_070240	POX05163	PMAA_031110	TSTA_067050	TCE0_015f01866	TRIREDRAFT_55415
OG_1368	TP12534	AN2927.2	ANI_1_3070024	Ao3042_03817	NCU00978	EN45_055780	POX08363	PMAA_013870	TSTA_003200	TCE0_041r13872	TRIREDRAFT_70875
OG_1369	TP12690	AN3005.2	ANI_1_308144	Ao3042_00499	NCU09711	EN45_057950	POX08267	PMAA_012830	TSTA_004330	TCE0_041f13645	TRIREDRAFT_121646
OG_1370	TP09841	AN4597.2	ANI_1_836064	Ao3042_09787	NCU09063	EN45_057490	POX08082	PMAA_008860	TSTA_040700	TCE0_011r00744	TRIREDRAFT_68875
OG_1371	TP00895	AN6364.2	ANI_1_678024	Ao3042_06854	NCU07554	EN45_096180	POX09159	PMAA_022170	TSTA_030450	TCE0_034r10920	TRIREDRAFT_54541
OG_1372	TP10104	AN5899.2	ANI_1_408024	Ao3042_05656	NCU07679	EN45_047090	POX07172	PMAA_048340	TSTA_038270	TCE0_022r06627	TRIREDRAFT_2269
OG_1373	TP12522	AN2972.2	ANI_1_3100024	Ao3042_03839	NCU04578	EN45_055440	POX08329	PMAA_013950	TSTA_003070	TCE0_041r13884	TRIREDRAFT_4982
OG_1374	TP12661	AN2986.2	ANI_1_3114024	Ao3042_03858	NCU02738	EN45_058270	POX08303	PMAA_013080	TSTA_004080	TCE0_041r13689	TRIREDRAFT_105081
OG_1375	TP12663	AN2988.2	ANI_1_3116024	Ao3042_03860	NCU02737	EN45_058230	POX08301	PMAA_013060	TSTA_004100	TCE0_041r13686	TRIREDRAFT_33207
OG_1376	TP08572	AN6702.2	ANI_1_312064	Ao3042_06259	NCU08021	EN45_090760	POX01200	PMAA_091320	TSTA_050610	TCE0_024r07432	TRIREDRAFT_70772
OG_1377	TP10582	AN1258.2	ANI_1_312074	Ao3042_09260	NCU09316	EN45_108950	POX04803	PMAA_044160	TSTA_074450	TCE0_042r14497	TRIREDRAFT_73587
OG_1378	TP12671	AN2993.2	ANI_1_3122024	Ao3042_00482	NCU04645	EN45_058180	POX08296	PMAA_012990	TSTA_004170	TCE0_041r13672	TRIREDRAFT_49295
OG_1379	TP08085	AN0505.2	ANI_1_3126014	Ao3042_08989	NCU03435	EN45_045910	POX05596	PMAA_053150	TSTA_019890	TCE0_033r08414	TRIREDRAFT_62821
OG_1380	TP04781	AN0717.2	ANI_1_3136014	Ao3042_02375	NCU06360	EN45_036850	POX06361	PMAA_074920	TSTA_095450	TCE0_017f03643	TRIREDRAFT_74913
OG_1381	TP02192	AN0176.2	ANI_1_314014	Ao3042_00752	NCU07728	EN45_069040	POX05243	PMAA_032870	TSTA_064620	TCE0_015r02097	TRIREDRAFT_4231
OG_1382	TP12688	AN3003.2	ANI_1_3150024	Ao3042_00497	NCU06939	EN45_058020	POX08282	PMAA_012850	TSTA_004310	TCE0_041r13649	TRIREDRAFT_5598
OG_1383	TP12718	AN3019.2	ANI_1_316144	Ao3042_00511	NCU10067	EN45_057840	POX08257	PMAA_012650	TSTA_004450	TCE0_041f13602	TRIREDRAFT_48366
OG_1384	TP12520	AN4866.2	ANI_1_3164024	Ao3042_02234	NCU03091	EN45_046640	POX08052	PMAA_013970	TSTA_003050	TCE0_041f13887	TRIREDRAFT_104469
OG_1385	TP03651	AN0770.2	ANI_1_3178014	Ao3042_00065	NCU01928	EN45_036620	POX06338	PMAA_065600	TSTA_085630	TCE0_044f16941	TRIREDRAFT_59705
OG_1386	TP03637	AN0777.2	ANI_1_3182014	Ao3042_00056	NCU01927	EN45_036520	POX06327	PMAA_065520	TSTA_085550	TCE0_044f16918	TRIREDRAFT_59434
OG_1387	TP04725	AN0803.2	ANI_1_3194014	Ao3042_07224	NCU03136	EN45_035620	POX06298	PMAA_074390	TSTA_094900	TCE0_017f03725	TRIREDRAFT_64421
OG_1388	TP04723	AN0805.2	ANI_1_3198014	Ao3042_07222	NCU02106	EN45_035640	POX06296	PMAA_074370	TSTA_094880	TCE0_017r03728	TRIREDRAFT_64318
OG_1389	TP07255	AN1475.2	ANI_1_1108144	Ao3042_08887	NCU07400	EN45_053420	POX07671	PMAA_059430	TSTA_012490	TCE0_033f09619	TRIREDRAFT_59042
OG_1390	TP04698	AN0829.2	ANI_1_3214014	Ao3042_02462	NCU00237	EN45_036170	POX06118	PMAA_074140	TSTA_094680	TCE0_017f03766	TRIREDRAFT_3873
OG_1391	TP04699	AN0831.2	ANI_1_3216014	Ao3042_02464	NCU03678	EN45_036180	POX06119	PMAA_074150	TSTA_094690	TCE0_017f03765	TRIREDRAFT_50625
OG_1392	TP04708	AN0837.2	ANI_1_3218014	Ao3042_02470	NCU00219	EN45_036360	POX06110	PMAA_074230	TSTA_094750	TCE0_017f03751	TRIREDRAFT_61924
OG_1393	TP02111	AN1905.2	ANI_1_322094	Ao3042_10757	NCU04017	EN45_092930	POX00854	PMAA_032200	TSTA_065420	TCE0_015f01987	TRIREDRAFT_109088
OG_1394	TP04670	AN0844.2	ANI_1_3226014	Ao3042_02478	NCU09488	EN45_084750	POX06236	PMAA_073930	TSTA_094390	TCE0_017f03809	TRIREDRAFT_108332
OG_1395	TP04655	AN0854.2	ANI_1_3234014	Ao3042_02486	NCU03685	EN45_045300	POX06226	PMAA_073820	TSTA_094320	TCE0_017f03835	TRIREDRAFT_110023
OG_1396	TP02459	AN6326.2	ANI_1_326024	Ao3042_04570	NCU05266	EN45_095290	POX00615	PMAA_035250	TSTA_056980	TCE0_015f02462	TRIREDRAFT_74624
OG_1397	TP01483	AN4418.2	ANI_1_324184	Ao3042_05402	NCU08159	EN45_009400	POX04223	PMAA_027200	TSTA_071640	TCE0_034f10044	TRIREDRAFT_4748
OG_1398	TP11497	AN4840.2	ANI_1_3246024	Ao3042_05829	NCU03174	EN45_059520	POX08153	PMAA_002380	TSTA_099720	TCE0_060r19188	TRIREDRAFT_109778
OG_1399	TP04738	AN0871.2	ANI_1_3258014	Ao3042_03627	NCU07259	EN45_044560	POX06189	PMAA_074510	TSTA_095000	TCE0_017f03709	TRIREDRAFT_74947
OG_1400	TP08554	AN6698.2	ANI_1_326064	Ao3042_06266	NCU11321	EN45_090270	POX01161	PMAA_091140	TSTA_050780	TCE0_024r07408	TRIREDRAFT_52248
OG_1401	TP10593	AN1249.2	ANI_1_326074	Ao3042_09267	NCU03062	EN45_109120	POX04816	PMAA_044050	TSTA_074550	TCE0_042r14514	TRIREDRAFT_121073
OG_1402	TP11504	AN9446.2	ANI_1_3272024	Ao3042_01456	NCU03154	EN45_059380	POX08169	PMAA_002430	TSTA_099770	TCE0_060r19179	TRIREDRAFT_55353
OG_1403	TP09296	AN2048.2	ANI_1_1118184	Ao3042_07692	NCU04119	EN45_014290	POX09047	PMAA_096930	TSTA_044130	TCE0_039f13319	TRIREDRAFT_123158
OG_1404	TP08555	AN6697.2	ANI_1_330064	Ao3042_06267	NCU02668	EN45_090320	POX01158	PMAA_091150	TSTA_050770	TCE0_024f07410	TRIREDRAFT_104664
OG_1405	TP04797	AN0726.2	ANI_1_998074	Ao3042_04665	NCU09733	EN45_037080	POX06380	PMAA_075080	TSTA_095590	TCE0_017f03622	TRIREDRAFT_38441
OG_1406	TP03675	AN0897.2	ANI_1_3306014	Ao3042_03656	NCU03130	EN45_044420	POX06175	PMAA_065740	TSTA_085780	TCE0_044r16959	TRIREDRAFT_64249
OG_1407	TP10596	AN1246.2	ANI_1_332074	Ao3042_09270	NCU07914	EN45_109150	POX04819	PMAA_044020	TSTA_074580	TCE0_042f14519	TRIREDRAFT_21406
OG_1408	TP01478	AN4414.2	ANI_1_332184	Ao3042_05398	NCU11381	EN45_009340	POX04216	PMAA_027160	TSTA_071670	TCE0_034f10053	TRIREDRAFT_22798
OG_1409	TP04438	AN6157.2	ANI_1_450104	Ao3042_05022	NCU03488	EN45_028510	POX03727	PMAA_070700	TSTA_090980	TCE0_017r04140	TRIREDRAFT_74020
OG_1410	TP01673	AN7456.2	ANI_1_3332024	Ao3042_10842	NCU02837	EN45_097340	POX07799	PMAA_028810	TSTA_069870	TCE0_015f01378	TRIREDRAFT_43680
OG_1411	TP03704	AN0922.2	ANI_1_3334014	Ao3042_03683	NCU00493	EN45_035210	POX06133	PMAA_066030	TSTA_086020	TCE0_044r16999	TRIREDRAFT_74267
OG_1412	TP01692	AN7471.2	ANI_1_3344024	Ao3042_10856	NCU03020	EN45_097100	POX04241	PMAA_028980	TSTA_069690	TCE0_015r01406	TRIREDRAFT_54283
OG_1413	TP01683	AN7462.2	ANI_1_3340024	Ao3042_10847	NCU11246	EN45_097220	POX04251	PMAA_028900	TSTA_069780	TCE0_015f01392	TRIREDRAFT_54042
OG_1414	TP08562	AN9489.2	ANI_1_334064	Ao3042_06295	NCU04232	EN45_090200	POX01146	PMAA_091240	TSTA_050700	TCE0_024f07419	TRIREDRAFT_57581
OG_1415	TP01477	AN4413.2	ANI_1_334184	Ao3042_05397	NCU01486	EN45_009330	POX04211	PMAA_027150	TSTA_071680	TCE0_034r10055	TRIREDRAFT_67130
OG_1416	TP01651	AN7435.2	ANI_1_3358024	Ao3042_10824	NCU07482	EN45_073980	POX07746	PMAA_028600	TSTA_070070	TCE0_015f01350	TRIREDRAFT_64117
OG_1417	TP01654	AN7438.2	ANI_1_3362024	Ao3042_10821	NCU09112	EN45_074010	POX07742	PMAA_028630	TSTA_070040	TCE0_015f01354	TRIREDRAFT_120618
OG_1418	TP01639	AN7428.2	ANI_1_3368024	Ao3042_10813	NCU06672	EN45_074090	POX07733	PMAA_028490	TSTA_070180	TCE0_015r01333	TRIREDRAFT_51378
OG_1419	TP10136	AN5932.2	ANI_1_338024	Ao3042_09837	NCU07870	EN45_006980	POX04015	PMAA_047970	TSTA_037870	TCE0_022f06573	TRIREDRAFT_53105
OG_1420	TP02872	AN7325.2	ANI_1_982134	Ao3042_03325	NCU01192	EN45_080580	POX05441	PMAA_038450	TSTA_053510	TCE0_015f03085	TRIREDRAFT_2095
OG_1421	TP08560	AN6689.2	ANI_1_338064	Ao3042_06297	NCU06968	EN45_090180	POX01122	PMAA_091220	TSTA_050720	TCE0_024f07417	TRIREDRAFT_123951
OG_1422	TP02122	AN1915.2	ANI_1_338094	Ao3042_10770	NCU04817	EN45_093080	POX00842	PMAA_032300	TSTA_065310	TCE0_015r02004	TRIREDRAFT_4668
OG_1423	TP04565	AN5807.2	ANI_1_340044	Ao3042_06382	NCU05926	EN45_029350	POX03838	PMAA_069790	TSTA_090110	TCE0_017f03964	TRIREDRAFT_108712
OG_1424	TP01474	AN4411.2	ANI_1_340184	Ao3042_05395	NCU04274	EN45_009300	POX04208	PMAA_027120	TSTA_071710	TCE0_034f10059	TRIREDRAFT_22618
OG_1425	TP08303	AN0304.2	ANI_1_696014	Ao3042_03473	NCU02060	EN45_046970	POX03314	PMAA_051680	TSTA_021310	TCE0_033f08123	TRIREDRAFT_22402
OG_1426	TP12840	AN6510.2	ANI_1_34134	Ao3042_11578	NCU01179	EN45_088950	POX09511	PMAA_011540	TSTA_005580	TCE0_041f13413	TRIREDRAFT_44492
OG_1427	TP00869	AN7658.2	ANI_1_34174	Ao3042_02986	NCU01161	EN45_056290	POX03291	PMAA_021970	TSTA_030240	TCE0_034r10964	TRIREDRAFT_68926
OG_1428	TP08143	AN6687.2	ANI_1_342064	Ao3042_06299	NCU00133	EN45_090120	POX01125	PMAA_052510	TSTA_020410	TCE0_033r08334	TRIREDRAFT_4004
OG_1429	TP12722	AN3022.2	ANI_1_342144	Ao3042_11467	NCU02254	EN45_057810	POX08255	PMAA_012610	TSTA_004470	TCE0_041r13596	TRIREDRAFT_61189
OG_1430	TP01467	AN4408.2	ANI_1_344184	Ao3042_05392	NCU01668	EN45_009260	POX04205	PMAA_027080	TSTA_071750	TCE0_034f10066	TRIREDRAFT_73940
OG_1431	TP10130	AN5929.2	ANI_1_346024	Ao3042_09832	NCU07846	EN45_006940	POX04007	PMAA_047910	TSTA_037830	TCE0_022f06582	TRIREDRAFT_58628
OG_1432	TP01466	AN4430.2	ANI_1_346184	Ao3042_05391	NCU01666	EN45_009250	POX04204	PMAA_027070	TSTA_071760	TCE0_034r10068	TRIREDRAFT_73934
OG_1433	TP07858	AN4043.2	ANI_1_348014	Ao3042_00126	NCU10927	EN45_040900	POX06939	PMAA_054950	TSTA_017970	TCE0_033f08731	TRIREDRAFT_120051
OG_1434	TP05492	AN4714.2	ANI_1_348034	Ao3042_03785	NCU00605	EN45_010740	POX01742	PMAA_079850	TSTA_114310	TCE0_018r05658	TRIREDRAFT_65672
OG_1435	TP04560	AN5814.2	ANI_1_350044	Ao3042_06388	NCU00109	EN45_029320	POX03845	PMAA_069840	TSTA_090160	TCE0_017r03970	TRIREDRAFT_54589
OG_1436	TP08178	AN6681.2	ANI_1_350064	Ao3042_10106	NCU03039	EN45_090100	POX01115	PMAA_052230	TSTA_020660	TCE0_033f08281	TRIREDRAFT_37761
OG_1437	TP04557	AN5817.2	ANI_1_352044	Ao3042_06391	NCU00106	EN45_029290	POX03848	PMAA_069870	TSTA_090190	TCE0_017f03974	TRIREDRAFT_73873
OG_1438	TP02010	AN0116.2	ANI_1_352164	Ao3042_11625	NCU04336	EN45_070150	POX05170	PMAA_030910	TSTA_067260	TCE0_015r01832	TRIREDRAFT_121219
OG_1439	TP07855	AN4038.2	ANI_1_354014	Ao3042_00124	NCU05270	EN45_040870	POX06942	PMAA_054980	TSTA_017940	TCE0_033r08736	TRIREDRAFT_70795
OG_1440	TP08173	AN6679.2	ANI_1_354064	Ao3042_10102	NCU03038	EN45_090080	POX01113	PMAA_052280	TSTA_020620	TCE0_033f08291	TRIREDRAFT_120868
OG_1441	TP10746	AN1177.2	ANI_1_456074	Ao3042_09343	NCU04404	EN45_113030	POX05983	PMAA_042670	TSTA_075280	TCE0_042f14738	TRIREDRAFT_51734
OG_1442	TP02011	AN0117.2	ANI_1_354164	Ao3042_11624	NCU04337	EN45_070140	POX05171	PMAA_030920	TSTA_067250	TCE0_015f01834	TRIREDRAFT_74782
OG_1443	TP10604	AN1235.2	ANI_1_356074	Ao3042_09278	NCU09380	EN45_109820	POX04841	PMAA_043940	TSTA_074660	TCE0_042f14532	TRIREDRAFT_109443
OG_1444	TP01453	AN4435.2	ANI_1_356184	Ao3042_05387	NCU03360	EN45_009200	POX04199	PMAA_027010	TSTA_071880	TCE0_034f10085	TRIREDRAFT_58191
OG_1445	TP02127	AN1918.2	ANI_1_358094	Ao3042_10776	NCU09873	EN45_093150	POX00835	PMAA_032350	TSTA_065260	TCE0_015r02013	TRIREDRAFT_124115
OG_1446	TP07870	AN4017.2	ANI_1_360014	Ao3042_00120	NCU05276	EN45_040840	POX06945	PMAA_054840	TSTA_018020	TCE0_033r08712	TRIREDRAFT_63173
OG_1447	TP08169	AN6675.2	ANI_1_360064	Ao3042_10099	NCU00045	EN45_090040	POX01109	PMAA_052320	TSTA_020580	TCE0_033r08297	TRIREDRAFT_25018
OG_1448	TP04538	AN5829.2	ANI_1_362044	Ao3042_06402	NCU03621	EN45_029150	POX03805	PMAA_070030	TSTA_090340	TCE0_017r03998	TRIREDRAFT_67983
OG_1449	TP02016	AN0120.2	ANI_1_362164	Ao3042_05187	NCU08268	EN45_070110	POX05174	PMAA_030970	TSTA_067190	TCE0_015f01842	TRIREDRAFT_74861
OG_1450	TP01445	AN4439.2	ANI_1_362184	Ao3042_05381	NCU08736	EN45_009110	POX04184	PMAA_026880	TSTA_071960	TCE0_034f10101	TRIREDRAFT_62871
OG_1451	TP10606	AN1232.2	ANI_1_364074	Ao3042_09282	NCU07692	EN45_109800	POX04845	PMAA_043920	TSTA_074680	TCE0_042r14534	TRIREDRAFT_103917
OG_1452	TP01444	AN4440.2	ANI_1_364184	Ao3042_05380	NCU03334	EN45_009120	POX04185	PMAA_026870	TSTA_071970	TCE0_034r10102	TRIREDRAFT_108378
OG_1453	TP01991	AN1922.2	ANI_1_366094	Ao3042_10782	NCU03972	EN45_093220	POX00828	PMAA_030740	TSTA_067450	TCE0_015r01805	TRIREDRAFT_49923
OG_1454	TP01443	AN4441.2	ANI_1_366184	Ao3042_05379	NCU03335	EN45_009130	POX04186	PMAA_026860	TSTA_071980	TCE0_034f10103	TRIREDRAFT_52456
OG_1455	TP10125	AN5920.2	ANI_1_368024	Ao3042_09821	NCU06435	EN45_006810	POX03992	PMAA_047860	TSTA_037750	TCE0_022f06591	TRIREDRAFT_57465
OG_1456	TP12741	AN3034.2	ANI_1_370144	Ao3042_00528	NCU06086	EN45_057680	POX08129	PMAA_012460	TSTA_004680	TCE0_041r13564	TRIREDRAFT_47829
OG_1457	TP05958	AN4443.2	ANI_1_372184	Ao3042_05376	NCU06512	EN45_009060	POX04189	PMAA_083570	TSTA_118450	TCE0_018r04965	TRIREDRAFT_121820
OG_1458	TP01982	AN1931.2	ANI_1_374094	Ao3042_10791	NCU03890	EN45_093340	POX00899	PMAA_030650	TSTA_067540	TCE0_015r01794	TRIREDRAFT_120412
OG_1459	TP06862	AN3758.2	ANI_1_374134	Ao3042_10190	NCU03296	EN45_072030	POX03642	PMAA_090090	TSTA_126220	TCE0_047r17715	TRIREDRAFT_22885
OG_1460	TP01439	AN4445.2	ANI_1_374184	Ao3042_05374	NCU04002	EN45_008980	POX04191	PMAA_026820	TSTA_072020	TCE0_034r10109	TRIREDRAFT_63442
OG_1461	TP00389	AN6597.2	ANI_1_1178134	Ao3042_01994	NCU08994	EN45_050620	POX04293	PMAA_018140	TSTA_026150	TCE0_034r11683	TRIREDRAFT_61885
OG_1462	TP08209	AN8782.2	ANI_1_376064	Ao3042_10093	NCU00173	EN45_089970	POX01099	PMAA_052110	TSTA_020800	TCE0_033r08262	TRIREDRAFT_107268
OG_1463	TP04492	AN5836.2	ANI_1_378044	Ao3042_06416	NCU01414	EN45_028900	POX03789	PMAA_070290	TSTA_090620	TCE0_017r04060	TRIREDRAFT_74531
OG_1464	TP01986	AN1929.2	ANI_1_378094	Ao3042_10789	NCU03892	EN45_093290	POX00821	PMAA_030690	TSTA_067500	TCE0_015r01797	TRIREDRAFT_57100
OG_1465	TP10167	AN5915.2	ANI_1_380024	Ao3042_09818	NCU06447	EN45_006750	POX03951	PMAA_047780	TSTA_037580	TCE0_022r06516	TRIREDRAFT_43802
OG_1466	TP04547	AN5822.2	ANI_1_38044	Ao3042_06400	NCU04326	EN45_029180	POX03809	PMAA_069980	TSTA_090290	TCE0_017f03988	TRIREDRAFT_67982
OG_1467	TP04093	AN4265.2	ANI_1_38114	Ao3042_11645	NCU02828	EN45_068480	POX05766	PMAA_069380	TSTA_089550	TCE0_044r17601	TRIREDRAFT_25703
OG_1468	TP05460	AN8817.2	ANI_1_382134	Ao3042_07440	NCU09686	EN45_080010	POX01781	PMAA_079550	TSTA_113990	TCE0_018r05706	TRIREDRAFT_106471
OG_1469	TP02717	AN2216.2	ANI_1_382154	Ao3042_02875	NCU07000	EN45_012340	POX01647	PMAA_037320	TSTA_054660	TCE0_015r02841	TRIREDRAFT_55679
OG_1470	TP01989	AN1924.2	ANI_1_384094	Ao3042_10786	NCU04830	EN45_093260	POX00825	PMAA_030720	TSTA_067470	TCE0_015f01802	TRIREDRAFT_3856
OG_1471	TP08862	AN3040.2	ANI_1_384144	Ao3042_11473	NCU02241	EN45_057600	POX08135	PMAA_093540	TSTA_047810	TCE0_039f12688	TRIREDRAFT_121639
OG_1472	TP02718	AN2215.2	ANI_1_384154	Ao3042_02873	NCU06999	EN45_012350	POX01648	PMAA_037330	TSTA_054650	TCE0_015f02843	TRIREDRAFT_120223
OG_1473	TP10166	AN5911.2	ANI_1_386024	Ao3042_05658	NCU06238	EN45_006680	POX07160	PMAA_047790	TSTA_037590	TCE0_022f06515	TRIREDRAFT_61541
OG_1474	TP08210	AN8787.2	ANI_1_386064	Ao3042_07402	NCU00134	EN45_089940	POX01098	PMAA_052100	TSTA_020810	TCE0_033f08260	TRIREDRAFT_3892
OG_1475	TP01979	AN4166.2	ANI_1_388094	Ao3042_11764	NCU03965	EN45_093400	POX00892	PMAA_030640	TSTA_067570	TCE0_015f01789	TRIREDRAFT_64608
OG_1476	TP02003	AN0131.2	ANI_1_388164	Ao3042_00799	NCU03423	EN45_069980	POX05184	PMAA_030850	TSTA_067300	TCE0_015f01824	TRIREDRAFT_108202
OG_1477	TP04487	AN5848.2	ANI_1_390044	Ao3042_06422	NCU02399	EN45_028860	POX03774	PMAA_070330	TSTA_090660	TCE0_017f04068	TRIREDRAFT_121553
OG_1478	TP01978	AN4167.2	ANI_1_390094	Ao3042_11765	NCU03966	EN45_093390	POX00891	PMAA_030630	TSTA_067580	TCE0_015f01788	TRIREDRAFT_4721
OG_1479	TP05920	AN8794.2	ANI_1_392064	Ao3042_07406	NCU09826	EN45_012750	POX01758	PMAA_083250	TSTA_118150	TCE0_018r05021	TRIREDRAFT_59919
OG_1480	TP10115	AN5907.2	ANI_1_394024	Ao3042_05664	NCU10107	EN45_006620	POX07165	PMAA_048230	TSTA_038170	TCE0_022f06609	TRIREDRAFT_68585
OG_1481	TP01976	AN4169.2	ANI_1_394094	Ao3042_11767	NCU09860	EN45_093370	POX00889	PMAA_030610	TSTA_067600	TCE0_015r01786	TRIREDRAFT_122838
OG_1482	TP10114	AN5906.2	ANI_1_396024	Ao3042_05663	NCU10270	EN45_006610	POX07166	PMAA_048240	TSTA_038180	TCE0_022f06611	TRIREDRAFT_56390
OG_1483	TP04484	AN5857.2	ANI_1_398044	Ao3042_05041	NCU08961	EN45_028780	POX03766	PMAA_070360	TSTA_090710	TCE0_017f04073	TRIREDRAFT_35867
OG_1484	TP05934	AN8798.2	ANI_1_400064	Ao3042_07412	NCU03622	EN45_012800	POX01505	PMAA_083350	TSTA_118220	TCE0_018r05001	TRIREDRAFT_121359
OG_1485	TP10782	AN1210.2	ANI_1_400074	Ao3042_09305	NCU02968	EN45_109410	POX04874	PMAA_042360	TSTA_074900	TCE0_042r14795	TRIREDRAFT_57957
OG_1486	TP08949	AN4458.2	ANI_1_400184	Ao3042_05363	NCU09547	EN45_008870	POX04175	PMAA_094020	TSTA_047190	TCE0_039f12816	TRIREDRAFT_103321
OG_1487	TP04092	AN4264.2	ANI_1_40114	Ao3042_11646	NCU02811	EN45_068470	POX05767	PMAA_069370	TSTA_089540	TCE0_044r17600	TRIREDRAFT_121022
OG_1488	TP01008	AN2888.2	ANI_1_402034	Ao3042_07020	NCU06102	EN45_032750	POX03124	PMAA_023180	TSTA_031650	TCE0_034f10742	TRIREDRAFT_47611
OG_1489	TP10107	AN5902.2	ANI_1_404024	Ao3042_05661	NCU16845	EN45_047060	POX07169	PMAA_048310	TSTA_038240	TCE0_022r06622	TRIREDRAFT_56812
OG_1490	TP02697	AN2226.2	ANI_1_404154	Ao3042_02860	NCU07002	EN45_079880	POX01661	PMAA_037180	TSTA_054890	TCE0_015f02810	TRIREDRAFT_23181
OG_1491	TP10106	AN5901.2	ANI_1_406024	Ao3042_05660	NCU06322	EN45_047070	POX07170	PMAA_048320	TSTA_038250	TCE0_022f06624	TRIREDRAFT_56856
OG_1492	TP10350	AN1401.2	ANI_1_4074	Ao3042_04443	NCU01820	EN45_105790	POX09754	PMAA_046240	TSTA_035490	TCE0_042f14149	TRIREDRAFT_62120
OG_1493	TP10776	AN1205.2	ANI_1_408074	Ao3042_09312	NCU02963	EN45_109260	POX04882	PMAA_042420	TSTA_074950	TCE0_042f14784	TRIREDRAFT_33728
OG_1494	TP07897	AN0463.2	ANI_1_410014	Ao3042_01676	NCU09492	EN45_040380	POX06970	PMAA_054580	TSTA_018300	TCE0_033f08679	TRIREDRAFT_3949
OG_1495	TP11368	AN7588.2	ANI_1_410084	Ao3042_07968	NCU00519	EN45_085780	POX07433	PMAA_001490	TSTA_098890	TCE0_060r19380	TRIREDRAFT_56631
OG_1496	TP07898	AN0462.2	ANI_1_412014	Ao3042_01677	NCU09869	EN45_040390	POX06969	PMAA_054570	TSTA_018310	TCE0_033f08678	TRIREDRAFT_122841
OG_1497	TP11384	AN7589.2	ANI_1_412084	Ao3042_07969	NCU02988	EN45_085790	POX07432	PMAA_001620	TSTA_099080	TCE0_060r19360	TRIREDRAFT_122856
OG_1498	TP10428	AN3056.2	ANI_1_412144	Ao3042_02413	NCU09708	EN45_018690	POX02970	PMAA_045360	TSTA_034600	TCE0_042r14257	TRIREDRAFT_60780
OG_1499	TP08958	AN4470.2	ANI_1_412184	Ao3042_05357	NCU02810	EN45_008790	POX04169	PMAA_094110	TSTA_047100	TCE0_039f12829	TRIREDRAFT_121023
OG_1500	TP06286	AN6975.2	ANI_1_4124	Ao3042_05992	NCU11188	EN45_029560	POX02142	PMAA_086160	TSTA_121280	TCE0_003r00005	TRIREDRAFT_66128
OG_1501	TP10103	AN5898.2	ANI_1_414024	Ao3042_05667	NCU11372	EN45_047110	POX07174	PMAA_048350	TSTA_038280	TCE0_022r06628	TRIREDRAFT_74682
OG_1502	TP10102	AN5897.2	ANI_1_416024	Ao3042_05669	NCU05287	EN45_047120	POX07175	PMAA_048360	TSTA_038290	TCE0_022f06629	TRIREDRAFT_55752
OG_1503	TP10101	AN5895.2	ANI_1_418024	Ao3042_05670	NCU05288	EN45_047130	POX07176	PMAA_048370	TSTA_038300	TCE0_022f06631	TRIREDRAFT_120044
OG_1504	TP00458	AN8679.2	ANI_1_1048104	Ao3042_00348	NCU03191	EN45_004930	POX04489	PMAA_018730	TSTA_026740	TCE0_034r11582	TRIREDRAFT_119879
OG_1505	TP01190	AN4085.2	ANI_1_418164	Ao3042_01035	NCU00488	EN45_020940	POX06855	PMAA_024810	TSTA_033290	TCE0_034f10466	TRIREDRAFT_21324
OG_1506	TP01191	AN4086.2	ANI_1_420164	Ao3042_01034	NCU08888	EN45_020950	POX06854	PMAA_024820	TSTA_033280	TCE0_034r10464	TRIREDRAFT_74258
OG_1507	TP10436	AN3060.2	ANI_1_422144	Ao3042_02417	NCU06941	EN45_018620	POX02963	PMAA_045440	TSTA_034830	TCE0_042r14271	TRIREDRAFT_33960
OG_1508	TP01192	AN4087.2	ANI_1_422164	Ao3042_01033	NCU00489	EN45_020890	POX06853	PMAA_024830	TSTA_033270	TCE0_034f10462	TRIREDRAFT_119855
OG_1509	TP02785	AN7757.2	ANI_1_424134	Ao3042_01800	NCU01953	EN45_011700	POX01597	PMAA_037750	TSTA_054260	TCE0_015r02945	TRIREDRAFT_56149
OG_1510	TP05912	AN8810.2	ANI_1_428064	Ao3042_07425	NCU01170	EN45_012610	POX01774	PMAA_083180	TSTA_118090	TCE0_018r05032	TRIREDRAFT_44546
OG_1511	TP10370	AN3063.2	ANI_1_428144	Ao3042_02420	NCU02401	EN45_018650	POX02966	PMAA_046070	TSTA_035320	TCE0_042f14176	TRIREDRAFT_3662
OG_1512	TP10371	AN3064.2	ANI_1_430144	Ao3042_02421	NCU06113	EN45_018570	POX02959	PMAA_046060	TSTA_035310	TCE0_042f14178	TRIREDRAFT_47806
OG_1513	TP10091	AN5891.2	ANI_1_432024	Ao3042_05675	NCU04389	EN45_047190	POX07186	PMAA_048430	TSTA_038460	TCE0_022r06642	TRIREDRAFT_74989
OG_1514	TP07911	AN0451.2	ANI_1_434014	Ao3042_01686	NCU04156	EN45_040580	POX06981	PMAA_054460	TSTA_018420	TCE0_033r08659	TRIREDRAFT_74379
OG_1515	TP10373	AN3067.2	ANI_1_434144	Ao3042_02423	NCU04548	EN45_018550	POX02957	PMAA_046040	TSTA_035290	TCE0_042r14181	TRIREDRAFT_3779
OG_1516	TP06096	AN2252.2	ANI_1_436154	Ao3042_02808	NCU01434	EN45_079500	POX01269	PMAA_084670	TSTA_119690	TCE0_018f04757	TRIREDRAFT_69288
OG_1517	TP11146	AN3784.2	ANI_1_438034	Ao3042_05080	NCU08742	EN45_076480	POX01900	PMAA_039410	TSTA_079420	TCE0_042f15331	TRIREDRAFT_69998
OG_1518	TP01164	AN4088.2	ANI_1_438164	Ao3042_01023	NCU00373	EN45_020840	POX06846	PMAA_024590	TSTA_033200	TCE0_034r10498	TRIREDRAFT_73815
OG_1519	TP08974	AN4463.2	ANI_1_438184	Ao3042_05343	NCU02510	EN45_031060	POX02289	PMAA_094250	TSTA_046930	TCE0_039r12849	TRIREDRAFT_123228
OG_1520	TP07915	AN0449.2	ANI_1_440014	Ao3042_01689	NCU01782	EN45_040740	POX06991	PMAA_054430	TSTA_018450	TCE0_033f08651	TRIREDRAFT_34726
OG_1521	TP05464	AN9481.2	ANI_1_440064	Ao3042_07446	NCU03588	EN45_080170	POX01790	PMAA_079590	TSTA_114030	TCE0_018f05699	TRIREDRAFT_121362
OG_1522	TP05975	AN9482.2	ANI_1_442064	Ao3042_07447	NCU03589	EN45_080180	POX01791	PMAA_083750	TSTA_118660	TCE0_018f04939	TRIREDRAFT_106370
OG_1523	TP02775	AN7771.2	ANI_1_442134	Ao3042_01783	NCU08676	EN45_012070	POX01616	PMAA_037700	TSTA_054340	TCE0_015f02926	TRIREDRAFT_21135
OG_1524	TP10750	AN1188.2	ANI_1_444074	Ao3042_09333	NCU02633	EN45_112960	POX05988	PMAA_042630	TSTA_075230	TCE0_042f14746	TRIREDRAFT_57178
OG_1525	TP07918	AN0446.2	ANI_1_446014	Ao3042_01693	NCU01777	EN45_040780	POX06995	PMAA_054400	TSTA_018480	TCE0_033r08648	TRIREDRAFT_48865
OG_1526	TP10078	AN5881.2	ANI_1_446024	Ao3042_05684	NCU04386	EN45_047300	POX07197	PMAA_048560	TSTA_038600	TCE0_022r06666	TRIREDRAFT_74997
OG_1527	TP07919	AN0445.2	ANI_1_448014	Ao3042_01694	NCU01776	EN45_040170	POX07002	PMAA_054390	TSTA_018490	TCE0_033r08647	TRIREDRAFT_62820
OG_1528	TP04161	AN3924.2	ANI_1_448034	Ao3042_11033	NCU02054	EN45_013590	POX03990	PMAA_072990	TSTA_093410	TCE0_017r04553	TRIREDRAFT_56864
OG_1529	TP02757	AN7784.2	ANI_1_448134	Ao3042_01778	NCU00681	EN45_012120	POX01620	PMAA_037630	TSTA_054410	TCE0_015f02903	TRIREDRAFT_65982
OG_1530	TP01155	AN4095.2	ANI_1_448164	Ao3042_01019	NCU08761	EN45_020790	POX06841	PMAA_024510	TSTA_033030	TCE0_034f10514	TRIREDRAFT_61584
OG_1531	TP10076	AN5879.2	ANI_1_450024	Ao3042_05686	NCU04388	EN45_047320	POX07200	PMAA_048580	TSTA_038620	TCE0_022r06669	TRIREDRAFT_45085
OG_1532	TP10748	AN1180.2	ANI_1_450074	Ao3042_09338	NCU03071	EN45_112990	POX05986	PMAA_042650	TSTA_075250	TCE0_042r14742	TRIREDRAFT_57513
OG_1533	TP00270	AN8762.2	ANI_1_896104	Ao3042_00690	NCU03155	EN45_005310	POX04378	PMAA_017400	TSTA_025310	TCE0_034r11866	TRIREDRAFT_33475
OG_1534	TP06407	AN6040.2	ANI_1_760144	Ao3042_05581	NCU06966	EN45_008060	POX04119	PMAA_087260	TSTA_122590	TCE0_038f12413	TRIREDRAFT_68274
OG_1535	TP10744	AN1179.2	ANI_1_452074	Ao3042_09340	NCU04406	EN45_113010	POX05985	PMAA_042690	TSTA_075300	TCE0_042r14735	TRIREDRAFT_68438
OG_1536	TP02074	AN1875.2	ANI_1_452094	Ao3042_10721	NCU04022	EN45_094620	POX00981	PMAA_031890	TSTA_065680	TCE0_015f01936	TRIREDRAFT_51722
OG_1537	TP07924	AN0442.2	ANI_1_454014	Ao3042_01699	NCU02559	EN45_040790	POX07000	PMAA_054350	TSTA_018570	TCE0_033r08637	TRIREDRAFT_64794
OG_1538	TP06073	AN2264.2	ANI_1_454154	Ao3042_01215	NCU00119	EN45_079250	POX01285	PMAA_084440	TSTA_119470	TCE0_018r04795	TRIREDRAFT_52709
OG_1539	TP08982	AN4478.2	ANI_1_454184	Ao3042_05335	NCU03784	EN45_031000	POX02296	PMAA_094330	TSTA_046850	TCE0_039f12861	TRIREDRAFT_106297
OG_1540	TP12093	AN2485.2	ANI_1_456124	Ao3042_07860	NCU06395	EN45_016860	POX08857	PMAA_006160	TSTA_104890	TCE0_043r15837	TRIREDRAFT_2373
OG_1541	TP08983	AN3869.2	ANI_1_458184	Ao3042_05334	NCU03633	EN45_030990	POX02297	PMAA_094340	TSTA_046840	TCE0_039r12863	TRIREDRAFT_121374
OG_1542	TP07930	AN0439.2	ANI_1_460014	Ao3042_01702	NCU03029	EN45_040140	POX07005	PMAA_054300	TSTA_018620	TCE0_033r08630	TRIREDRAFT_64295
OG_1543	TP10743	AN1175.2	ANI_1_460074	Ao3042_09345	NCU07942	EN45_113050	POX05981	PMAA_042700	TSTA_075310	TCE0_042f14733	TRIREDRAFT_42181
OG_1544	TP13355	AN7579.2	ANI_1_460134	Ao3042_08070	NCU02982	EN45_085660	POX07445	PMAA_101240	TSTA_057330	TCE0_013r01162	TRIREDRAFT_65591
OG_1545	TP02667	AN2274.2	ANI_1_460154	Ao3042_01233	NCU00412	EN45_079120	POX01300	PMAA_036910	TSTA_055210	TCE0_015f02767	TRIREDRAFT_43919
OG_1546	TP04430	AN6164.2	ANI_1_462104	Ao3042_05013	NCU00320	EN45_028430	POX03718	PMAA_070780	TSTA_091160	TCE0_017f04149	TRIREDRAFT_67053
OG_1547	TP04429	AN6166.2	ANI_1_464104	Ao3042_05012	NCU01322	EN45_028410	POX03716	PMAA_070790	TSTA_091170	TCE0_017r04151	TRIREDRAFT_5041
OG_1548	TP13356	AN7578.2	ANI_1_464134	Ao3042_08069	NCU02983	EN45_085650	POX07446	PMAA_101250	TSTA_057320	TCE0_013f01164	TRIREDRAFT_122855
OG_1549	TP06114	AN2281.2	ANI_1_464154	Ao3042_01239	NCU06175	EN45_065240	POX01686	PMAA_084800	TSTA_119820	TCE0_018f04733	TRIREDRAFT_53342
OG_1550	TP09836	AN4593.2	ANI_1_466084	Ao3042_09783	NCU06893	EN45_057450	POX08086	PMAA_008880	TSTA_040670	TCE0_011r00737	TRIREDRAFT_60737
OG_1551	TP13358	AN7576.2	ANI_1_466134	Ao3042_08068	NCU02689	EN45_085590	POX07448	PMAA_101260	TSTA_057300	TCE0_013r01167	TRIREDRAFT_25040
OG_1552	TP10058	AN5871.2	ANI_1_468024	Ao3042_05698	NCU05293	EN45_047420	POX07216	PMAA_048720	TSTA_038750	TCE0_022f06691	TRIREDRAFT_55029
OG_1553	TP06113	AN2283.2	ANI_1_470154	Ao3042_01241	NCU06485	EN45_013370	POX01233	PMAA_084790	TSTA_119810	TCE0_018r04735	TRIREDRAFT_5164
OG_1554	TP01121	AN4194.2	ANI_1_470164	Ao3042_03512	NCU06202	EN45_026670	POX06816	PMAA_024280	TSTA_032740	TCE0_034f10554	TRIREDRAFT_66550
OG_1555	TP10735	AN1167.2	ANI_1_474074	Ao3042_09352	NCU02634	EN45_032600	POX06027	PMAA_042780	TSTA_075440	TCE0_042f14718	TRIREDRAFT_45595
OG_1556	TP13364	AN7572.2	ANI_1_474134	Ao3042_08065	NCU07378	EN45_085400	POX07454	PMAA_101280	TSTA_057270	TCE0_013r01176	TRIREDRAFT_120605
OG_1557	TP10734	AN1166.2	ANI_1_476074	Ao3042_09353	NCU02707	EN45_032590	POX06028	PMAA_042790	TSTA_075450	TCE0_042r14717	TRIREDRAFT_21658
OG_1558	TP04417	AN6147.2	ANI_1_476104	Ao3042_05007	NCU08551	EN45_028220	POX03697	PMAA_070880	TSTA_091230	TCE0_017f04171	TRIREDRAFT_51287
OG_1559	TP06129	AN2297.2	ANI_1_480154	Ao3042_01256	NCU09005	EN45_060270	POX08588	PMAA_084970	TSTA_119990	TCE0_018f04711	TRIREDRAFT_110420
OG_1560	TP12948	AN9086.2	ANI_1_48104	Ao3042_06447	NCU05796	EN45_074490	POX02095	PMAA_010630	TSTA_006530	TCE0_050f18363	TRIREDRAFT_64332
OG_1561	TP12834	AN6515.2	ANI_1_48134	Ao3042_11584	NCU01190	EN45_088880	POX09503	PMAA_011610	TSTA_005510	TCE0_041f13424	TRIREDRAFT_54961
OG_1562	TP02714	AN2222.2	ANI_1_48154	Ao3042_02868	NCU07734	EN45_079930	POX01655	PMAA_037290	TSTA_054730	TCE0_015r02835	TRIREDRAFT_48835
OG_1563	TP06399	AN6033.2	ANI_1_746144	Ao3042_05573	NCU08811	EN45_008180	POX04112	PMAA_087180	TSTA_122510	TCE0_038r12403	TRIREDRAFT_44849
OG_1564	TP00077	AN5339.2	ANI_1_482054	Ao3042_10255	NCU07661	EN45_104360	POX00023	PMAA_015990	TSTA_023930	TCE0_034r12144	TRIREDRAFT_110811
OG_1565	TP10715	AN1164.2	ANI_1_482074	Ao3042_09357	NCU00301	EN45_032560	POX06031	PMAA_042920	TSTA_075570	TCE0_042f14689	TRIREDRAFT_110409
OG_1566	TP12462	AN2526.2	ANI_1_482084	Ao3042_03507	NCU03608	EN45_115000	POX08474	PMAA_014560	TSTA_002570	TCE0_041r13970	TRIREDRAFT_51499
OG_1567	TP10005	AN5865.2	ANI_1_484024	Ao3042_05706	NCU05289	EN45_047670	POX07223	PMAA_049070	TSTA_038950	TCE0_022f06774	TRIREDRAFT_55766
OG_1568	TP13030	AN0604.2	ANI_1_484054	Ao3042_09072	NCU08850	EN45_082180	POX05648	PMAA_010020	TSTA_059430	TCE0_050r18239	TRIREDRAFT_60508
OG_1569	TP01286	AN5003.2	ANI_1_484144	Ao3042_02446	NCU05064	EN45_018330	POX02919	PMAA_025670	TSTA_073250	TCE0_034r10311	TRIREDRAFT_22375
OG_1570	TP01115	AN4200.2	ANI_1_484164	Ao3042_01128	NCU04133	EN45_026470	POX06811	PMAA_024220	TSTA_032680	TCE0_034r10564	TRIREDRAFT_23475
OG_1571	TP10513	AN4535.2	ANI_1_890064	Ao3042_00823	NCU06250	EN45_025840	POX02700	PMAA_044770	TSTA_033910	TCE0_042r14393	TRIREDRAFT_73881
OG_1572	TP04412	AN6139.2	ANI_1_490104	Ao3042_04999	NCU00168	EN45_028120	POX03687	PMAA_070920	TSTA_091320	TCE0_017r04177	TRIREDRAFT_107258
OG_1573	TP01112	AN4202.2	ANI_1_490164	Ao3042_01125	NCU01221	EN45_026230	POX06807	PMAA_024190	TSTA_032650	TCE0_034r10568	TRIREDRAFT_124010
OG_1574	TP05532	AN5667.2	ANI_1_492054	Ao3042_04352	NCU05010	EN45_101230	POX00227	PMAA_080170	TSTA_114720	TCE0_018r05590	TRIREDRAFT_122134
OG_1575	TP06009	AN7734.2	ANI_1_494034	Ao3042_02013	NCU08999	EN45_011400	POX01523	PMAA_083970	TSTA_118850	TCE0_018f04883	TRIREDRAFT_4933
OG_1576	TP10723	AN1157.2	ANI_1_496074	Ao3042_09365	NCU01198	EN45_032460	POX06041	PMAA_042820	TSTA_075480	TCE0_042f14703	TRIREDRAFT_121363
OG_1577	TP01468	AN4409.2	ANI_1_496124	Ao3042_05393	NCU01667	EN45_009270	POX04206	PMAA_027090	TSTA_071740	TCE0_034r10064	TRIREDRAFT_73937
OG_1578	TP04408	AN6136.2	ANI_1_498104	Ao3042_04995	NCU07516	EN45_028080	POX03683	PMAA_070960	TSTA_091360	TCE0_017f04184	TRIREDRAFT_123493
OG_1579	TP12475	AN2522.2	ANI_1_500084	Ao3042_01732	NCU03613	EN45_114920	POX08464	PMAA_014440	TSTA_002670	TCE0_041f13953	TRIREDRAFT_123556
OG_1580	TP04407	AN6132.2	ANI_1_500104	Ao3042_04994	NCU07513	EN45_028070	POX03682	PMAA_070970	TSTA_091370	TCE0_017f04185	TRIREDRAFT_123499
OG_1581	TP12821	AN6528.2	ANI_1_500124	Ao3042_11601	NCU11314	EN45_088570	POX09484	PMAA_011660	TSTA_005410	TCE0_041f13445	TRIREDRAFT_124222
OG_1582	TP01316	AN4998.2	ANI_1_500144	Ao3042_02453	NCU06122	EN45_018250	POX03243	PMAA_025790	TSTA_072960	TCE0_034r10278	TRIREDRAFT_61408
OG_1583	TP10242	AN9463.2	ANI_1_1012064	Ao3042_05246	NCU03116	EN45_023570	POX02614	PMAA_047200	TSTA_036740	TCE0_022f06392	TRIREDRAFT_62426
OG_1584	TP03998	AN4178.2	ANI_1_50074	Ao3042_04462	NCU03859	EN45_106040	POX09294	PMAA_068540	TSTA_088820	TCE0_044r17448	TRIREDRAFT_57282
OG_1585	TP12947	AN9087.2	ANI_1_50104	Ao3042_06448	NCU05791	EN45_074500	POX02094	PMAA_010640	TSTA_006520	TCE0_050f18365	TRIREDRAFT_108697
OG_1586	TP05860	AN8233.2	ANI_1_844084	Ao3042_11908	NCU02200	EN45_065310	POX01460	PMAA_082810	TSTA_117620	TCE0_018f05106	TRIREDRAFT_47020
OG_1587	TP05542	AN3737.2	ANI_1_506054	Ao3042_04341	NCU09302	EN45_101090	POX00211	PMAA_080100	TSTA_114640	TCE0_018r05576	TRIREDRAFT_4170
OG_1588	TP06340	AN8838.2	ANI_1_506154	Ao3042_01280	NCU00095	EN45_060530	POX08553	PMAA_086690	TSTA_121980	TCE0_038r12311	TRIREDRAFT_1847
OG_1589	TP07960	AN0417.2	ANI_1_508014	Ao3042_06753	NCU08379	EN45_039680	POX07031	PMAA_053940	TSTA_018890	TCE0_033f08587	TRIREDRAFT_122048
OG_1590	TP06000	AN7723.2	ANI_1_508034	Ao3042_02022	NCU01370	EN45_011320	POX01540	PMAA_083880	TSTA_118760	TCE0_018r04898	TRIREDRAFT_27398
OG_1591	TP04401	AN6123.2	ANI_1_510104	Ao3042_04988	NCU06243	EN45_027970	POX03478	PMAA_071050	TSTA_091470	TCE0_017f04195	TRIREDRAFT_21784
OG_1592	TP13312	AN7554.2	ANI_1_510134	Ao3042_00681	NCU00520	EN45_086400	POX07598	PMAA_101010	TSTA_057610	TCE0_013r01104	TRIREDRAFT_2648
OG_1593	TP06335	AN8841.2	ANI_1_510154	Ao3042_01283	NCU03822	EN45_060570	POX08547	PMAA_086640	TSTA_121930	TCE0_038r12305	TRIREDRAFT_69381
OG_1594	TP09012	AN3838.2	ANI_1_510184	Ao3042_05303	NCU02452	EN45_031420	POX02324	PMAA_094620	TSTA_046520	TCE0_039f12906	TRIREDRAFT_108962
OG_1595	TP05998	AN7721.2	ANI_1_512034	Ao3042_02024	NCU08897	EN45_011300	POX01532	PMAA_083860	TSTA_118740	TCE0_018r04902	TRIREDRAFT_121397
OG_1596	TP12480	AN2511.2	ANI_1_512084	Ao3042_07378	NCU05781	EN45_114380	POX03659	PMAA_014410	TSTA_002690	TCE0_041r13948	TRIREDRAFT_23446
OG_1597	TP04400	AN6122.2	ANI_1_512104	Ao3042_04987	NCU00029	EN45_027930	POX03473	PMAA_071060	TSTA_091480	TCE0_017r04197	TRIREDRAFT_47987
OG_1598	TP13309	AN7553.2	ANI_1_512134	Ao3042_00680	NCU02957	EN45_086420	POX07596	PMAA_100990	TSTA_057660	TCE0_013r01099	TRIREDRAFT_122371
OG_1599	TP12481	AN2510.2	ANI_1_514084	Ao3042_07377	NCU01338	EN45_114390	POX03658	PMAA_014400	TSTA_002710	TCE0_041f13947	TRIREDRAFT_69064
OG_1600	TP02555	AN6875.2	ANI_1_814124	Ao3042_04102	NCU06832	EN45_071100	POX05023	PMAA_036000	TSTA_056160	TCE0_015r02602	TRIREDRAFT_112231
OG_1601	TP07979	AN0412.2	ANI_1_516014	Ao3042_06761	NCU00382	EN45_039550	POX07043	PMAA_053860	TSTA_019010	TCE0_033f08559	TRIREDRAFT_121777
OG_1602	TP05995	AN7719.2	ANI_1_516034	Ao3042_02026	NCU06979	EN45_011280	POX01534	PMAA_083830	TSTA_118720	TCE0_018f04906	TRIREDRAFT_55796
OG_1603	TP04138	AN8284.2	ANI_1_516114	Ao3042_11630	NCU03653	EN45_053680	POX07702	PMAA_069520	TSTA_089700	TCE0_017r04591	TRIREDRAFT_52156
OG_1604	TP13302	AN7550.2	ANI_1_516134	Ao3042_00676	NCU00632	EN45_086450	POX07593	PMAA_100940	TSTA_057780	TCE0_013r01084	TRIREDRAFT_53685
OG_1605	TP05994	AN7718.2	ANI_1_518034	Ao3042_02027	NCU01955	EN45_011250	POX01535	PMAA_083820	TSTA_118710	TCE0_018f04908	TRIREDRAFT_74559
OG_1606	TP05305	AN3724.2	ANI_1_518054	Ao3042_04325	NCU02410	EN45_100980	POX00201	PMAA_078480	TSTA_113170	TCE0_018f05945	TRIREDRAFT_106731
OG_1607	TP06234	AN6993.2	ANI_1_52124	Ao3042_06016	NCU05542	EN45_029820	POX02217	PMAA_085800	TSTA_120950	TCE0_003f00080	TRIREDRAFT_61219
OG_1608	TP08700	AN6303.2	ANI_1_598024	Ao3042_05762	NCU06767	EN45_048810	POX07306	PMAA_092320	TSTA_049420	TCE0_024r07619	TRIREDRAFT_25225
OG_1609	TP09019	AN3831.2	ANI_1_522184	Ao3042_05299	NCU02451	EN45_031560	POX02335	PMAA_094690	TSTA_046460	TCE0_039f12916	TRIREDRAFT_64685
OG_1610	TP07993	AN0406.2	ANI_1_524014	Ao3042_11529	NCU00311	EN45_039390	POX07047	PMAA_053810	TSTA_019060	TCE0_033r08539	TRIREDRAFT_23452
OG_1611	TP09972	AN6195.2	ANI_1_524024	Ao3042_05728	NCU08807	EN45_049400	POX07254	PMAA_049350	TSTA_039270	TCE0_022f06820	TRIREDRAFT_120117
OG_1612	TP05260	AN3705.2	ANI_1_524054	Ao3042_07315	NCU01651	EN45_102410	POX00178	PMAA_078240	TSTA_112850	TCE0_018f06005	TRIREDRAFT_44035
OG_1613	TP00660	AN4947.2	ANI_1_618144	Ao3042_07131	NCU07965	EN45_033880	POX03177	PMAA_020570	TSTA_028490	TCE0_034f11281	TRIREDRAFT_74168
OG_1614	TP08642	AN6200.2	ANI_1_530024	Ao3042_05730	NCU01675	EN45_049380	POX07257	PMAA_091950	TSTA_049780	TCE0_024r07536	TRIREDRAFT_4294
OG_1615	TP12969	AN9108.2	ANI_1_90104	Ao3042_06468	NCU01402	EN45_074830	POX02048	PMAA_010420	TSTA_006720	TCE0_050r18332	TRIREDRAFT_123550
OG_1616	TP04090	AN4259.2	ANI_1_532114	Ao3042_11655	NCU02813	EN45_068360	POX05779	PMAA_069350	TSTA_089520	TCE0_044r17569	TRIREDRAFT_46702
OG_1617	TP08531	AN6202.2	ANI_1_536024	Ao3042_05733	NCU06843	EN45_049140	POX07265	PMAA_090940	TSTA_050960	TCE0_024f07377	TRIREDRAFT_73765
OG_1618	TP07800	AN4053.2	ANI_1_536164	Ao3042_01068	NCU16337	EN45_021320	POX06898	PMAA_055440	TSTA_017450	TCE0_033r08819	TRIREDRAFT_64009
OG_1619	TP06783	AN3826.2	ANI_1_536184	Ao3042_05292	NCU00924	EN45_031720	POX02343	PMAA_089670	TSTA_125680	TCE0_047f17826	TRIREDRAFT_63946
OG_1620	TP08002	AN2735.2	ANI_1_538014	Ao3042_11558	NCU07409	EN45_039260	POX07064	PMAA_053730	TSTA_019120	TCE0_033f08528	TRIREDRAFT_105636
OG_1621	TP05971	AN7709.2	ANI_1_540034	Ao3042_02040	NCU03730	EN45_011160	POX01548	PMAA_083700	TSTA_118620	TCE0_018f04945	TRIREDRAFT_106276
OG_1622	TP05468	AN7700.2	ANI_1_554034	Ao3042_02049	NCU00556	EN45_011030	POX01558	PMAA_079630	TSTA_114080	TCE0_018r05692	TRIREDRAFT_106108
OG_1623	TP08001	AN2733.2	ANI_1_542014	Ao3042_11559	NCU02771	EN45_039270	POX07066	PMAA_053740	TSTA_019110	TCE0_033f08529	TRIREDRAFT_58073
OG_1624	TP05969	AN7707.2	ANI_1_544034	Ao3042_02043	NCU06429	EN45_011060	POX01550	PMAA_083680	TSTA_118600	TCE0_018f04949	TRIREDRAFT_57891
OG_1625	TP06842	AN3874.2	ANI_1_544184	Ao3042_05285	NCU02550	EN45_031760	POX02345	PMAA_089930	TSTA_125940	TCE0_047r17737	TRIREDRAFT_64827
OG_1626	TP04591	AN0237.2	ANI_1_546124	Ao3042_08386	NCU16779	EN45_073180	POX04970	PMAA_073450	TSTA_093830	TCE0_017r03922	TRIREDRAFT_122175
OG_1627	TP08007	AN2736.2	ANI_1_548014	Ao3042_11556	NCU03024	EN45_039220	POX07062	PMAA_053690	TSTA_019180	TCE0_033f08521	TRIREDRAFT_122708
OG_1628	TP07789	AN4057.2	ANI_1_548164	Ao3042_01062	NCU08995	EN45_021250	POX06893	PMAA_055540	TSTA_017380	TCE0_033r08833	TRIREDRAFT_58361
OG_1629	TP08008	AN2737.2	ANI_1_550014	Ao3042_11555	NCU09317	EN45_039210	POX07060	PMAA_053680	TSTA_019190	TCE0_033f08520	TRIREDRAFT_53848
OG_1630	TP08013	AN2749.2	ANI_1_554014	Ao3042_11553	NCU02750	EN45_039100	POX07058	PMAA_053640	TSTA_019210	TCE0_033f08515	TRIREDRAFT_120805
OG_1631	TP04055	AN5685.2	ANI_1_556114	Ao3042_03879	NCU01203	EN45_068050	POX05810	PMAA_069050	TSTA_089250	TCE0_044r17542	TRIREDRAFT_23323
OG_1632	TP05326	AN4694.2	ANI_1_558064	Ao3042_07532	NCU02121	EN45_065090	POX01707	PMAA_078850	TSTA_113350	TCE0_018r05905	TRIREDRAFT_27020
OG_1633	TP01092	AN2496.2	ANI_1_560084	Ao3042_04865	NCU00675	EN45_114720	POX08436	PMAA_024000	TSTA_032430	TCE0_034r10600	TRIREDRAFT_121247
OG_1634	TP01200	AN4065.2	ANI_1_560164	Ao3042_01055	NCU06409	EN45_021180	POX06883	PMAA_024890	TSTA_033580	TCE0_034r10450	TRIREDRAFT_27085
OG_1635	TP05473	AN7698.2	ANI_1_562034	Ao3042_02052	NCU08067	EN45_010950	POX01570	PMAA_079680	TSTA_114130	TCE0_018f05685	TRIREDRAFT_5466
OG_1636	TP01199	AN4066.2	ANI_1_562164	Ao3042_01054	NCU00495	EN45_021170	POX06882	PMAA_024880	TSTA_033560	TCE0_034f10452	TRIREDRAFT_73832
OG_1637	TP01090	AN2492.2	ANI_1_564084	Ao3042_04868	NCU00687	EN45_114680	POX08432	PMAA_023980	TSTA_032410	TCE0_034f10604	TRIREDRAFT_123066
OG_1638	TP08025	AN2744.2	ANI_1_566014	Ao3042_11548	NCU01277	EN45_039040	POX07069	PMAA_053610	TSTA_019260	TCE0_033r08494	TRIREDRAFT_66163
OG_1639	TP08675	AN6216.2	ANI_1_566024	Ao3042_05747	NCU06473	EN45_048980	POX07287	PMAA_092150	TSTA_049600	TCE0_024r07582	TRIREDRAFT_123325
OG_1640	TP04388	AN6111.2	ANI_1_566104	Ao3042_04971	NCU00334	EN45_027820	POX03528	PMAA_071170	TSTA_091680	TCE0_017r04216	TRIREDRAFT_66895
OG_1641	TP04124	AN4730.2	ANI_1_566124	Ao3042_08377	NCU06542	EN45_073090	POX04959	PMAA_073360	TSTA_093730	TCE0_044f17646	TRIREDRAFT_2529
OG_1642	TP00477	AN2490.2	ANI_1_568084	Ao3042_04870	NCU04328	EN45_114650	POX08430	PMAA_018920	TSTA_026920	TCE0_034f11549	TRIREDRAFT_5898
OG_1643	TP04387	AN6110.2	ANI_1_568104	Ao3042_04970	NCU00335	EN45_027810	POX03529	PMAA_071180	TSTA_091690	TCE0_017f04218	TRIREDRAFT_5140
OG_1644	TP06606	AN3751.2	ANI_1_568114	Ao3042_10212	NCU00161	EN45_071780	POX05846	PMAA_088480	TSTA_123700	TCE0_047r18129	TRIREDRAFT_66023
OG_1645	TP01171	AN4070.2	ANI_1_568164	Ao3042_01052	NCU11182	EN45_021130	POX06878	PMAA_024650	TSTA_033520	TCE0_034r10487	TRIREDRAFT_104942
OG_1646	TP08029	AN2741.2	ANI_1_570014	Ao3042_11546	NCU00042	EN45_039010	POX07072	PMAA_053570	TSTA_019300	TCE0_033r08486	TRIREDRAFT_43076
OG_1647	TP04122	AN4732.2	ANI_1_570124	Ao3042_08376	NCU05228	EN45_073070	POX04957	PMAA_073340	TSTA_093710	TCE0_044f17642	TRIREDRAFT_42068
OG_1648	TP08030	AN2740.2	ANI_1_572014	Ao3042_11544	NCU00478	EN45_039000	POX07076	PMAA_053560	TSTA_019320	TCE0_033f08485	TRIREDRAFT_102655
OG_1649	TP10686	AN1118.2	ANI_1_574074	Ao3042_09397	NCU03082	EN45_034560	POX06292	PMAA_043160	TSTA_076960	TCE0_042r14646	TRIREDRAFT_1766
OG_1650	TP01174	AN4073.2	ANI_1_574164	Ao3042_01049	NCU06432	EN45_021100	POX06875	PMAA_024690	TSTA_033480	TCE0_034r10484	TRIREDRAFT_21170
OG_1651	TP10661	AN1117.2	ANI_1_576074	Ao3042_09398	NCU03319	EN45_034570	POX06291	PMAA_043340	TSTA_076750	TCE0_042f14608	TRIREDRAFT_119578
OG_1652	TP04121	AN2311.2	ANI_1_576124	Ao3042_08373	NCU08671	EN45_073060	POX04956	PMAA_073330	TSTA_093700	TCE0_044f17640	TRIREDRAFT_74711
OG_1653	TP10682	AN1116.2	ANI_1_578074	Ao3042_09399	NCU03083	EN45_034580	POX06290	PMAA_043190	TSTA_076900	TCE0_042r14640	TRIREDRAFT_53027
OG_1654	TP06753	AN3754.2	ANI_1_578114	Ao3042_10196	NCU10282	EN45_071700	POX05878	PMAA_089500	TSTA_125230	TCE0_047r17890	TRIREDRAFT_120482
OG_1655	TP04120	AN2310.2	ANI_1_578124	Ao3042_08372	NCU08674	EN45_073030	POX04954	PMAA_073320	TSTA_093690	TCE0_044r17638	TRIREDRAFT_21452
OG_1656	TP00628	AN4965.2	ANI_1_578144	Ao3042_07158	NCU04766	EN45_034050	POX03199	PMAA_020300	TSTA_028280	TCE0_034f11323	TRIREDRAFT_70218
OG_1657	TP08682	AN6312.2	ANI_1_580024	Ao3042_05754	NCU06470	EN45_048900	POX07295	PMAA_092220	TSTA_049520	TCE0_024r07593	TRIREDRAFT_104958
OG_1658	TP10683	AN1115.2	ANI_1_580074	Ao3042_09401	NCU03084	EN45_034590	POX06288	PMAA_043180	TSTA_076910	TCE0_042f14642	TRIREDRAFT_102555
OG_1659	TP00631	AN4963.2	ANI_1_580144	Ao3042_07155	NCU10905	EN45_033830	POX03173	PMAA_020310	TSTA_028290	TCE0_034r11319	TRIREDRAFT_52532
OG_1660	TP12486	AN7687.2	ANI_1_582034	Ao3042_02067	NCU04245	EN45_056650	POX02910	PMAA_014350	TSTA_002760	TCE0_041r13937	TRIREDRAFT_63441
OG_1661	TP04382	AN6065.2	ANI_1_584104	Ao3042_04963	NCU00398	EN45_027760	POX03536	PMAA_071250	TSTA_091740	TCE0_017f04226	TRIREDRAFT_57696
OG_1662	TP08038	AN0247.2	ANI_1_586014	Ao3042_11537	NCU02284	EN45_027570	POX07085	PMAA_053500	TSTA_019400	TCE0_033r08475	TRIREDRAFT_122584
OG_1663	TP05503	AN4709.2	ANI_1_588064	Ao3042_02221	NCU00656	EN45_064750	POX01736	PMAA_079920	TSTA_114400	TCE0_018r05640	TRIREDRAFT_66913
OG_1664	TP04119	AN2306.2	ANI_1_588124	Ao3042_08368	NCU06606	EN45_072930	POX04947	PMAA_073310	TSTA_093680	TCE0_044f17636	TRIREDRAFT_21609
OG_1665	TP00642	AN4959.2	ANI_1_588144	Ao3042_07152	NCU04738	EN45_033790	POX03169	PMAA_020420	TSTA_028360	TCE0_034f11304	TRIREDRAFT_36159
OG_1666	TP04379	AN6067.2	ANI_1_590104	Ao3042_04960	NCU00366	EN45_027720	POX03539	PMAA_071280	TSTA_091770	TCE0_017f04231	TRIREDRAFT_71410
OG_1667	TP00643	AN4958.2	ANI_1_590144	Ao3042_07151	NCU04740	EN45_033780	POX03168	PMAA_020430	TSTA_028370	TCE0_034r11302	TRIREDRAFT_104325
OG_1668	TP00644	AN4957.2	ANI_1_592144	Ao3042_07150	NCU08687	EN45_033770	POX03167	PMAA_020440	TSTA_028380	TCE0_034f11300	TRIREDRAFT_74122
OG_1669	TP08041	AN0252.2	ANI_1_594014	Ao3042_09893	NCU09119	EN45_027420	POX07087	PMAA_053470	TSTA_019430	TCE0_033f08469	TRIREDRAFT_105623
OG_1670	TP08867	AN7683.2	ANI_1_594034	Ao3042_02075	NCU04639	EN45_056510	POX03248	PMAA_093570	TSTA_047770	TCE0_039r12697	TRIREDRAFT_21392
OG_1671	TP02262	AN2318.2	ANI_1_594124	Ao3042_08364	NCU06628	EN45_072880	POX04944	PMAA_033470	TSTA_064200	TCE0_015f02198	TRIREDRAFT_37271
OG_1672	TP02155	AN0153.2	ANI_1_596164	Ao3042_00779	NCU03416	EN45_069640	POX05203	PMAA_032500	TSTA_065060	TCE0_015f02049	TRIREDRAFT_108208
OG_1673	TP02156	AN0154.2	ANI_1_598164	Ao3042_00778	NCU08729	EN45_069630	POX05204	PMAA_032510	TSTA_065050	TCE0_015f02050	TRIREDRAFT_33085
OG_1674	TP08044	AN0255.2	ANI_1_600014	Ao3042_09888	NCU00814	EN45_027510	POX07091	PMAA_053440	TSTA_019460	TCE0_033f08463	TRIREDRAFT_102941
OG_1675	TP05603	AN8170.2	ANI_1_600084	Ao3042_11375	NCU03769	EN45_078440	POX01373	PMAA_080760	TSTA_115300	TCE0_018f05484	TRIREDRAFT_31075
OG_1676	TP10448	AN1378.2	ANI_1_60074	Ao3042_04467	NCU05498	EN45_106090	POX09287	PMAA_045530	TSTA_034870	TCE0_042f14285	TRIREDRAFT_121717
OG_1677	TP07423	AN1722.2	ANI_1_604184	Ao3042_05272	NCU06141	EN45_031910	POX02357	PMAA_058160	TSTA_013630	TCE0_033r09390	TRIREDRAFT_28159
OG_1678	TP01917	AN2076.2	ANI_1_606094	Ao3042_10680	NCU04840	EN45_094490	POX00905	PMAA_030310	TSTA_067950	TCE0_015r01711	TRIREDRAFT_5912
OG_1679	TP00851	AN7680.2	ANI_1_608034	Ao3042_02079	NCU01327	EN45_056540	POX03263	PMAA_021780	TSTA_030040	TCE0_034f10989	TRIREDRAFT_111569
OG_1680	TP05604	AN8169.2	ANI_1_608084	Ao3042_11377	NCU03768	EN45_078410	POX01376	PMAA_080770	TSTA_115310	TCE0_018r05482	TRIREDRAFT_69290
OG_1681	TP01916	AN2077.2	ANI_1_608094	Ao3042_10679	NCU03961	EN45_094530	POX00904	PMAA_030300	TSTA_067960	TCE0_015f01709	TRIREDRAFT_64820
OG_1682	TP08050	AN0260.2	ANI_1_610014	Ao3042_09884	NCU04646	EN45_027370	POX07095	PMAA_053370	TSTA_019520	TCE0_033r08457	TRIREDRAFT_66296
OG_1683	TP07205	AN1460.2	ANI_1_1132144	Ao3042_08906	NCU03369	EN45_053570	POX07686	PMAA_059740	TSTA_011880	TCE0_033f09686	TRIREDRAFT_53888
OG_1684	TP00649	AN4952.2	ANI_1_610144	Ao3042_07136	NCU08682	EN45_033720	POX03162	PMAA_020490	TSTA_028420	TCE0_034r11293	TRIREDRAFT_21293
OG_1685	TP08051	AN0261.2	ANI_1_612014	Ao3042_09883	NCU01318	EN45_027360	POX07096	PMAA_053360	TSTA_019530	TCE0_033r08456	TRIREDRAFT_52208
OG_1686	TP01706	AN6077.2	ANI_1_612104	Ao3042_04943	NCU01169	EN45_038870	POX03563	PMAA_029080	TSTA_069560	TCE0_015r01426	TRIREDRAFT_5387
OG_1687	TP00650	AN4951.2	ANI_1_612144	Ao3042_07135	NCU06284	EN45_033730	POX03164	PMAA_020500	TSTA_028430	TCE0_034r11292	TRIREDRAFT_71374
OG_1688	TP02162	AN0161.2	ANI_1_612164	Ao3042_00769	NCU06314	EN45_069530	POX05210	PMAA_032580	TSTA_064920	TCE0_015r02061	TRIREDRAFT_23190
OG_1689	TP09421	AN1092.2	ANI_1_614074	Ao3042_11259	NCU01256	EN45_017910	POX05920	PMAA_097560	TSTA_043480	TCE0_004r00196	TRIREDRAFT_106250
OG_1690	TP02163	AN0162.2	ANI_1_614164	Ao3042_00768	NCU06560	EN45_069520	POX05211	PMAA_032590	TSTA_064910	TCE0_015r02062	TRIREDRAFT_104141
OG_1691	TP08057	AN0265.2	ANI_1_616014	Ao3042_09881	NCU01315	EN45_027340	POX07098	PMAA_053300	TSTA_019620	TCE0_033r08446	TRIREDRAFT_123173
OG_1692	TP06733	AN2327.2	ANI_1_616124	Ao3042_08354	NCU00736	EN45_072520	POX03677	PMAA_089300	TSTA_124890	TCE0_047f17920	TRIREDRAFT_57002
OG_1693	TP02164	AN0163.2	ANI_1_616164	Ao3042_00767	NCU06561	EN45_069510	POX05212	PMAA_032600	TSTA_064900	TCE0_015r02063	TRIREDRAFT_2537
OG_1694	TP01779	AN6079.2	ANI_1_620104	Ao3042_04939	NCU09191	EN45_038830	POX03567	PMAA_029610	TSTA_068780	TCE0_015f01519	TRIREDRAFT_50491
OG_1695	TP06251	AN6998.2	ANI_1_62124	Ao3042_06020	NCU08480	EN45_030590	POX02180	PMAA_085950	TSTA_121070	TCE0_003r00056	TRIREDRAFT_27357
OG_1696	TP02712	AN2224.2	ANI_1_62154	Ao3042_02866	NCU07020	EN45_079910	POX01657	PMAA_037270	TSTA_054750	TCE0_015r02831	TRIREDRAFT_45050
OG_1697	TP08384	AN0266.2	ANI_1_622014	Ao3042_09876	NCU01310	EN45_002910	POX07105	PMAA_051000	TSTA_021870	TCE0_033r08003	TRIREDRAFT_66165
OG_1698	TP00837	AN7673.2	ANI_1_622034	Ao3042_02093	NCU06380	EN45_056590	POX03268	PMAA_021720	TSTA_029960	TCE0_034f11012	TRIREDRAFT_63206
OG_1699	TP00678	AN4941.2	ANI_1_628144	Ao3042_07127	NCU06610	EN45_034010	POX03193	PMAA_020740	TSTA_028680	TCE0_034r11245	TRIREDRAFT_56531
OG_1700	TP08374	AN0276.2	ANI_1_630014	Ao3042_09874	NCU15832	EN45_002970	POX07110	PMAA_051100	TSTA_021760	TCE0_033f08016	TRIREDRAFT_5058
OG_1701	TP08710	AN6291.2	ANI_1_632024	Ao3042_05808	NCU06758	EN45_048710	POX07314	PMAA_092440	TSTA_049300	TCE0_024r07633	TRIREDRAFT_62809
OG_1702	TP07570	AN1698.2	ANI_1_632184	Ao3042_09230	NCU06929	EN45_110740	POX02373	PMAA_057060	TSTA_015160	TCE0_033r09149	TRIREDRAFT_4136
OG_1703	TP09442	AN1074.2	ANI_1_634074	Ao3042_11328	NCU08877	EN45_017810	POX05933	PMAA_097710	TSTA_043290	TCE0_004r00226	TRIREDRAFT_121464
OG_1704	TP01781	AN2088.2	ANI_1_634094	Ao3042_10665	NCU09238	EN45_093980	POX00792	PMAA_029630	TSTA_068760	TCE0_015f01522	TRIREDRAFT_56671
OG_1705	TP09440	AN1076.2	ANI_1_636074	Ao3042_11329	NCU01254	EN45_017690	POX05935	PMAA_097690	TSTA_043310	TCE0_004r00223	TRIREDRAFT_69281
OG_1706	TP01753	AN6086.2	ANI_1_638104	Ao3042_04931	NCU03146	EN45_038470	POX03577	PMAA_029420	TSTA_069050	TCE0_015f01486	TRIREDRAFT_4592
OG_1707	TP01103	AN4214.2	ANI_1_638164	Ao3042_01114	NCU03667	EN45_026090	POX06785	PMAA_024100	TSTA_032540	TCE0_034f10583	TRIREDRAFT_66173
OG_1708	TP08719	AN6287.2	ANI_1_640024	Ao3042_05804	NCU01606	EN45_048650	POX07318	PMAA_092490	TSTA_049220	TCE0_024r07645	TRIREDRAFT_21535
OG_1709	TP10412	AN1376.2	ANI_1_64074	Ao3042_04469	NCU04699	EN45_106120	POX09285	PMAA_045680	TSTA_034910	TCE0_042f14240	TRIREDRAFT_49864
OG_1710	TP05482	AN4664.2	ANI_1_642064	Ao3042_05264	NCU09982	EN45_010880	POX01753	PMAA_079760	TSTA_114220	TCE0_018f05673	TRIREDRAFT_4915
OG_1711	TP08720	AN6286.2	ANI_1_644024	Ao3042_05803	NCU01768	EN45_048660	POX07319	PMAA_092500	TSTA_049200	TCE0_024r07647	TRIREDRAFT_75036
OG_1712	TP05480	AN4663.2	ANI_1_644064	Ao3042_00266	NCU04698	EN45_010890	POX01754	PMAA_079740	TSTA_114200	TCE0_018r05676	TRIREDRAFT_65490
OG_1713	TP05750	AN8181.2	ANI_1_644084	Ao3042_03711	NCU09541	EN45_078230	POX01392	PMAA_081860	TSTA_116550	TCE0_018r05275	TRIREDRAFT_60123
OG_1714	TP00661	AN4930.2	ANI_1_646144	Ao3042_07118	NCU04498	EN45_033890	POX03178	PMAA_020580	TSTA_028500	TCE0_034r11279	TRIREDRAFT_74172
OG_1715	TP07577	AN1690.2	ANI_1_646184	Ao3042_09221	NCU05893	EN45_021430	POX02391	PMAA_056980	TSTA_015260	TCE0_033f09137	TRIREDRAFT_54850
OG_1716	TP01714	AN2094.2	ANI_1_648094	Ao3042_10659	NCU09219	EN45_094050	POX00798	PMAA_029150	TSTA_069480	TCE0_015f01437	TRIREDRAFT_58549
OG_1717	TP01095	AN4219.2	ANI_1_650164	Ao3042_03516	NCU00570	EN45_027170	POX06701	PMAA_024020	TSTA_032470	TCE0_034f10597	TRIREDRAFT_109833
OG_1718	TP09481	AN1085.2	ANI_1_652074	Ao3042_11336	NCU09610	EN45_017720	POX05945	PMAA_098060	TSTA_043120	TCE0_004r00274	TRIREDRAFT_75012
OG_1719	TP01096	AN4220.2	ANI_1_652164	Ao3042_03517	NCU00571	EN45_027180	POX06700	PMAA_024030	TSTA_032480	TCE0_034r10595	TRIREDRAFT_65927
OG_1720	TP00854	AN7661.2	ANI_1_654034	Ao3042_02991	NCU04731	EN45_056330	POX03280	PMAA_021810	TSTA_030070	TCE0_034r10985	TRIREDRAFT_22774
OG_1721	TP10200	AN5951.2	ANI_1_656144	Ao3042_05534	NCU05231	EN45_007380	POX04057	PMAA_047570	TSTA_037350	TCE0_022r06468	TRIREDRAFT_55237
OG_1722	TP08725	AN1149.2	ANI_1_658024	Ao3042_05786	NCU08416	EN45_048580	POX07324	PMAA_092550	TSTA_049180	TCE0_024r07656	TRIREDRAFT_109329
OG_1723	TP08872	AN4652.2	ANI_1_658064	Ao3042_09743	NCU05813	EN45_056750	POX02899	PMAA_093620	TSTA_047720	TCE0_039r12704	TRIREDRAFT_22821
OG_1724	TP07608	AN1683.2	ANI_1_658184	Ao3042_09214	NCU11248	EN45_021480	POX02386	PMAA_056830	TSTA_015410	TCE0_033f09104	TRIREDRAFT_64600
OG_1725	TP10305	AN4651.2	ANI_1_660064	Ao3042_09742	NCU09048	EN45_056740	POX02900	PMAA_046670	TSTA_036090	TCE0_022f06296	TRIREDRAFT_109431
OG_1726	TP02505	AN2441.2	ANI_1_66094	Ao3042_08804	NCU08040	EN45_081890	POX05560	PMAA_035610	TSTA_056570	TCE0_015r02522	TRIREDRAFT_55891
OG_1727	TP01724	AN2101.2	ANI_1_662094	Ao3042_10654	NCU08600	EN45_094100	POX00807	PMAA_029270	TSTA_069370	TCE0_015f01452	TRIREDRAFT_54471
OG_1728	TP10292	AN4647.2	ANI_1_664064	Ao3042_09728	NCU04228	EN45_056860	POX08397	PMAA_046770	TSTA_036170	TCE0_022r06319	TRIREDRAFT_120648
OG_1729	TP04098	AN0065.2	ANI_1_940124	Ao3042_00651	NCU07885	EN45_070730	POX05109	PMAA_073150	TSTA_093550	TCE0_044r17607	TRIREDRAFT_53628
OG_1730	TP08327	AN0294.2	ANI_1_678014	Ao3042_03483	NCU02690	EN45_003320	POX07141	PMAA_051400	TSTA_021460	TCE0_033f08085	TRIREDRAFT_63914
OG_1731	TP05810	AN9460.2	ANI_1_678084	Ao3042_03724	NCU06677	EN45_078100	POX01406	PMAA_082390	TSTA_117110	TCE0_018f05187	TRIREDRAFT_74462
OG_1732	TP02337	AN6898.2	ANI_1_678124	Ao3042_04083	NCU00435	EN45_067300	POX04993	PMAA_034040	TSTA_063540	TCE0_015f02295	TRIREDRAFT_120940
OG_1733	TP02666	AN6920.2	ANI_1_732124	Ao3042_03996	NCU01791	EN45_067050	POX05282	PMAA_036900	TSTA_055220	TCE0_015r02766	TRIREDRAFT_23063
OG_1734	TP08325	AN0295.2	ANI_1_680014	Ao3042_03482	NCU02680	EN45_003330	POX07142	PMAA_051430	TSTA_021450	TCE0_033r08087	TRIREDRAFT_122396
OG_1735	TP10414	AN1374.2	ANI_1_68074	Ao3042_04490	NCU04750	EN45_106140	POX09282	PMAA_045660	TSTA_034890	TCE0_042r14242	TRIREDRAFT_49838
OG_1736	TP02512	AN2440.2	ANI_1_68094	Ao3042_08803	NCU07608	EN45_081900	POX05561	PMAA_035620	TSTA_056560	TCE0_015f02533	TRIREDRAFT_120267
OG_1737	TP10215	AN5988.2	ANI_1_682144	Ao3042_05547	NCU05575	EN45_007530	POX04071	PMAA_047440	TSTA_037200	TCE0_022f06446	TRIREDRAFT_107151
OG_1738	TP07634	AN1662.2	ANI_1_682184	Ao3042_09192	NCU09442	EN45_021710	POX02420	PMAA_056600	TSTA_015630	TCE0_033r09068	TRIREDRAFT_107934
OG_1739	TP00877	AN6367.2	ANI_1_684024	Ao3042_06850	NCU16699	EN45_102490	POX09167	PMAA_022140	TSTA_030420	TCE0_034f10949	TRIREDRAFT_2492
OG_1740	TP07633	AN1661.2	ANI_1_684184	Ao3042_09194	NCU02788	EN45_021700	POX02419	PMAA_056610	TSTA_015620	TCE0_033r09070	TRIREDRAFT_62401
OG_1741	TP08318	AN0302.2	ANI_1_688014	Ao3042_03476	NCU08606	EN45_046930	POX03311	PMAA_051490	TSTA_021390	TCE0_033r08098	TRIREDRAFT_21846
OG_1742	TP13116	AN1535.2	ANI_1_960144	Ao3042_10028	NCU03054	EN45_087960	POX07514	PMAA_009190	TSTA_058820	TCE0_013f00821	TRIREDRAFT_1737
OG_1743	TP06825	AN4569.2	ANI_1_688064	Ao3042_09757	NCU03957	EN45_056950	POX08249	PMAA_089830	TSTA_125840	TCE0_047r17764	TRIREDRAFT_63742
OG_1744	TP02321	AN6903.2	ANI_1_688124	Ao3042_04075	NCU07548	EN45_067250	POX04988	PMAA_033920	TSTA_063660	TCE0_015f02274	TRIREDRAFT_62063
OG_1745	TP06824	AN4570.2	ANI_1_690064	Ao3042_09758	NCU03956	EN45_056960	POX08250	PMAA_089820	TSTA_125830	TCE0_047f17766	TRIREDRAFT_63678
OG_1746	TP01738	AN2113.2	ANI_1_690094	Ao3042_10625	NCU02739	EN45_015850	POX04633	PMAA_029350	TSTA_069110	TCE0_015r01469	TRIREDRAFT_21817
OG_1747	TP02320	AN6904.2	ANI_1_690124	Ao3042_04074	NCU07549	EN45_067240	POX04987	PMAA_033910	TSTA_063670	TCE0_015r02273	TRIREDRAFT_3909
OG_1748	TP08310	AN0303.2	ANI_1_692014	Ao3042_03474	NCU08354	EN45_046960	POX03313	PMAA_051610	TSTA_021350	TCE0_033r08110	TRIREDRAFT_62709
OG_1749	TP00881	AN6371.2	ANI_1_694024	Ao3042_06828	NCU03679	EN45_096090	POX09174	PMAA_022100	TSTA_030380	TCE0_034r10941	TRIREDRAFT_66438
OG_1750	TP07156	AN5994.2	ANI_1_696144	Ao3042_05552	NCU02513	EN45_007710	POX04078	PMAA_060050	TSTA_011500	TCE0_033f09771	TRIREDRAFT_45675
OG_1751	TP00210	AN6375.2	ANI_1_698024	Ao3042_06824	NCU09922	EN45_096060	POX00358	PMAA_016950	TSTA_024830	TCE0_034r11951	TRIREDRAFT_74751
OG_1752	TP00601	AN4237.2	ANI_1_698164	Ao3042_11083	NCU07359	EN45_026920	POX06730	PMAA_020040	TSTA_028020	TCE0_034f11364	TRIREDRAFT_104448
OG_1753	TP08283	AN0306.2	ANI_1_700014	Ao3042_03471	NCU03050	EN45_046990	POX03316	PMAA_051790	TSTA_021200	TCE0_033r08154	TRIREDRAFT_105202
OG_1754	TP07158	AN5996.2	ANI_1_700144	Ao3042_05554	NCU00979	EN45_007690	POX04076	PMAA_060070	TSTA_011480	TCE0_033r09768	TRIREDRAFT_123202
OG_1755	TP00208	AN6376.2	ANI_1_702024	Ao3042_06822	NCU00211	EN45_096040	POX00356	PMAA_016940	TSTA_024820	TCE0_034f11954	TRIREDRAFT_65808
OG_1756	TP05829	AN8201.2	ANI_1_704084	Ao3042_03733	NCU06438	EN45_078000	POX01421	PMAA_082520	TSTA_117300	TCE0_018r05160	TRIREDRAFT_120753
OG_1757	TP09494	AN1066.2	ANI_1_706074	Ao3042_01300	NCU02623	EN45_112400	POX05956	PMAA_098130	TSTA_043030	TCE0_004r00295	TRIREDRAFT_122679
OG_1758	TP07658	AN1633.2	ANI_1_710184	Ao3042_09164	NCU08169	EN45_021820	POX02435	PMAA_056500	TSTA_015750	TCE0_033r09034	TRIREDRAFT_62658
OG_1759	TP09496	AN1064.2	ANI_1_712074	Ao3042_01298	NCU02473	EN45_112370	POX05953	PMAA_098150	TSTA_043000	TCE0_004r00297	TRIREDRAFT_123598
OG_1760	TP08268	AN0311.2	ANI_1_714014	Ao3042_03462	NCU02730	EN45_006550	POX03325	PMAA_051870	TSTA_021120	TCE0_033f08172	TRIREDRAFT_58114
OG_1761	TP02306	AN6912.2	ANI_1_714124	Ao3042_04061	NCU01458	EN45_067130	POX04976	PMAA_033820	TSTA_063770	TCE0_015f02256	TRIREDRAFT_106641
OG_1762	TP07660	AN1636.2	ANI_1_714184	Ao3042_09162	NCU02804	EN45_022030	POX02460	PMAA_056480	TSTA_015770	TCE0_033f09030	TRIREDRAFT_105593
OG_1763	TP06379	AN6009.2	ANI_1_718144	Ao3042_05562	NCU08694	EN45_007890	POX04094	PMAA_087000	TSTA_122330	TCE0_038r12369	TRIREDRAFT_56140
OG_1764	TP03400	AN2125.2	ANI_1_720094	Ao3042_08879	NCU04824	EN45_048070	POX07356	PMAA_063430	TSTA_083110	TCE0_044r16538	TRIREDRAFT_120420
OG_1765	TP03398	AN2126.2	ANI_1_722094	Ao3042_08878	NCU03911	EN45_048060	POX07357	PMAA_063410	TSTA_083100	TCE0_044r16535	TRIREDRAFT_122743
OG_1766	TP02786	AN7755.2	ANI_1_724024	Ao3042_01801	NCU01954	EN45_011690	POX01596	PMAA_037770	TSTA_054250	TCE0_015f02947	TRIREDRAFT_119991
OG_1767	TP09131	AN0317.2	ANI_1_726014	Ao3042_03456	NCU09469	EN45_006420	POX03332	PMAA_095250	TSTA_045900	TCE0_039r13067	TRIREDRAFT_119762
OG_1768	TP00200	AN2428.2	ANI_1_728024	Ao3042_06806	NCU06437	EN45_095880	POX00342	PMAA_016780	TSTA_024730	TCE0_034r11967	TRIREDRAFT_21798
OG_1769	TP05777	AN8210.2	ANI_1_728084	Ao3042_03742	NCU04095	EN45_077910	POX01433	PMAA_082130	TSTA_116800	TCE0_018r05234	TRIREDRAFT_53481
OG_1770	TP08568	AN2425.2	ANI_1_734024	Ao3042_06804	NCU08779	EN45_095890	POX00347	PMAA_091290	TSTA_050640	TCE0_024f07426	TRIREDRAFT_123502
OG_1771	TP05779	AN8211.2	ANI_1_734084	Ao3042_03745	NCU01238	EN45_077880	POX01437	PMAA_082150	TSTA_116820	TCE0_018f05230	TRIREDRAFT_22117
OG_1772	TP01802	AN3907.2	ANI_1_734094	Ao3042_11015	NCU02556	EN45_094950	POX00949	PMAA_029800	TSTA_068570	TCE0_015f01556	TRIREDRAFT_23154
OG_1773	TP06053	AN6921.2	ANI_1_734124	Ao3042_03995	NCU01792	EN45_067040	POX05283	PMAA_084360	TSTA_119390	TCE0_018r04822	TRIREDRAFT_42462
OG_1774	TP02603	AN6922.2	ANI_1_736124	Ao3042_03992	NCU01795	EN45_067030	POX05284	PMAA_036360	TSTA_055820	TCE0_015f02677	TRIREDRAFT_51197
OG_1775	TP08145	AN9509.2	ANI_1_738024	Ao3042_06800	NCU11259	EN45_095790	POX00339	PMAA_052490	TSTA_020430	TCE0_033f08330	TRIREDRAFT_5013
OG_1776	TP06770	AN4585.2	ANI_1_738064	Ao3042_09775	NCU03855	EN45_057180	POX08100	PMAA_089540	TSTA_125290	TCE0_047f17848	TRIREDRAFT_123860
OG_1777	TP06666	AN0363.2	ANI_1_812014	Ao3042_03406	NCU02775	EN45_005840	POX03392	PMAA_088760	TSTA_124280	TCE0_047f18045	TRIREDRAFT_40551
OG_1778	TP09120	AN0329.2	ANI_1_740014	Ao3042_03446	NCU06856	EN45_006310	POX03339	PMAA_095160	TSTA_046010	TCE0_039f13049	TRIREDRAFT_21246
OG_1779	TP05782	AN8214.2	ANI_1_740084	Ao3042_03748	NCU04654	EN45_077850	POX01440	PMAA_082180	TSTA_116850	TCE0_018r05224	TRIREDRAFT_123884
OG_1780	TP12959	AN9100.2	ANI_1_74104	Ao3042_06461	NCU01410	EN45_074650	POX02078	PMAA_010540	TSTA_006620	TCE0_050r18346	TRIREDRAFT_123551
OG_1781	TP06227	AN7005.2	ANI_1_74124	Ao3042_06027	NCU05545	EN45_030690	POX02172	PMAA_085730	TSTA_120830	TCE0_003f00091	TRIREDRAFT_61441
OG_1782	TP12824	AN6524.2	ANI_1_74134	Ao3042_11597	NCU01432	EN45_088710	POX09439	PMAA_011690	TSTA_005450	TCE0_041r13438	TRIREDRAFT_106306
OG_1783	TP03972	AN1039.2	ANI_1_746074	Ao3042_06107	NCU01722	EN45_112630	POX05974	PMAA_068480	TSTA_088640	TCE0_044f17409	TRIREDRAFT_108227
OG_1784	TP05785	AN8216.2	ANI_1_746084	Ao3042_03750	NCU04202	EN45_077820	POX01443	PMAA_082210	TSTA_116880	TCE0_018f05219	TRIREDRAFT_47221
OG_1785	TP08156	AN2421.2	ANI_1_750024	Ao3042_06793	NCU03043	EN45_095690	POX00331	PMAA_052400	TSTA_020500	TCE0_033r08316	TRIREDRAFT_58011
OG_1786	TP06403	AN6036.2	ANI_1_752144	Ao3042_05576	NCU06959	EN45_008100	POX04115	PMAA_087220	TSTA_122550	TCE0_038r12407	TRIREDRAFT_69528
OG_1787	TP10479	AN4547.2	ANI_1_754064	Ao3042_00855	NCU01992	EN45_019060	POX02542	PMAA_045070	TSTA_034280	TCE0_042r14326	TRIREDRAFT_106113
OG_1788	TP06404	AN6037.2	ANI_1_754144	Ao3042_05578	NCU07281	EN45_008090	POX04116	PMAA_087230	TSTA_122560	TCE0_038f12409	TRIREDRAFT_5776
OG_1789	TP01370	AN5708.2	ANI_1_754164	Ao3042_11057	NCU02358	EN45_021980	POX06773	PMAA_026230	TSTA_072590	TCE0_034f10208	TRIREDRAFT_62351
OG_1790	TP06406	AN6039.2	ANI_1_758144	Ao3042_05580	NCU06958	EN45_008070	POX04118	PMAA_087250	TSTA_122580	TCE0_038r12412	TRIREDRAFT_123969
OG_1791	TP01373	AN5710.2	ANI_1_758164	Ao3042_11059	NCU06105	EN45_021960	POX06771	PMAA_026270	TSTA_072570	TCE0_034f10207	TRIREDRAFT_26787
OG_1792	TP12958	AN9101.2	ANI_1_76104	Ao3042_06462	NCU01284	EN45_074660	POX02076	PMAA_010550	TSTA_006610	TCE0_050r18347	TRIREDRAFT_22625
OG_1793	TP02648	AN2688.2	ANI_1_762124	Ao3042_00242	NCU03504	EN45_066970	POX05297	PMAA_036830	TSTA_055290	TCE0_015f02734	TRIREDRAFT_61677
OG_1794	TP06414	AN6045.2	ANI_1_766144	Ao3042_05589	NCU07851	EN45_008000	POX04124	PMAA_087330	TSTA_122640	TCE0_038r12422	TRIREDRAFT_120968
OG_1795	TP04023	AN0339.2	ANI_1_768014	Ao3042_03430	NCU06857	EN45_006150	POX03355	PMAA_068770	TSTA_088950	TCE0_044f17492	TRIREDRAFT_67108
OG_1796	TP06413	AN6046.2	ANI_1_768144	Ao3042_05590	NCU07850	EN45_008340	POX04127	PMAA_087340	TSTA_122690	TCE0_038r12421	TRIREDRAFT_120969
OG_1797	TP01382	AN5716.2	ANI_1_774164	Ao3042_11047	NCU10311	EN45_026020	POX06793	PMAA_026350	TSTA_072480	TCE0_034r10190	TRIREDRAFT_60796
OG_1798	TP03958	AN1026.2	ANI_1_776074	Ao3042_04861	NCU05280	EN45_112410	POX05958	PMAA_068250	TSTA_088510	TCE0_044r17386	TRIREDRAFT_55242
OG_1799	TP03957	AN1025.2	ANI_1_778074	Ao3042_04862	NCU07688	EN45_032070	POX04899	PMAA_068240	TSTA_088500	TCE0_044f17384	TRIREDRAFT_74848
OG_1800	TP02631	AN7601.2	ANI_1_778134	Ao3042_07941	NCU05237	EN45_066830	POX05315	PMAA_036690	TSTA_055430	TCE0_015r02714	TRIREDRAFT_75045
OG_1801	TP05857	AN8232.2	ANI_1_780084	Ao3042_11907	NCU07757	EN45_065320	POX01459	PMAA_082790	TSTA_117610	TCE0_018r05109	TRIREDRAFT_106473
OG_1802	TP02630	AN7600.2	ANI_1_780134	Ao3042_07940	NCU05238	EN45_066820	POX05317	PMAA_036680	TSTA_055440	TCE0_015r02713	TRIREDRAFT_45138
OG_1803	TP02517	AN2435.2	ANI_1_78094	Ao3042_08799	NCU06783	EN45_081950	POX05567	PMAA_035670	TSTA_056510	TCE0_015f02542	TRIREDRAFT_121826
OG_1804	TP02447	AN6334.2	ANI_1_782024	Ao3042_04632	NCU04348	EN45_095480	POX00601	PMAA_035130	TSTA_057100	TCE0_015f02446	TRIREDRAFT_103506
OG_1805	TP01397	AN5719.2	ANI_1_782164	Ao3042_11043	NCU08960	EN45_027260	POX06696	PMAA_026430	TSTA_072360	TCE0_034r10170	TRIREDRAFT_123850
OG_1806	TP03954	AN0997.2	ANI_1_784074	Ao3042_04796	NCU08299	EN45_034800	POX06277	PMAA_068210	TSTA_088460	TCE0_044f17379	TRIREDRAFT_63269
OG_1807	TP10475	AN4633.2	ANI_1_786064	Ao3042_09817	NCU00527	EN45_018930	POX02531	PMAA_045110	TSTA_034310	TCE0_042f14321	TRIREDRAFT_65625
OG_1808	TP02451	AN6331.2	ANI_1_788024	Ao3042_04629	NCU07699	EN45_095550	POX00606	PMAA_035170	TSTA_057060	TCE0_015r02451	TRIREDRAFT_55519
OG_1809	TP03951	AN0999.2	ANI_1_790074	Ao3042_04794	NCU08008	EN45_034830	POX06274	PMAA_068180	TSTA_088430	TCE0_044r17374	TRIREDRAFT_124234
OG_1810	TP01404	AN5725.2	ANI_1_792164	Ao3042_11038	NCU06779	EN45_027190	POX06691	PMAA_026560	TSTA_072310	TCE0_034r10159	TRIREDRAFT_51153
OG_1811	TP06701	AN0357.2	ANI_1_794014	Ao3042_03415	NCU09816	EN45_005940	POX03378	PMAA_088960	TSTA_124550	TCE0_047r17976	TRIREDRAFT_73571
OG_1812	TP03948	AN1002.2	ANI_1_796074	Ao3042_04787	NCU07698	EN45_034860	POX06271	PMAA_068150	TSTA_088380	TCE0_044f17368	TRIREDRAFT_55945
OG_1813	TP05947	AN8253.2	ANI_1_796084	Ao3042_11385	NCU08904	EN45_013000	POX01490	PMAA_083490	TSTA_118360	TCE0_018f04981	TRIREDRAFT_22143
OG_1814	TP06699	AN0358.2	ANI_1_798014	Ao3042_03413	NCU03658	EN45_005930	POX03382	PMAA_088940	TSTA_124530	TCE0_047f17978	TRIREDRAFT_69224
OG_1815	TP10469	AN4623.2	ANI_1_800064	Ao3042_09806	NCU02349	EN45_018890	POX02524	PMAA_045160	TSTA_034360	TCE0_042r14314	TRIREDRAFT_62305
OG_1816	TP10848	AN5570.2	ANI_1_828184	Ao3042_02719	NCU03461	EN45_100480	POX00537	PMAA_041670	TSTA_075920	TCE0_042r14891	TRIREDRAFT_75032
OG_1817	TP12963	AN9103.2	ANI_1_80104	Ao3042_06464	NCU05850	EN45_074680	POX02074	PMAA_010500	TSTA_006660	TCE0_050f18339	TRIREDRAFT_22654
OG_1818	TP03943	AN1007.2	ANI_1_804074	Ao3042_04782	NCU04720	EN45_111090	POX06266	PMAA_068100	TSTA_088330	TCE0_044r17360	TRIREDRAFT_69291
OG_1819	TP01423	AN5741.2	ANI_1_804164	Ao3042_00903	NCU01485	EN45_001770	POX06664	PMAA_026690	TSTA_072190	TCE0_034r10132	TRIREDRAFT_44386
OG_1820	TP01424	AN5758.2	ANI_1_806164	Ao3042_00904	NCU08161	EN45_001760	POX06663	PMAA_026700	TSTA_072180	TCE0_034r10131	TRIREDRAFT_64989
OG_1821	TP04726	AN1009.2	ANI_1_808074	Ao3042_04780	NCU01970	EN45_111120	POX06264	PMAA_074400	TSTA_094910	TCE0_017r03723	TRIREDRAFT_122527
OG_1822	TP10148	AN5971.2	ANI_1_810024	Ao3042_09853	NCU05299	EN45_007090	POX04029	PMAA_048090	TSTA_037970	TCE0_022f06550	TRIREDRAFT_52847
OG_1823	TP05895	AN8248.2	ANI_1_810084	Ao3042_11380	NCU07793	EN45_013080	POX01485	PMAA_083080	TSTA_118000	TCE0_018r05056	TRIREDRAFT_22050
OG_1824	TP10464	AN4615.2	ANI_1_812064	Ao3042_09803	NCU00586	EN45_018840	POX02520	PMAA_045200	TSTA_034390	TCE0_042f14307	TRIREDRAFT_109787
OG_1825	TP03938	AN1012.2	ANI_1_814074	Ao3042_04776	NCU04332	EN45_111210	POX06261	PMAA_068050	TSTA_088270	TCE0_044r17352	TRIREDRAFT_110647
OG_1826	TP02598	AN2172.2	ANI_1_816134	Ao3042_07918	NCU01563	EN45_066370	POX05350	PMAA_036410	TSTA_055770	TCE0_015f02672	TRIREDRAFT_5196
OG_1827	TP06686	AN0365.2	ANI_1_818014	Ao3042_03404	NCU02773	EN45_005820	POX03397	PMAA_088870	TSTA_124410	TCE0_047r18013	TRIREDRAFT_104651
OG_1828	TP01434	AN5751.2	ANI_1_818164	Ao3042_00912	NCU08151	EN45_001700	POX06652	PMAA_026770	TSTA_072050	TCE0_034r10115	TRIREDRAFT_65128
OG_1829	TP01435	AN5750.2	ANI_1_820164	Ao3042_00913	NCU08141	EN45_001690	POX06650	PMAA_026780	TSTA_072040	TCE0_034f10113	TRIREDRAFT_109285
OG_1830	TP10403	AN1372.2	ANI_1_82074	Ao3042_04482	NCU03080	EN45_106270	POX03495	PMAA_045760	TSTA_034990	TCE0_042f14230	TRIREDRAFT_102559
OG_1831	TP02496	AN2434.2	ANI_1_82094	Ao3042_08797	NCU07604	EN45_081990	POX05662	PMAA_035570	TSTA_056610	TCE0_015f02510	TRIREDRAFT_74099
OG_1832	TP06223	AN7007.2	ANI_1_82124	Ao3042_06032	NCU09552	EN45_030750	POX02213	PMAA_085690	TSTA_120790	TCE0_003f00097	TRIREDRAFT_53659
OG_1833	TP10456	AN4611.2	ANI_1_822064	Ao3042_09798	NCU00564	EN45_018790	POX02982	PMAA_045250	TSTA_034440	TCE0_042f14297	TRIREDRAFT_110295
OG_1834	TP03929	AN1015.2	ANI_1_822074	Ao3042_04763	NCU07027	EN45_111290	POX06500	PMAA_067960	TSTA_088150	TCE0_044r17337	TRIREDRAFT_120198
OG_1835	TP02601	AN2169.2	ANI_1_822134	Ao3042_07916	NCU01575	EN45_066140	POX05353	PMAA_036380	TSTA_055800	TCE0_015r02675	TRIREDRAFT_67382
OG_1836	TP02564	AN6866.2	ANI_1_824124	Ao3042_04121	NCU07725	EN45_071310	POX05048	PMAA_036070	TSTA_056120	TCE0_015r02617	TRIREDRAFT_120219
OG_1837	TP02563	AN6865.2	ANI_1_826124	Ao3042_04122	NCU07726	EN45_071300	POX05047	PMAA_036080	TSTA_056110	TCE0_015f02615	TRIREDRAFT_55172
OG_1838	TP10182	AN9469.2	ANI_1_828024	Ao3042_09862	NCU07852	EN45_007000	POX04017	PMAA_047680	TSTA_037460	TCE0_022r06495	TRIREDRAFT_105479
OG_1839	TP03932	AN1018.2	ANI_1_828074	Ao3042_04760	NCU07023	EN45_111320	POX06495	PMAA_067990	TSTA_088230	TCE0_044f17340	TRIREDRAFT_26151
OG_1840	TP10181	AN9468.2	ANI_1_830024	Ao3042_09863	NCU08620	EN45_006990	POX04016	PMAA_047690	TSTA_037470	TCE0_022f06497	TRIREDRAFT_46490
OG_1841	TP10453	AN4598.2	ANI_1_834064	Ao3042_09788	NCU02259	EN45_018660	POX02967	PMAA_045310	TSTA_034510	TCE0_042f14295	TRIREDRAFT_28563
OG_1842	TP03926	AN1021.2	ANI_1_834074	Ao3042_04757	NCU05203	EN45_111360	POX06492	PMAA_067910	TSTA_088050	TCE0_044f17333	TRIREDRAFT_74932
OG_1843	TP05868	AN8237.2	ANI_1_836084	Ao3042_11912	NCU04199	EN45_065250	POX01465	PMAA_082870	TSTA_117690	TCE0_018f05094	TRIREDRAFT_59833
OG_1844	TP03903	AN1023.2	ANI_1_838074	Ao3042_04755	NCU06347	EN45_111380	POX06490	PMAA_067750	TSTA_087820	TCE0_044f17296	TRIREDRAFT_56074
OG_1845	TP10173	AN5959.2	ANI_1_840024	Ao3042_05526	NCU00468	EN45_007310	POX04047	PMAA_047740	TSTA_037510	TCE0_022f06509	TRIREDRAFT_46545
OG_1846	TP09843	AN4595.2	ANI_1_840064	Ao3042_09785	NCU06894	EN45_057470	POX08084	PMAA_008840	TSTA_040720	TCE0_011f00747	TRIREDRAFT_121656
OG_1847	TP10174	AN5960.2	ANI_1_842024	Ao3042_05527	NCU07830	EN45_007320	POX04048	PMAA_047730	TSTA_037500	TCE0_022r06507	TRIREDRAFT_121906
OG_1848	TP05863	AN8234.2	ANI_1_842084	Ao3042_11909	NCU08859	EN45_065280	POX01461	PMAA_082830	TSTA_117660	TCE0_018f05100	TRIREDRAFT_121411
OG_1849	TP08921	AN5762.2	ANI_1_844164	Ao3042_00925	NCU07962	EN45_001550	POX06636	PMAA_093760	TSTA_047490	TCE0_039f12770	TRIREDRAFT_104401
OG_1850	TP09846	AN0235.2	ANI_1_848014	Ao3042_01646	NCU02202	EN45_005700	POX03441	PMAA_008830	TSTA_040740	TCE0_011f00751	TRIREDRAFT_45242
OG_1851	TP10859	AN5579.2	ANI_1_848184	Ao3042_02709	NCU05837	EN45_099370	POX00405	PMAA_041520	TSTA_077110	TCE0_042r14910	TRIREDRAFT_65104
OG_1852	TP00227	AN4929.2	ANI_1_850024	Ao3042_07117	NCU04757	EN45_033680	POX03014	PMAA_017080	TSTA_024970	TCE0_034f11927	TRIREDRAFT_120411
OG_1853	TP00234	AN4927.2	ANI_1_854024	Ao3042_07115	NCU03199	EN45_020360	POX03013	PMAA_017140	TSTA_025020	TCE0_034r11915	TRIREDRAFT_73697
OG_1854	TP06066	AN2154.2	ANI_1_854134	Ao3042_07885	NCU08045	EN45_066070	POX05380	PMAA_084230	TSTA_119300	TCE0_018r04803	TRIREDRAFT_44868
OG_1855	TP00235	AN4926.2	ANI_1_856024	Ao3042_07114	NCU08597	EN45_020350	POX03010	PMAA_017160	TSTA_025030	TCE0_034r11914	TRIREDRAFT_6057
OG_1856	TP08234	AN8269.2	ANI_1_860084	Ao3042_11401	NCU04142	EN45_089850	POX01088	PMAA_051960	TSTA_021030	TCE0_033f08221	TRIREDRAFT_123114
OG_1857	TP04030	AN5694.2	ANI_1_86114	Ao3042_03889	NCU05588	EN45_068130	POX05802	PMAA_068840	TSTA_089010	TCE0_044r17508	TRIREDRAFT_61322
OG_1858	TP06221	AN7015.2	ANI_1_86124	Ao3042_06033	NCU05523	EN45_030440	POX02198	PMAA_085670	TSTA_120770	TCE0_003r00100	TRIREDRAFT_60634
OG_1859	TP00239	AN4922.2	ANI_1_862024	Ao3042_07110	NCU02046	EN45_020300	POX03094	PMAA_017220	TSTA_025100	TCE0_034r11907	TRIREDRAFT_68566
OG_1860	TP03900	AN0653.2	ANI_1_862074	Ao3042_04740	NCU00303	EN45_111820	POX06474	PMAA_067720	TSTA_087790	TCE0_044f17290	TRIREDRAFT_67107
OG_1861	TP08231	AN8267.2	ANI_1_862084	Ao3042_11399	NCU07747	EN45_089870	POX01090	PMAA_051980	TSTA_021010	TCE0_033r08226	TRIREDRAFT_69727
OG_1862	TP06040	AN2148.2	ANI_1_864134	Ao3042_07879	NCU03668	EN45_066010	POX05388	PMAA_084180	TSTA_119250	TCE0_018r04843	TRIREDRAFT_106249
OG_1863	TP09072	AN3798.2	ANI_1_866014	Ao3042_03775	NCU06051	EN45_023310	POX02583	PMAA_094900	TSTA_046260	TCE0_039f12986	TRIREDRAFT_122657
OG_1864	TP03902	AN0655.2	ANI_1_866074	Ao3042_04738	NCU06636	EN45_111800	POX06471	PMAA_067740	TSTA_087810	TCE0_044f17294	TRIREDRAFT_110948
OG_1865	TP02287	AN6843.2	ANI_1_866124	Ao3042_00602	NCU01474	EN45_071450	POX05058	PMAA_033660	TSTA_063940	TCE0_015f02233	TRIREDRAFT_121469
OG_1866	TP01070	AN4919.2	ANI_1_868024	Ao3042_07107	NCU03438	EN45_019560	POX02784	PMAA_023800	TSTA_032220	TCE0_034f10638	TRIREDRAFT_2439
OG_1867	TP02286	AN6842.2	ANI_1_868124	Ao3042_00603	NCU01473	EN45_071460	POX05059	PMAA_033650	TSTA_063950	TCE0_015r02232	TRIREDRAFT_60008
OG_1868	TP09134	AN8272.2	ANI_1_870084	Ao3042_11405	NCU03560	EN45_089660	POX01072	PMAA_095280	TSTA_045870	TCE0_039r13071	TRIREDRAFT_63038
OG_1869	TP02285	AN6841.2	ANI_1_870124	Ao3042_00604	NCU17017	EN45_071470	POX05060	PMAA_033640	TSTA_063960	TCE0_015f02230	TRIREDRAFT_60091
OG_1870	TP01068	AN4917.2	ANI_1_872024	Ao3042_07105	NCU00257	EN45_019580	POX02786	PMAA_023780	TSTA_032200	TCE0_034f10642	TRIREDRAFT_61588
OG_1871	TP04315	AN1746.2	ANI_1_872094	Ao3042_10974	NCU09866	EN45_092510	POX00748	PMAA_071830	TSTA_092350	TCE0_017f04324	TRIREDRAFT_2759
OG_1872	TP01067	AN4916.2	ANI_1_874024	Ao3042_07104	NCU00258	EN45_019590	POX02787	PMAA_023770	TSTA_032190	TCE0_034r10644	TRIREDRAFT_121741
OG_1873	TP02814	AN2143.2	ANI_1_874134	Ao3042_07873	NCU01247	EN45_065970	POX05392	PMAA_037960	TSTA_054060	TCE0_015f02994	TRIREDRAFT_73501
OG_1874	TP01065	AN4914.2	ANI_1_878024	Ao3042_07102	NCU02712	EN45_019610	POX02791	PMAA_023750	TSTA_032170	TCE0_034r10647	TRIREDRAFT_21716
OG_1875	TP10317	AN5778.2	ANI_1_878164	Ao3042_00948	NCU02781	EN45_001250	POX09080	PMAA_046560	TSTA_035980	TCE0_022f06284	TRIREDRAFT_2660
OG_1876	TP10893	AN5602.2	ANI_1_880184	Ao3042_02691	NCU04087	EN45_099580	POX00437	PMAA_041300	TSTA_077340	TCE0_042r14964	TRIREDRAFT_122882
OG_1877	TP10400	AN1369.2	ANI_1_88074	Ao3042_04479	NCU03315	EN45_106300	POX09273	PMAA_045790	TSTA_035020	TCE0_042r14224	TRIREDRAFT_21152
OG_1878	TP00404	AN6533.2	ANI_1_88134	Ao3042_01930	NCU06715	EN45_051470	POX09490	PMAA_018320	TSTA_026340	TCE0_034f11658	TRIREDRAFT_106331
OG_1879	TP02686	AN2235.2	ANI_1_88154	Ao3042_02834	NCU07656	EN45_079780	POX01669	PMAA_037070	TSTA_054990	TCE0_015r02791	TRIREDRAFT_102640
OG_1880	TP07084	AN8880.2	ANI_1_884034	Ao3042_08111	NCU02669	EN45_105580	POX04551	PMAA_060750	TSTA_010560	TCE0_023f07245	TRIREDRAFT_21641
OG_1881	TP02273	AN6827.2	ANI_1_884124	Ao3042_00613	NCU01460	EN45_071620	POX05066	PMAA_033610	TSTA_064060	TCE0_015r02212	TRIREDRAFT_59964
OG_1882	TP07045	AN8879.2	ANI_1_886034	Ao3042_08109	NCU09313	EN45_105550	POX04555	PMAA_060780	TSTA_010540	TCE0_023f07184	TRIREDRAFT_122410
OG_1883	TP07044	AN8878.2	ANI_1_888034	Ao3042_08108	NCU09312	EN45_105540	POX04556	PMAA_060790	TSTA_010530	TCE0_023r07182	TRIREDRAFT_63507
OG_1884	TP02822	AN2136.2	ANI_1_890134	Ao3042_07865	NCU01243	EN45_065880	POX05401	PMAA_038040	TSTA_053980	TCE0_015f03008	TRIREDRAFT_23294
OG_1885	TP10511	AN4533.2	ANI_1_894064	Ao3042_00821	NCU00091	EN45_025850	POX02696	PMAA_044790	TSTA_033930	TCE0_042r14389	TRIREDRAFT_21221
OG_1886	TP03879	AN0670.2	ANI_1_894074	Ao3042_04722	NCU07188	EN45_111590	POX06455	PMAA_067520	TSTA_087610	TCE0_044r17255	TRIREDRAFT_123805
OG_1887	TP01826	AN1776.2	ANI_1_896094	Ao3042_10958	NCU05645	EN45_092300	POX00734	PMAA_029960	TSTA_068370	TCE0_015r01594	TRIREDRAFT_112475
OG_1888	TP04104	AN0040.2	ANI_1_896124	Ao3042_00621	NCU00276	EN45_067750	POX05075	PMAA_073210	TSTA_093610	TCE0_044r17618	TRIREDRAFT_110362
OG_1889	TP07102	AN8873.2	ANI_1_898034	Ao3042_08103	NCU10073	EN45_105710	POX04540	PMAA_060620	TSTA_010710	TCE0_023f07273	TRIREDRAFT_57997
OG_1890	TP01827	AN1775.2	ANI_1_898094	Ao3042_10957	NCU05644	EN45_092290	POX00733	PMAA_029970	TSTA_068360	TCE0_015f01596	TRIREDRAFT_70823
OG_1891	TP10965	AN5612.2	ANI_1_900184	Ao3042_02682	NCU03554	EN45_099150	POX00390	PMAA_040810	TSTA_077930	TCE0_042r15075	TRIREDRAFT_67324
OG_1892	TP00273	AN8766.2	ANI_1_904104	Ao3042_00687	NCU03147	EN45_005270	POX03651	PMAA_017370	TSTA_025290	TCE0_034f11861	TRIREDRAFT_2231
OG_1893	TP10331	AN5789.2	ANI_1_904164	Ao3042_00960	NCU00777	EN45_001110	POX09067	PMAA_046430	TSTA_035850	TCE0_022r06261	TRIREDRAFT_2591
OG_1894	TP10963	AN5614.2	ANI_1_904184	Ao3042_02680	NCU09337	EN45_099130	POX00388	PMAA_040830	TSTA_077910	TCE0_042f15070	TRIREDRAFT_67472
OG_1895	TP09157	AN4287.2	ANI_1_906084	Ao3042_00363	NCU05453	EN45_015230	POX01059	PMAA_095590	TSTA_045660	TCE0_039f13104	TRIREDRAFT_123364
OG_1896	TP04302	AN0056.2	ANI_1_912124	Ao3042_00630	NCU09514	EN45_067850	POX05087	PMAA_071930	TSTA_092470	TCE0_017f04343	TRIREDRAFT_121870
OG_1897	TP01049	AN4900.2	ANI_1_918024	Ao3042_07091	NCU00223	EN45_019810	POX02889	PMAA_023600	TSTA_032010	TCE0_034r10678	TRIREDRAFT_73417
OG_1898	TP04301	AN0053.2	ANI_1_918124	Ao3042_00633	NCU09509	EN45_070940	POX05094	PMAA_071940	TSTA_092480	TCE0_017r04345	TRIREDRAFT_120931
OG_1899	TP01278	AN1367.2	ANI_1_92074	Ao3042_04477	NCU03321	EN45_106310	POX09271	PMAA_025590	TSTA_073330	TCE0_034f10325	TRIREDRAFT_23208
OG_1900	TP09101	AN5693.2	ANI_1_92114	Ao3042_03887	NCU05515	EN45_068110	POX05804	PMAA_094990	TSTA_046170	TCE0_039f13021	TRIREDRAFT_107123
OG_1901	TP12751	AN6549.2	ANI_1_92134	Ao3042_01933	NCU03809	EN45_051440	POX09435	PMAA_012370	TSTA_004780	TCE0_041r13550	TRIREDRAFT_41111
OG_1902	TP06449	AN6060.2	ANI_1_922144	Ao3042_05628	NCU07868	EN45_008620	POX04141	PMAA_087470	TSTA_122800	TCE0_038r12477	TRIREDRAFT_2050
OG_1903	TP03860	AN0687.2	ANI_1_924074	Ao3042_04703	NCU06727	EN45_111980	POX06430	PMAA_067310	TSTA_087410	TCE0_044r17227	TRIREDRAFT_120646
OG_1904	TP10823	AN5535.2	ANI_1_926014	Ao3042_02736	NCU04505	EN45_100350	POX00520	PMAA_041850	TSTA_076100	TCE0_042f14859	TRIREDRAFT_121095
OG_1905	TP06663	AN6104.2	ANI_1_926144	Ao3042_05630	NCU06425	EN45_008640	POX04143	PMAA_088750	TSTA_124270	TCE0_047r18050	TRIREDRAFT_73708
OG_1906	TP01011	AN4891.2	ANI_1_928024	Ao3042_07076	NCU09436	EN45_032930	POX03052	PMAA_023210	TSTA_031680	TCE0_034r10736	TRIREDRAFT_47838
OG_1907	TP03854	AN0690.2	ANI_1_930074	Ao3042_04699	NCU06658	EN45_112080	POX06424	PMAA_067270	TSTA_087370	TCE0_044f17217	TRIREDRAFT_122428
OG_1908	TP04152	AN0061.2	ANI_1_932124	Ao3042_00645	NCU07888	EN45_070790	POX05105	PMAA_073080	TSTA_093500	TCE0_017f04568	TRIREDRAFT_54616
OG_1909	TP02401	AN7348.2	ANI_1_934134	Ao3042_03366	NCU00459	EN45_065530	POX05417	PMAA_034620	TSTA_062950	TCE0_015f02384	TRIREDRAFT_61715
OG_1910	TP04150	AN0063.2	ANI_1_936124	Ao3042_00647	NCU00182	EN45_070770	POX05107	PMAA_073100	TSTA_093520	TCE0_017f04571	TRIREDRAFT_5979
OG_1911	TP01017	AN4887.2	ANI_1_938024	Ao3042_07071	NCU02234	EN45_032980	POX03047	PMAA_023280	TSTA_031750	TCE0_034r10729	TRIREDRAFT_3830
OG_1912	TP13128	AN1545.2	ANI_1_942144	Ao3042_10040	NCU09377	EN45_087860	POX07529	PMAA_009100	TSTA_058730	TCE0_013f00846	TRIREDRAFT_120545
OG_1913	TP03846	AN0696.2	ANI_1_944074	Ao3042_04693	NCU04428	EN45_112170	POX06416	PMAA_067190	TSTA_087290	TCE0_044r17202	TRIREDRAFT_111774
OG_1914	TP04100	AN0067.2	ANI_1_944124	Ao3042_00653	NCU07887	EN45_070710	POX05131	PMAA_073170	TSTA_093570	TCE0_044f17610	TRIREDRAFT_74235
OG_1915	TP03845	AN0697.2	ANI_1_946074	Ao3042_04691	NCU04427	EN45_112180	POX06415	PMAA_067180	TSTA_087280	TCE0_044f17201	TRIREDRAFT_123965
OG_1916	TP10822	AN3628.2	ANI_1_952014	Ao3042_02745	NCU07936	EN45_100230	POX00511	PMAA_041940	TSTA_076190	TCE0_042f14857	TRIREDRAFT_68479
OG_1917	TP05180	AN8430.2	ANI_1_956164	Ao3042_08590	NCU10360	EN45_028260	POX04109	PMAA_077490	TSTA_112000	TCE0_018f06126	TRIREDRAFT_51407
OG_1918	TP13121	AN1536.2	ANI_1_958144	Ao3042_10029	NCU00499	EN45_087770	POX07519	PMAA_009160	TSTA_058790	TCE0_013f00831	TRIREDRAFT_73654
OG_1919	TP07740	AN4502.2	ANI_1_960064	Ao3042_05216	NCU00805	EN45_022470	POX02649	PMAA_056000	TSTA_016360	TCE0_033f08906	TRIREDRAFT_2599
OG_1920	TP00474	AN8712.2	ANI_1_960104	Ao3042_00312	NCU07437	EN45_004530	POX04455	PMAA_018890	TSTA_026890	TCE0_034r11555	TRIREDRAFT_55969
OG_1921	TP10975	AN1964.2	ANI_1_960184	Ao3042_02652	NCU08502	EN45_098560	POX09192	PMAA_040730	TSTA_077980	TCE0_042f15086	TRIREDRAFT_120781
OG_1922	TP00475	AN8713.2	ANI_1_962104	Ao3042_00311	NCU07440	EN45_004510	POX04457	PMAA_018900	TSTA_026900	TCE0_034f11554	TRIREDRAFT_72108
OG_1923	TP10977	AN1966.2	ANI_1_964184	Ao3042_02650	NCU08501	EN45_098540	POX09194	PMAA_040710	TSTA_078000	TCE0_042r15089	TRIREDRAFT_2956
OG_1924	TP07742	AN4499.2	ANI_1_966064	Ao3042_05219	NCU02808	EN45_022440	POX02645	PMAA_056020	TSTA_016350	TCE0_033f08903	TRIREDRAFT_21924
OG_1925	TP08820	AN8721.2	ANI_1_970104	Ao3042_00308	NCU01980	EN45_004450	POX04443	PMAA_093180	TSTA_048180	TCE0_024f07802	TRIREDRAFT_59768
OG_1926	TP01007	AN2911.2	ANI_1_974024	Ao3042_07051	NCU01345	EN45_033240	POX03016	PMAA_023170	TSTA_031640	TCE0_034f10743	TRIREDRAFT_103372
OG_1927	TP10812	AN3642.2	ANI_1_976014	Ao3042_00167	NCU02743	EN45_100100	POX00496	PMAA_042040	TSTA_076290	TCE0_042r14842	TRIREDRAFT_63815
OG_1928	TP13109	AN1527.2	ANI_1_976144	Ao3042_10018	NCU02579	EN45_088050	POX07507	PMAA_009260	TSTA_058890	TCE0_013r00810	TRIREDRAFT_32849
OG_1929	TP13102	AN1526.2	ANI_1_978144	Ao3042_10017	NCU00966	EN45_088060	POX07506	PMAA_009270	TSTA_058900	TCE0_013r00801	TRIREDRAFT_66695
OG_1930	TP12974	AN9109.2	ANI_1_98104	Ao3042_06473	NCU06649	EN45_074900	POX02062	PMAA_010400	TSTA_006750	TCE0_050r18323	TRIREDRAFT_63352
OG_1931	TP08805	AN8724.2	ANI_1_984104	Ao3042_00303	NCU09070	EN45_004380	POX04434	PMAA_093050	TSTA_048360	TCE0_024r07784	TRIREDRAFT_3351
OG_1932	TP13106	AN1522.2	ANI_1_986144	Ao3042_10013	NCU02660	EN45_088110	POX07501	PMAA_009450	TSTA_058940	TCE0_013r00806	TRIREDRAFT_4370
OG_1933	TP10272	AN4488.2	ANI_1_988064	Ao3042_05231	NCU07425	EN45_022330	POX02634	PMAA_046960	TSTA_036530	TCE0_022f06350	TRIREDRAFT_21953
OG_1934	TP03819	AN0727.2	ANI_1_988074	Ao3042_04670	NCU01637	EN45_037140	POX06385	PMAA_066920	TSTA_087000	TCE0_044f17158	TRIREDRAFT_6014
OG_1935	TP13107	AN1521.2	ANI_1_988144	Ao3042_10012	NCU02661	EN45_088120	POX07500	PMAA_009460	TSTA_058950	TCE0_013f00808	TRIREDRAFT_63547
OG_1936	TP10984	AN1975.2	ANI_1_988184	Ao3042_02638	NCU08708	EN45_098430	POX09206	PMAA_040620	TSTA_078090	TCE0_042f15103	TRIREDRAFT_67394
OG_1937	TP03345	AN7526.2	ANI_1_990094	Ao3042_10929	NCU04787	EN45_048210	POX07345	PMAA_063030	TSTA_082510	TCE0_044f16463	TRIREDRAFT_22264
OG_1938	TP10986	AN1977.2	ANI_1_992184	Ao3042_02636	NCU06789	EN45_098410	POX09208	PMAA_040600	TSTA_078110	TCE0_042f15107	TRIREDRAFT_61530
OG_1939	TP03816	AN9437.2	ANI_1_994074	Ao3042_04667	NCU06534	EN45_037100	POX06382	PMAA_066890	TSTA_086970	TCE0_044r17152	TRIREDRAFT_23338
OG_1940	TP10990	AN1980.2	ANI_1_998184	Ao3042_02634	NCU08499	EN45_098370	POX09211	PMAA_040560	TSTA_078150	TCE0_042r15112	TRIREDRAFT_58161
OG_1941	TP06147	AN7048.2	ANI_1_1080124	Ao3042_00012	NCU07984	EN45_030000	POX02253	PMAA_085130	TSTA_120310	TCE0_018r04680	TRIREDRAFT_52839
OG_1942	TP06148	AN7049.2	ANI_1_1082124	Ao3042_00013	NCU07999	EN45_029990	POX02254	PMAA_085140	TSTA_120300	TCE0_018r04678	TRIREDRAFT_55321
OG_1943	TP06173	AN1143.2	ANI_1_1090124	Ao3042_00020	NCU08841	EN45_029890	POX02268	PMAA_085340	TSTA_120380	TCE0_018r04639	TRIREDRAFT_120206
OG_1944	TP06629	AN7105.2	ANI_1_1094124	Ao3042_00033	NCU07831	EN45_030880	POX02272	PMAA_088630	TSTA_124110	TCE0_047f18092	TRIREDRAFT_121901
OG_1945	TP00425	AN8698.2	ANI_1_1012104	Ao3042_00324	NCU01918	EN45_004740	POX04469	PMAA_018490	TSTA_026500	TCE0_034r11627	TRIREDRAFT_59280
OG_1946	TP00444	AN8691.2	ANI_1_1026104	Ao3042_00335	NCU00690	EN45_004780	POX04473	PMAA_018600	TSTA_026590	TCE0_034r11600	TRIREDRAFT_59751
OG_1947	TP00455	AN8682.2	ANI_1_1044104	Ao3042_00345	NCU03159	EN45_004890	POX04486	PMAA_018700	TSTA_026710	TCE0_034r11587	TRIREDRAFT_2087
OG_1948	TP00462	AN8676.2	ANI_1_1052104	Ao3042_00350	NCU07430	EN45_004140	POX04493	PMAA_018770	TSTA_026780	TCE0_034r11577	TRIREDRAFT_42249
OG_1949	TP11062	AN3592.2	ANI_1_1118014	Ao3042_00977	NCU09265	EN45_102140	POX00588	PMAA_039950	TSTA_078780	TCE0_042f15236	TRIREDRAFT_73678
OG_1950	TP11030	AN3623.2	ANI_1_1082014	Ao3042_00991	NCU08342	EN45_100890	POX00564	PMAA_040180	TSTA_078510	TCE0_042f15174	TRIREDRAFT_62676
OG_1951	TP11026	AN3626.2	ANI_1_1076014	Ao3042_00994	NCU03194	EN45_100750	POX00559	PMAA_040230	TSTA_078470	TCE0_042r15167	TRIREDRAFT_105832
OG_1952	TP10799	AN3652.2	ANI_1_1000014	Ao3042_01071	NCU04408	EN45_099960	POX00483	PMAA_042170	TSTA_076420	TCE0_042r14821	TRIREDRAFT_111226
OG_1953	TP10796	AN3655.2	ANI_1_1004014	Ao3042_01073	NCU04753	EN45_099930	POX00481	PMAA_042200	TSTA_076450	TCE0_042r14816	TRIREDRAFT_120407
OG_1954	TP10790	AN3660.2	ANI_1_1020014	Ao3042_01081	NCU03924	EN45_099860	POX00474	PMAA_042260	TSTA_076510	TCE0_042f14804	TRIREDRAFT_64437
OG_1955	TP10631	AN3673.2	ANI_1_1036014	Ao3042_01089	NCU02970	EN45_099740	POX00466	PMAA_043730	TSTA_076540	TCE0_042f14572	TRIREDRAFT_58036
OG_1956	TP10645	AN3669.2	ANI_1_1044014	Ao3042_01093	NCU07071	EN45_099770	POX00459	PMAA_043520	TSTA_076620	TCE0_042f14589	TRIREDRAFT_109479
OG_1957	TP10650	AN3674.2	ANI_1_1054014	Ao3042_01100	NCU00935	EN45_099660	POX00449	PMAA_043470	TSTA_076670	TCE0_042r14597	TRIREDRAFT_122696
OG_1958	TP10656	AN3677.2	ANI_1_1056014	Ao3042_01102	NCU07300	EN45_099680	POX00447	PMAA_043420	TSTA_076720	TCE0_042r14603	TRIREDRAFT_21635
OG_1959	TP08852	AN9500.2	ANI_1_1070104	Ao3042_01130	NCU09085	EN45_004060	POX04504	PMAA_093490	TSTA_047840	TCE0_024r07847	TRIREDRAFT_21426
OG_1960	TP11623	AN4794.2	ANI_1_1192094	Ao3042_01363	NCU02181	EN45_058770	POX08210	PMAA_003040	TSTA_100720	TCE0_060f19008	TRIREDRAFT_74568
OG_1961	TP11582	AN4799.2	ANI_1_1182094	Ao3042_01370	NCU02152	EN45_058850	POX08201	PMAA_002860	TSTA_100210	TCE0_060f19067	TRIREDRAFT_3400
OG_1962	TP12162	AN3224.2	ANI_1_1108164	Ao3042_01916	NCU00628	EN45_016420	POX08883	PMAA_006550	TSTA_105270	TCE0_043r15760	TRIREDRAFT_103209
OG_1963	TP12169	AN3222.2	ANI_1_1120164	Ao3042_01918	NCU01945	EN45_016470	POX08889	PMAA_006560	TSTA_105290	TCE0_043f15749	TRIREDRAFT_3372
OG_1964	TP00405	AN6551.2	ANI_1_1112134	Ao3042_01931	NCU03811	EN45_051460	POX09491	PMAA_018330	TSTA_026350	TCE0_034r11655	TRIREDRAFT_121453
OG_1965	TP12754	AN6544.2	ANI_1_102134	Ao3042_01937	NCU04188	EN45_051390	POX09430	PMAA_012340	TSTA_004810	TCE0_041f13546	TRIREDRAFT_74386
OG_1966	TP12755	AN6543.2	ANI_1_104134	Ao3042_01938	NCU04172	EN45_051380	POX09429	PMAA_012330	TSTA_004820	TCE0_041f13544	TRIREDRAFT_119924
OG_1967	TP12758	AN6540.2	ANI_1_1116134	Ao3042_01941	NCU01304	EN45_051350	POX09426	PMAA_012290	TSTA_004850	TCE0_041r13538	TRIREDRAFT_60564
OG_1968	TP12761	AN6536.2	ANI_1_116134	Ao3042_01944	NCU01300	EN45_051330	POX09421	PMAA_012250	TSTA_004880	TCE0_041r13533	TRIREDRAFT_121449
OG_1969	TP12770	AN6555.2	ANI_1_1124134	Ao3042_01953	NCU01302	EN45_051270	POX09412	PMAA_012150	TSTA_004960	TCE0_041r13519	TRIREDRAFT_74476
OG_1970	TP12775	AN6561.2	ANI_1_1128134	Ao3042_01957	NCU03824	EN45_051220	POX09401	PMAA_012100	TSTA_005010	TCE0_041f13511	TRIREDRAFT_111644
OG_1971	TP12800	AN6583.2	ANI_1_1164134	Ao3042_01981	NCU06222	EN45_050820	POX04273	PMAA_011880	TSTA_005230	TCE0_041r13470	TRIREDRAFT_61946
OG_1972	TP00388	AN6596.2	ANI_1_1176134	Ao3042_01993	NCU00280	EN45_050640	POX04291	PMAA_018170	TSTA_026180	TCE0_034r11684	TRIREDRAFT_23001
OG_1973	TP11076	AN0046.2	ANI_1_1132014	Ao3042_04434	NCU06914	EN45_102070	POX00315	PMAA_039820	TSTA_078910	TCE0_042r15258	TRIREDRAFT_121051
OG_1974	TP02028	AN0114.2	ANI_1_1180164	Ao3042_05182	NCU01570	EN45_070220	POX05165	PMAA_031090	TSTA_067070	TCE0_015f01862	TRIREDRAFT_66877
OG_1975	TP02014	AN0118.2	ANI_1_1236164	Ao3042_05185	NCU06976	EN45_070130	POX05172	PMAA_030950	TSTA_067220	TCE0_015r01839	TRIREDRAFT_55417
OG_1976	TP08097	AN0559.2	ANI_1_1036074	Ao3042_09024	NCU06632	EN45_083640	POX05605	PMAA_052960	TSTA_020000	TCE0_033f08394	TRIREDRAFT_120173
OG_1977	TP08098	AN0560.2	ANI_1_1038074	Ao3042_09025	NCU06631	EN45_083630	POX05606	PMAA_052950	TSTA_020010	TCE0_033r08392	TRIREDRAFT_55857
OG_1978	TP08115	AN0570.2	ANI_1_1142094	Ao3042_03119	NCU03565	EN45_083510	POX06788	PMAA_052810	TSTA_020140	TCE0_033r08370	TRIREDRAFT_23059
OG_1979	TP08119	AN0575.2	ANI_1_1066074	Ao3042_09042	NCU03364	EN45_083430	POX05619	PMAA_052770	TSTA_020180	TCE0_033f08365	TRIREDRAFT_1935
OG_1980	TP08120	AN0576.2	ANI_1_1068074	Ao3042_09044	NCU06626	EN45_083420	POX05620	PMAA_052750	TSTA_020190	TCE0_033f08364	TRIREDRAFT_122193
OG_1981	TP08131	AN0590.2	ANI_1_1098074	Ao3042_09056	NCU07713	EN45_082370	POX05633	PMAA_052640	TSTA_020290	TCE0_033r08348	TRIREDRAFT_120144
OG_1982	TP04790	AN0720.2	ANI_1_1012074	Ao3042_04659	NCU07266	EN45_036950	POX06368	PMAA_075010	TSTA_095530	TCE0_017r03632	TRIREDRAFT_74943
OG_1983	TP09280	AN2014.2	ANI_1_1092184	Ao3042_02591	NCU01455	EN45_013790	POX03914	PMAA_096780	TSTA_044370	TCE0_039r13293	TRIREDRAFT_123164
OG_1984	TP11010	AN2005.2	ANI_1_1060184	Ao3042_02600	NCU01489	EN45_014030	POX03903	PMAA_040370	TSTA_078330	TCE0_042f15140	TRIREDRAFT_123344
OG_1985	TP11015	AN2001.2	ANI_1_1070184	Ao3042_02605	NCU05996	EN45_014110	POX03894	PMAA_040330	TSTA_078370	TCE0_042f15148	TRIREDRAFT_22755
OG_1986	TP11008	AN1992.2	ANI_1_1042184	Ao3042_02620	NCU11222	EN45_013690	POX03938	PMAA_040390	TSTA_078310	TCE0_042f15138	TRIREDRAFT_119721
OG_1987	TP11006	AN1991.2	ANI_1_1034184	Ao3042_02622	NCU06790	EN45_013660	POX03940	PMAA_040410	TSTA_078300	TCE0_042f15136	TRIREDRAFT_61567
OG_1988	TP11001	AN1988.2	ANI_1_1018184	Ao3042_02626	NCU03341	EN45_013620	POX03944	PMAA_040450	TSTA_078260	TCE0_042r15129	TRIREDRAFT_74054
OG_1989	TP10997	AN1986.2	ANI_1_1014184	Ao3042_02628	NCU09754	EN45_098290	POX09224	PMAA_040490	TSTA_078220	TCE0_042r15122	TRIREDRAFT_33197
OG_1990	TP00111	AN9149.2	ANI_1_118104	Ao3042_06484	NCU03263	EN45_075300	POX02033	PMAA_016290	TSTA_024170	TCE0_034r12088	TRIREDRAFT_46597
OG_1991	TP06088	AN2246.2	ANI_1_114154	Ao3042_02818	NCU01187	EN45_079600	POX01245	PMAA_084590	TSTA_119620	TCE0_018f04768	TRIREDRAFT_60051
OG_1992	TP06102	AN2243.2	ANI_1_106154	Ao3042_02821	NCU07732	EN45_079640	POX01248	PMAA_084720	TSTA_119740	TCE0_018r04750	TRIREDRAFT_122226
OG_1993	TP06101	AN2240.2	ANI_1_100154	Ao3042_02824	NCU00101	EN45_079680	POX01250	PMAA_084710	TSTA_119730	TCE0_018r04752	TRIREDRAFT_109747
OG_1994	TP12838	AN6507.2	ANI_1_1086134	Ao3042_03149	NCU04187	EN45_088970	POX09515	PMAA_011520	TSTA_005600	TCE0_041f13416	TRIREDRAFT_44488
OG_1995	TP10280	AN5181.2	ANI_1_1196064	Ao3042_03182	NCU02588	EN45_023870	POX02496	PMAA_046880	TSTA_036440	TCE0_022r06335	TRIREDRAFT_110974
OG_1996	TP09233	AN5167.2	ANI_1_1204064	Ao3042_03192	NCU07565	EN45_014670	POX09015	PMAA_096380	TSTA_044900	TCE0_039r13230	TRIREDRAFT_52979
OG_1997	TP09229	AN5165.2	ANI_1_1212064	Ao3042_03196	NCU09644	EN45_014720	POX09009	PMAA_096340	TSTA_045020	TCE0_039f13225	TRIREDRAFT_68527
OG_1998	TP09228	AN5166.2	ANI_1_1214064	Ao3042_03197	NCU09643	EN45_014730	POX09008	PMAA_096330	TSTA_045010	TCE0_039r13222	TRIREDRAFT_51806
[truncated: 84 more rows]
