# Supplementary material for: Genome sequencing and analysis of Talaromyces pinophilus provide insights into biotechnological applications
Source: Sci Rep. 2017 Mar 28;7:490. doi: 10.1038/s41598-017-00567-0 (PMC5428652; doi:10.1038/s41598-017-00567-0)
Supplement: Supplementary file 3 — Dataset 2 [file 41598_2017_567_MOESM3_ESM.xls]

## Sheet: Table S10
Supplementary Dataset S2. The putative transporters in Talaromyces pinophilus 1-95.
Gene ID	Transporter ID	Identity/E-value	Transport First class	Transport Second class	Transport Third class
TP06899	P53322	Identity=33.13//E-value=1e-87	[2]:Electrochemical Potential-driven Transporters	[2.A]:Porters (uniporters, symporters, antiporters)	[2.A.1]:The Major Facilitator Superfamily (MFS)
TP06901	E9ELL4	Identity=34.09//E-value=2e-73	[2]:Electrochemical Potential-driven Transporters	[2.A]:Porters (uniporters, symporters, antiporters)	[2.A.1]:The Major Facilitator Superfamily (MFS)
TP06909	Q7SD12	Identity=42.36//E-value=1e-129	[2]:Electrochemical Potential-driven Transporters	[2.A]:Porters (uniporters, symporters, antiporters)	[2.A.1]:The Major Facilitator Superfamily (MFS)
TP06950	P15365	Identity=34.09//E-value=6e-73	[2]:Electrochemical Potential-driven Transporters	[2.A]:Porters (uniporters, symporters, antiporters)	[2.A.1]:The Major Facilitator Superfamily (MFS)
TP06953	Q04895	Identity=32.28//E-value=4e-99	[2]:Electrochemical Potential-driven Transporters	[2.A]:Porters (uniporters, symporters, antiporters)	[2.A.39]:The Nucleobase:Cation Symporter-1 (NCS1) Family
TP06956	H2E274	Identity=53.05//E-value=0.0	[2]:Electrochemical Potential-driven Transporters	[2.A]:Porters (uniporters, symporters, antiporters)	[2.A.1]:The Major Facilitator Superfamily (MFS)
TP06960	H2E274	Identity=47.23//E-value=0.0	[2]:Electrochemical Potential-driven Transporters	[2.A]:Porters (uniporters, symporters, antiporters)	[2.A.1]:The Major Facilitator Superfamily (MFS)
TP06961	O43000	Identity=31.97//E-value=2e-86	[2]:Electrochemical Potential-driven Transporters	[2.A]:Porters (uniporters, symporters, antiporters)	[2.A.1]:The Major Facilitator Superfamily (MFS)
TP06963	O14091	Identity=32.47//E-value=3e-84	[2]:Electrochemical Potential-driven Transporters	[2.A]:Porters (uniporters, symporters, antiporters)	[2.A.2]:The Glycoside-Pentoside-Hexuronide (GPH):Cation Symporter Family
TP06968	O00571	Identity=34.69//E-value=8e-52	[1]:Channels/Pores	[1.I]:Membrane-bounded channels	[1.I.1]:the nuclear pore complex (npc) family
TP06991	Q9ZGB6	Identity=32.50//E-value=8e-33	[2]:Electrochemical Potential-driven Transporters	[2.A]:Porters (uniporters, symporters, antiporters)	[2.A.1]:The Major Facilitator Superfamily (MFS)
TP07030	P80874	Identity=31.29//E-value=4e-21	[8]:Accessory Factors Involved in Transport	[8.A]:Auxiliary transport proteins	[8.A.5]:The Voltage-gated K+ Channel beta-subunit (Kvbeta) Family
TP07033	P15365	Identity=35.12//E-value=3e-93	[2]:Electrochemical Potential-driven Transporters	[2.A]:Porters (uniporters, symporters, antiporters)	[2.A.1]:The Major Facilitator Superfamily (MFS)
TP07048	P78577	Identity=42.65//E-value=0.0	[3]:Primary Active Transporters	[3.A]:P-P-bond-hydrolysis-driven transporters	[3.A.1]:The ATP-binding Cassette (ABC) Superfamily
TP07055	P17064	Identity=31.33//E-value=1e-75	[2]:Electrochemical Potential-driven Transporters	[2.A]:Porters (uniporters, symporters, antiporters)	[2.A.39]:The Nucleobase:Cation Symporter-1 (NCS1) Family
TP07067	P15685	Identity=38.73//E-value=3e-128	[2]:Electrochemical Potential-driven Transporters	[2.A]:Porters (uniporters, symporters, antiporters)	[2.A.1]:The Major Facilitator Superfamily (MFS)
TP07080	Q7SD12	Identity=31.75//E-value=2e-70	[2]:Electrochemical Potential-driven Transporters	[2.A]:Porters (uniporters, symporters, antiporters)	[2.A.1]:The Major Facilitator Superfamily (MFS)
TP07088	Q01356	Identity=51.45//E-value=2e-118	[2]:Electrochemical Potential-driven Transporters	[2.A]:Porters (uniporters, symporters, antiporters)	[2.A.29]:The Mitochondrial Carrier (MC) Family
TP07098	P40004	Identity=35.47//E-value=1e-38	[2]:Electrochemical Potential-driven Transporters	[2.A]:Porters (uniporters, symporters, antiporters)	[2.A.7]:The Drug/Metabolite Transporter (DMT) Superfamily
TP07099	P20592	Identity=32.58//E-value=9e-57	[1]:Channels/Pores	[1.I]:Membrane-bounded channels	[1.I.1]:the nuclear pore complex (npc) family
TP07116	Q42524	Identity=36.90//E-value=1e-65	[4]:Group Translocators	[4.C]:Acyl CoA ligase-coupled transporters	[4.C.1]:The Proposed Fatty Acid Transporter (FAT) Family
TP07124	F4K2G0	Identity=54.71//E-value=1e-59	[3]:Primary Active Transporters	[3.D]:Oxidoreduction-driven transporters	[3.D.1]:The H+ or Na+-translocating NADH Dehydrogenase (NDH) Family
TP07131	P08107	Identity=56.84//E-value=0.0	[1]:Channels/Pores	[1.A]:alpha-Type Channels	[1.A.33]:The Cation Channel-forming Heat Shock Protein-70 (Hsp70) Family
TP07133	O94639	Identity=30.40//E-value=1e-40	[2]:Electrochemical Potential-driven Transporters	[2.A]:Porters (uniporters, symporters, antiporters)	[2.A.5]:The Zinc (Zn2+)-Iron (Fe2+) Permease (ZIP) Family
TP07143	A6QTW5	Identity=72.15//E-value=0.0	[9]:Incompletely Characterized Transport Systems	[9.A]:Recognized transporters of unknown biochemical mechanism	[9.A.54]:The Lysosomal Cobalamin (B12) Transporter (L-B12T) Family
TP07147	P33754	Identity=32.75//E-value=4e-22	[3]:Primary Active Transporters	[3.A]:P-P-bond-hydrolysis-driven transporters	[3.A.5]:The General Secretory Pathway (Sec) Family
TP07154	Q08902	Identity=44.62//E-value=1e-149	[2]:Electrochemical Potential-driven Transporters	[2.A]:Porters (uniporters, symporters, antiporters)	[2.A.1]:The Major Facilitator Superfamily (MFS)
TP07170	P15685	Identity=34.40//E-value=1e-102	[2]:Electrochemical Potential-driven Transporters	[2.A]:Porters (uniporters, symporters, antiporters)	[2.A.1]:The Major Facilitator Superfamily (MFS)
TP07176	Q9KZF1	Identity=40.78//E-value=9e-77	[2]:Electrochemical Potential-driven Transporters	[2.A]:Porters (uniporters, symporters, antiporters)	[2.A.3]:The Amino Acid-Polyamine-Organocation (APC) Family
TP07179	Q09428	Identity=30.12//E-value=1e-143	[3]:Primary Active Transporters	[3.A]:P-P-bond-hydrolysis-driven transporters	[3.A.1]:The ATP-binding Cassette (ABC) Superfamily
TP07198	G9P430	Identity=77.56//E-value=0.0	[9]:Incompletely Characterized Transport Systems	[9.B]:Putative transport proteins	[9.B.142]:The Integral membrane Glycosyltransferase family 39 (GT39) Family
TP07207	M2RIY9	Identity=32.48//E-value=5e-35	[8]:Accessory Factors Involved in Transport	[8.A]:Auxiliary transport proteins	[8.A.67]:The Os-9 Quality Control (ERAD) Protein (Os-9) Family
TP07246	Q8NKC4	Identity=62.90//E-value=0.0	[2]:Electrochemical Potential-driven Transporters	[2.A]:Porters (uniporters, symporters, antiporters)	[2.A.3]:The Amino Acid-Polyamine-Organocation (APC) Family
TP07250	Q08777	Identity=31.58//E-value=2e-58	[2]:Electrochemical Potential-driven Transporters	[2.A]:Porters (uniporters, symporters, antiporters)	[2.A.1]:The Major Facilitator Superfamily (MFS)
TP07269	P15685	Identity=40.36//E-value=2e-154	[2]:Electrochemical Potential-driven Transporters	[2.A]:Porters (uniporters, symporters, antiporters)	[2.A.1]:The Major Facilitator Superfamily (MFS)
TP07284	P06493	Identity=31.23//E-value=1e-39	[1]:Channels/Pores	[1.I]:Membrane-bounded channels	[1.I.1]:the nuclear pore complex (npc) family
TP07288	A2R8R0	Identity=69.12//E-value=4e-114	[1]:Channels/Pores	[1.B]:beta-Barrel Porins	[1.B.69]:the peroxysomal membrane porin 4 (pxmp4) family
TP07297	Q42524	Identity=34.88//E-value=5e-86	[4]:Group Translocators	[4.C]:Acyl CoA ligase-coupled transporters	[4.C.1]:The Proposed Fatty Acid Transporter (FAT) Family
TP07302	Q8NKG7	Identity=34.91//E-value=1e-38	[2]:Electrochemical Potential-driven Transporters	[2.A]:Porters (uniporters, symporters, antiporters)	[2.A.1]:The Major Facilitator Superfamily (MFS)
TP07308	O43000	Identity=31.07//E-value=6e-79	[2]:Electrochemical Potential-driven Transporters	[2.A]:Porters (uniporters, symporters, antiporters)	[2.A.1]:The Major Facilitator Superfamily (MFS)
TP07322	Q4WVR6	Identity=36.50//E-value=1e-44	[9]:Incompletely Characterized Transport Systems	[9.B]:Putative transport proteins	[9.B.143]:The 6 TMS DUF1275/Pf06912 (DUF1275) Family
TP07327	P15365	Identity=30.41//E-value=4e-55	[2]:Electrochemical Potential-driven Transporters	[2.A]:Porters (uniporters, symporters, antiporters)	[2.A.1]:The Major Facilitator Superfamily (MFS)
TP07340	P76628	Identity=30.03//E-value=5e-51	[2]:Electrochemical Potential-driven Transporters	[2.A]:Porters (uniporters, symporters, antiporters)	[2.A.1]:The Major Facilitator Superfamily (MFS)
TP07341	P80667	Identity=42.75//E-value=8e-63	[3]:Primary Active Transporters	[3.A]:P-P-bond-hydrolysis-driven transporters	[3.A.20]:The Peroxisomal Protein Importer (PPI) Family
TP07344	Q9UT18	Identity=51.02//E-value=0.0	[2]:Electrochemical Potential-driven Transporters	[2.A]:Porters (uniporters, symporters, antiporters)	[2.A.3]:The Amino Acid-Polyamine-Organocation (APC) Family
TP07362	Q5A8J5	Identity=32.85//E-value=3e-30	[2]:Electrochemical Potential-driven Transporters	[2.A]:Porters (uniporters, symporters, antiporters)	[2.A.1]:The Major Facilitator Superfamily (MFS)
TP07408	P53388	Identity=36.98//E-value=1e-119	[2]:Electrochemical Potential-driven Transporters	[2.A]:Porters (uniporters, symporters, antiporters)	[2.A.3]:The Amino Acid-Polyamine-Organocation (APC) Family
TP07422	Q60441	Identity=34.48//E-value=4e-36	[2]:Electrochemical Potential-driven Transporters	[2.A]:Porters (uniporters, symporters, antiporters)	[2.A.43]:The Lysosomal Cystine Transporter (LCT) Family
TP07442	K4E118	Identity=31.23//E-value=7e-39	[1]:Channels/Pores	[1.C]:Pore-Forming Toxins (Proteins and Peptides)	[1.C.113]:the hly iii (hly iii) family
TP07451	P38225	Identity=36.51//E-value=3e-131	[4]:Group Translocators	[4.C]:Acyl CoA ligase-coupled transporters	[4.C.1]:The Proposed Fatty Acid Transporter (FAT) Family
TP07454	P25371	Identity=42.28//E-value=0.0	[3]:Primary Active Transporters	[3.A]:P-P-bond-hydrolysis-driven transporters	[3.A.1]:The ATP-binding Cassette (ABC) Superfamily
TP07455	P53173	Identity=64.66//E-value=7e-61	[8]:Accessory Factors Involved in Transport	[8.A]:Auxiliary transport proteins	[8.A.61]:The Endoplasmic Reticulum-derived Vesicle Protein, Erv14 (Erv14) Family
TP07462	O59726	Identity=37.06//E-value=2e-96	[2]:Electrochemical Potential-driven Transporters	[2.A]:Porters (uniporters, symporters, antiporters)	[2.A.1]:The Major Facilitator Superfamily (MFS)
TP07467	Q08777	Identity=31.45//E-value=6e-64	[2]:Electrochemical Potential-driven Transporters	[2.A]:Porters (uniporters, symporters, antiporters)	[2.A.1]:The Major Facilitator Superfamily (MFS)
TP07486	P15365	Identity=30.42//E-value=5e-79	[2]:Electrochemical Potential-driven Transporters	[2.A]:Porters (uniporters, symporters, antiporters)	[2.A.1]:The Major Facilitator Superfamily (MFS)
TP07508	Q5B2K4	Identity=79.03//E-value=2e-136	[2]:Electrochemical Potential-driven Transporters	[2.A]:Porters (uniporters, symporters, antiporters)	[2.A.96]:The YaaH (YaaH) Family
TP07522	P38993	Identity=50.59//E-value=0.0	[2]:Electrochemical Potential-driven Transporters	[2.A]:Porters (uniporters, symporters, antiporters)	[2.A.108]:the iron/lead transporter (ilt) family
TP07523	Q9P8U8	Identity=53.28//E-value=1e-137	[2]:Electrochemical Potential-driven Transporters	[2.A]:Porters (uniporters, symporters, antiporters)	[2.A.108]:the iron/lead transporter (ilt) family
TP07525	G3XZI4	Identity=55.86//E-value=8e-115	[1]:Channels/Pores	[1.H]:Paracellular Channels	[1.H.1]:The Claudin Tight Junction (Claudin) Family
TP07530	M5BEH1	Identity=30.04//E-value=1e-27	[9]:Incompletely Characterized Transport Systems	[9.B]:Putative transport proteins	[9.B.106]:The Pock Size-determining Protein (PSDP) Family
TP07531	Q2U3D2	Identity=40.98//E-value=0.0	[3]:Primary Active Transporters	[3.A]:P-P-bond-hydrolysis-driven transporters	[3.A.3]:The P-type ATPase (P-ATPase) Superfamily
TP07540	P61829	Identity=52.78//E-value=1e-17	[3]:Primary Active Transporters	[3.A]:P-P-bond-hydrolysis-driven transporters	[3.A.2]:The H+- or Na+-translocating F-type, V-type and A-type ATPase (F-ATPase) Superfamily
TP07547	Q9Y860	Identity=30.96//E-value=1e-61	[2]:Electrochemical Potential-driven Transporters	[2.A]:Porters (uniporters, symporters, antiporters)	[2.A.3]:The Amino Acid-Polyamine-Organocation (APC) Family
TP07549	Q86Z14	Identity=34.32//E-value=4e-82	[8]:Accessory Factors Involved in Transport	[8.A]:Auxiliary transport proteins	[8.A.49]:The Klotho Auxiliary Protein (Klotho) Family
TP07568	P11551	Identity=31.76//E-value=2e-58	[2]:Electrochemical Potential-driven Transporters	[2.A]:Porters (uniporters, symporters, antiporters)	[2.A.1]:The Major Facilitator Superfamily (MFS)
TP07578	C5DX43	Identity=31.00//E-value=1e-75	[2]:Electrochemical Potential-driven Transporters	[2.A]:Porters (uniporters, symporters, antiporters)	[2.A.1]:The Major Facilitator Superfamily (MFS)
TP07590	Q04895	Identity=37.89//E-value=5e-109	[2]:Electrochemical Potential-driven Transporters	[2.A]:Porters (uniporters, symporters, antiporters)	[2.A.39]:The Nucleobase:Cation Symporter-1 (NCS1) Family
TP07630	Q08777	Identity=30.11//E-value=2e-50	[2]:Electrochemical Potential-driven Transporters	[2.A]:Porters (uniporters, symporters, antiporters)	[2.A.1]:The Major Facilitator Superfamily (MFS)
TP07635	P34712	Identity=30.23//E-value=2e-53	[3]:Primary Active Transporters	[3.A]:P-P-bond-hydrolysis-driven transporters	[3.A.1]:The ATP-binding Cassette (ABC) Superfamily
TP07638	Q8NKG7	Identity=38.66//E-value=4e-88	[2]:Electrochemical Potential-driven Transporters	[2.A]:Porters (uniporters, symporters, antiporters)	[2.A.1]:The Major Facilitator Superfamily (MFS)
TP07643	H2E274	Identity=47.32//E-value=4e-112	[2]:Electrochemical Potential-driven Transporters	[2.A]:Porters (uniporters, symporters, antiporters)	[2.A.1]:The Major Facilitator Superfamily (MFS)
TP07664	O00571	Identity=34.05//E-value=2e-79	[1]:Channels/Pores	[1.I]:Membrane-bounded channels	[1.I.1]:the nuclear pore complex (npc) family
TP07686	P53104	Identity=35.55//E-value=9e-148	[9]:Incompletely Characterized Transport Systems	[9.A]:Recognized transporters of unknown biochemical mechanism	[9.A.15]:The MerE Mercuric Ion (Hg2+) Permease (MerE) Family
TP07695	P53049	Identity=36.88//E-value=0.0	[3]:Primary Active Transporters	[3.A]:P-P-bond-hydrolysis-driven transporters	[3.A.1]:The ATP-binding Cassette (ABC) Superfamily
TP07714	P40988	Identity=32.04//E-value=7e-72	[9]:Incompletely Characterized Transport Systems	[9.A]:Recognized transporters of unknown biochemical mechanism	[9.A.9]:The Low Affinity Fe2+ Transporter (FeT) Family
TP07715	Q7SD12	Identity=34.61//E-value=4e-96	[2]:Electrochemical Potential-driven Transporters	[2.A]:Porters (uniporters, symporters, antiporters)	[2.A.1]:The Major Facilitator Superfamily (MFS)
TP07726	P96712	Identity=32.12//E-value=6e-50	[2]:Electrochemical Potential-driven Transporters	[2.A]:Porters (uniporters, symporters, antiporters)	[2.A.1]:The Major Facilitator Superfamily (MFS)
TP07735	U3IVC3	Identity=32.90//E-value=1e-28	[1]:Channels/Pores	[1.A]:alpha-Type Channels	[1.A.14]:The Non-selective Cation Channel-1 (NSCC1) Family
TP07736	Q9Y5S9	Identity=64.29//E-value=3e-37	[3]:Primary Active Transporters	[3.A]:P-P-bond-hydrolysis-driven transporters	[3.A.18]:The Nuclear mRNA Exporter (mRNA-E) Family
TP07759	P43548	Identity=39.22//E-value=9e-126	[2]:Electrochemical Potential-driven Transporters	[2.A]:Porters (uniporters, symporters, antiporters)	[2.A.3]:The Amino Acid-Polyamine-Organocation (APC) Family
TP07764	Q02592	Identity=45.67//E-value=0.0	[3]:Primary Active Transporters	[3.A]:P-P-bond-hydrolysis-driven transporters	[3.A.1]:The ATP-binding Cassette (ABC) Superfamily
TP07776	P04037	Identity=45.81//E-value=3e-40	[3]:Primary Active Transporters	[3.D]:Oxidoreduction-driven transporters	[3.D.4]:The Proton-translocating Cytochrome Oxidase (COX) Superfamily
TP07777	P53099	Identity=33.91//E-value=3e-89	[2]:Electrochemical Potential-driven Transporters	[2.A]:Porters (uniporters, symporters, antiporters)	[2.A.39]:The Nucleobase:Cation Symporter-1 (NCS1) Family
TP07794	M7SWU9	Identity=47.42//E-value=1e-94	[9]:Incompletely Characterized Transport Systems	[9.B]:Putative transport proteins	[9.B.191]:The Endoplasmic Reticulum Retention Receptor (KDELR) Family
TP07809	P38993	Identity=31.08//E-value=4e-53	[2]:Electrochemical Potential-driven Transporters	[2.A]:Porters (uniporters, symporters, antiporters)	[2.A.108]:the iron/lead transporter (ilt) family
TP07816	Q08417	Identity=31.90//E-value=1e-36	[9]:Incompletely Characterized Transport Systems	[9.A]:Recognized transporters of unknown biochemical mechanism	[9.A.26]:The Lipid-translocating Exporter (LTE) Family
TP07826	Q2HE27	Identity=59.78//E-value=4e-30	[2]:Electrochemical Potential-driven Transporters	[2.A]:Porters (uniporters, symporters, antiporters)	[2.A.126]:the fatty acid exporter (fax) family
TP07862	B1PXD0	Identity=32.95//E-value=8e-88	[2]:Electrochemical Potential-driven Transporters	[2.A]:Porters (uniporters, symporters, antiporters)	[2.A.39]:The Nucleobase:Cation Symporter-1 (NCS1) Family
TP07870	Q60EM1	Identity=31.63//E-value=6e-27	[9]:Incompletely Characterized Transport Systems	[9.B]:Putative transport proteins	[9.B.135]:The Membrane Trafficking Yip (Yip) Family
TP07872	Q9GZV4	Identity=65.75//E-value=4e-69	[1]:Channels/Pores	[1.I]:Membrane-bounded channels	[1.I.1]:the nuclear pore complex (npc) family
TP07889	O59940	Identity=55.15//E-value=2e-146	[2]:Electrochemical Potential-driven Transporters	[2.A]:Porters (uniporters, symporters, antiporters)	[2.A.19]:The Ca2+:Cation Antiporter (CaCA) Family
TP07891	P27514	Identity=41.18//E-value=0.0	[2]:Electrochemical Potential-driven Transporters	[2.A]:Porters (uniporters, symporters, antiporters)	[2.A.47]:The Divalent Anion:Na+ Symporter (DASS) Family
TP07905	P96712	Identity=30.67//E-value=8e-16	[2]:Electrochemical Potential-driven Transporters	[2.A]:Porters (uniporters, symporters, antiporters)	[2.A.1]:The Major Facilitator Superfamily (MFS)
TP07927	H2E274	Identity=46.24//E-value=2e-155	[2]:Electrochemical Potential-driven Transporters	[2.A]:Porters (uniporters, symporters, antiporters)	[2.A.1]:The Major Facilitator Superfamily (MFS)
TP07941	P87108	Identity=61.73//E-value=7e-33	[3]:Primary Active Transporters	[3.A]:P-P-bond-hydrolysis-driven transporters	[3.A.8]:The Mitochondrial Protein Translocase (MPT) Family
TP07948	P41909	Identity=39.86//E-value=2e-168	[3]:Primary Active Transporters	[3.A]:P-P-bond-hydrolysis-driven transporters	[3.A.1]:The ATP-binding Cassette (ABC) Superfamily
TP07959	E5CZT5	Identity=75.78//E-value=0.0	[2]:Electrochemical Potential-driven Transporters	[2.A]:Porters (uniporters, symporters, antiporters)	[2.A.21]:The Solute:Sodium Symporter (SSS) Family
TP07960	P52871	Identity=58.02//E-value=8e-29	[3]:Primary Active Transporters	[3.A]:P-P-bond-hydrolysis-driven transporters	[3.A.5]:The General Secretory Pathway (Sec) Family
TP07964	P70786	Identity=31.41//E-value=3e-40	[2]:Electrochemical Potential-driven Transporters	[2.A]:Porters (uniporters, symporters, antiporters)	[2.A.1]:The Major Facilitator Superfamily (MFS)
TP07965	P15365	Identity=34.80//E-value=5e-84	[2]:Electrochemical Potential-driven Transporters	[2.A]:Porters (uniporters, symporters, antiporters)	[2.A.1]:The Major Facilitator Superfamily (MFS)
TP07974	P63144	Identity=48.06//E-value=2e-107	[8]:Accessory Factors Involved in Transport	[8.A]:Auxiliary transport proteins	[8.A.5]:The Voltage-gated K+ Channel beta-subunit (Kvbeta) Family
TP07991	Q08280	Identity=30.43//E-value=1e-43	[2]:Electrochemical Potential-driven Transporters	[2.A]:Porters (uniporters, symporters, antiporters)	[2.A.1]:The Major Facilitator Superfamily (MFS)
TP07996	P53047	Identity=31.86//E-value=2e-32	[9]:Incompletely Characterized Transport Systems	[9.A]:Recognized transporters of unknown biochemical mechanism	[9.A.26]:The Lipid-translocating Exporter (LTE) Family
TP07998	P23622	Identity=48.29//E-value=0.0	[2]:Electrochemical Potential-driven Transporters	[2.A]:Porters (uniporters, symporters, antiporters)	[2.A.53]:The Sulfate Permease (SulP) Family
TP08008	Q99257	Identity=30.44//E-value=2e-67	[3]:Primary Active Transporters	[3.A]:P-P-bond-hydrolysis-driven transporters	[3.A.22]:The Transcription-coupled TREX/TAP Nuclear mRNA Export Complex (TREX) Family
TP08019	Q96A54	Identity=30.82//E-value=4e-37	[1]:Channels/Pores	[1.C]:Pore-Forming Toxins (Proteins and Peptides)	[1.C.113]:the hly iii (hly iii) family
TP08041	P38077	Identity=45.98//E-value=9e-84	[3]:Primary Active Transporters	[3.A]:P-P-bond-hydrolysis-driven transporters	[3.A.2]:The H+- or Na+-translocating F-type, V-type and A-type ATPase (F-ATPase) Superfamily
TP08047	Q06497	Identity=38.23//E-value=5e-68	[2]:Electrochemical Potential-driven Transporters	[2.A]:Porters (uniporters, symporters, antiporters)	[2.A.29]:The Mitochondrial Carrier (MC) Family
TP08069	Q9KZF1	Identity=34.04//E-value=2e-62	[2]:Electrochemical Potential-driven Transporters	[2.A]:Porters (uniporters, symporters, antiporters)	[2.A.3]:The Amino Acid-Polyamine-Organocation (APC) Family
TP08075	Q9C757	Identity=30.29//E-value=9e-23	[2]:Electrochemical Potential-driven Transporters	[2.A]:Porters (uniporters, symporters, antiporters)	[2.A.1]:The Major Facilitator Superfamily (MFS)
TP08097	P35180	Identity=34.78//E-value=1e-27	[3]:Primary Active Transporters	[3.A]:P-P-bond-hydrolysis-driven transporters	[3.A.8]:The Mitochondrial Protein Translocase (MPT) Family
TP08123	Q13838	Identity=30.79//E-value=3e-48	[3]:Primary Active Transporters	[3.A]:P-P-bond-hydrolysis-driven transporters	[3.A.18]:The Nuclear mRNA Exporter (mRNA-E) Family
TP08125	P38767	Identity=43.42//E-value=1e-124	[2]:Electrochemical Potential-driven Transporters	[2.A]:Porters (uniporters, symporters, antiporters)	[2.A.66]:The Multidrug/Oligosaccharidyl-lipid/Polysaccharide (MOP) Flippase Superfamily
TP08128	P25737	Identity=44.05//E-value=6e-139	[2]:Electrochemical Potential-driven Transporters	[2.A]:Porters (uniporters, symporters, antiporters)	[2.A.3]:The Amino Acid-Polyamine-Organocation (APC) Family
TP08130	O00571	Identity=30.33//E-value=3e-48	[1]:Channels/Pores	[1.I]:Membrane-bounded channels	[1.I.1]:the nuclear pore complex (npc) family
TP08152	E5CZT5	Identity=43.31//E-value=0.0	[2]:Electrochemical Potential-driven Transporters	[2.A]:Porters (uniporters, symporters, antiporters)	[2.A.21]:The Solute:Sodium Symporter (SSS) Family
TP08176	A2R3H2	Identity=32.56//E-value=1e-62	[2]:Electrochemical Potential-driven Transporters	[2.A]:Porters (uniporters, symporters, antiporters)	[2.A.1]:The Major Facilitator Superfamily (MFS)
TP08180	C9S8B8	Identity=68.46//E-value=0.0	[2]:Electrochemical Potential-driven Transporters	[2.A]:Porters (uniporters, symporters, antiporters)	[2.A.29]:The Mitochondrial Carrier (MC) Family
TP08182	O43000	Identity=34.72//E-value=5e-80	[2]:Electrochemical Potential-driven Transporters	[2.A]:Porters (uniporters, symporters, antiporters)	[2.A.1]:The Major Facilitator Superfamily (MFS)
TP08213	Q08970	Identity=39.43//E-value=6e-71	[2]:Electrochemical Potential-driven Transporters	[2.A]:Porters (uniporters, symporters, antiporters)	[2.A.4]:The Cation Diffusion Facilitator (CDF) Family
TP08215	P06493	Identity=53.66//E-value=2e-111	[1]:Channels/Pores	[1.I]:Membrane-bounded channels	[1.I.1]:the nuclear pore complex (npc) family
TP08222	P53322	Identity=32.16//E-value=8e-67	[2]:Electrochemical Potential-driven Transporters	[2.A]:Porters (uniporters, symporters, antiporters)	[2.A.1]:The Major Facilitator Superfamily (MFS)
TP08239	Q1P9T1	Identity=30.12//E-value=5e-47	[2]:Electrochemical Potential-driven Transporters	[2.A]:Porters (uniporters, symporters, antiporters)	[2.A.108]:the iron/lead transporter (ilt) family
TP08251	O43000	Identity=35.29//E-value=2e-94	[2]:Electrochemical Potential-driven Transporters	[2.A]:Porters (uniporters, symporters, antiporters)	[2.A.1]:The Major Facilitator Superfamily (MFS)
TP08263	Q9C757	Identity=31.11//E-value=7e-23	[2]:Electrochemical Potential-driven Transporters	[2.A]:Porters (uniporters, symporters, antiporters)	[2.A.1]:The Major Facilitator Superfamily (MFS)
TP08308	P62158	Identity=59.76//E-value=4e-64	[9]:Incompletely Characterized Transport Systems	[9.C]:Functionally characterized transporters lacking identified sequences	[9.C.15]:The Animal Calmodulin-dependent E.R. Secretion Pathway (CSP) Family
TP08325	P33755	Identity=46.24//E-value=0.0	[3]:Primary Active Transporters	[3.A]:P-P-bond-hydrolysis-driven transporters	[3.A.16]:The Endoplasmic Reticular Retrotranslocon (ER-RT) Family
TP08335	P20592	Identity=31.56//E-value=7e-41	[1]:Channels/Pores	[1.I]:Membrane-bounded channels	[1.I.1]:the nuclear pore complex (npc) family
TP08345	P15365	Identity=35.01//E-value=4e-88	[2]:Electrochemical Potential-driven Transporters	[2.A]:Porters (uniporters, symporters, antiporters)	[2.A.1]:The Major Facilitator Superfamily (MFS)
TP08358	P15710	Identity=38.76//E-value=3e-137	[2]:Electrochemical Potential-driven Transporters	[2.A]:Porters (uniporters, symporters, antiporters)	[2.A.20]:The Inorganic Phosphate Transporter (PiT) Family
TP08359	P62158	Identity=30.47//E-value=3e-15	[9]:Incompletely Characterized Transport Systems	[9.C]:Functionally characterized transporters lacking identified sequences	[9.C.15]:The Animal Calmodulin-dependent E.R. Secretion Pathway (CSP) Family
TP08375	Q9VCR7	Identity=38.87//E-value=1e-60	[2]:Electrochemical Potential-driven Transporters	[2.A]:Porters (uniporters, symporters, antiporters)	[2.A.43]:The Lysosomal Cystine Transporter (LCT) Family
TP08382	Q12165	Identity=54.69//E-value=1e-44	[3]:Primary Active Transporters	[3.A]:P-P-bond-hydrolysis-driven transporters	[3.A.2]:The H+- or Na+-translocating F-type, V-type and A-type ATPase (F-ATPase) Superfamily
TP08400	P39932	Identity=33.95//E-value=1e-88	[2]:Electrochemical Potential-driven Transporters	[2.A]:Porters (uniporters, symporters, antiporters)	[2.A.1]:The Major Facilitator Superfamily (MFS)
TP08401	C9S7Y7	Identity=41.59//E-value=2e-80	[2]:Electrochemical Potential-driven Transporters	[2.A]:Porters (uniporters, symporters, antiporters)	[2.A.1]:The Major Facilitator Superfamily (MFS)
TP08409	Q1P9T1	Identity=30.02//E-value=1e-43	[2]:Electrochemical Potential-driven Transporters	[2.A]:Porters (uniporters, symporters, antiporters)	[2.A.108]:the iron/lead transporter (ilt) family
TP08413	Q2VQZ4	Identity=60.00//E-value=0.0	[2]:Electrochemical Potential-driven Transporters	[2.A]:Porters (uniporters, symporters, antiporters)	[2.A.3]:The Amino Acid-Polyamine-Organocation (APC) Family
TP08430	Q8NKC4	Identity=46.65//E-value=2e-171	[2]:Electrochemical Potential-driven Transporters	[2.A]:Porters (uniporters, symporters, antiporters)	[2.A.3]:The Amino Acid-Polyamine-Organocation (APC) Family
TP08448	O94528	Identity=40.68//E-value=8e-136	[2]:Electrochemical Potential-driven Transporters	[2.A]:Porters (uniporters, symporters, antiporters)	[2.A.1]:The Major Facilitator Superfamily (MFS)
TP02988	P38776	Identity=40.97//E-value=3e-127	[2]:Electrochemical Potential-driven Transporters	[2.A]:Porters (uniporters, symporters, antiporters)	[2.A.1]:The Major Facilitator Superfamily (MFS)
TP03003	E7M1Y1	Identity=30.28//E-value=6e-29	[2]:Electrochemical Potential-driven Transporters	[2.A]:Porters (uniporters, symporters, antiporters)	[2.A.1]:The Major Facilitator Superfamily (MFS)
TP03017	P69451	Identity=31.71//E-value=3e-37	[4]:Group Translocators	[4.C]:Acyl CoA ligase-coupled transporters	[4.C.1]:The Proposed Fatty Acid Transporter (FAT) Family
TP03028	Q07904	Identity=31.46//E-value=2e-77	[2]:Electrochemical Potential-driven Transporters	[2.A]:Porters (uniporters, symporters, antiporters)	[2.A.1]:The Major Facilitator Superfamily (MFS)
TP03065	P70786	Identity=31.46//E-value=1e-46	[2]:Electrochemical Potential-driven Transporters	[2.A]:Porters (uniporters, symporters, antiporters)	[2.A.1]:The Major Facilitator Superfamily (MFS)
TP03069	P77735	Identity=32.45//E-value=6e-11	[8]:Accessory Factors Involved in Transport	[8.A]:Auxiliary transport proteins	[8.A.5]:The Voltage-gated K+ Channel beta-subunit (Kvbeta) Family
TP03076	A3M0N3	Identity=53.21//E-value=7e-179	[2]:Electrochemical Potential-driven Transporters	[2.A]:Porters (uniporters, symporters, antiporters)	[2.A.1]:The Major Facilitator Superfamily (MFS)
TP03082	P78577	Identity=60.26//E-value=0.0	[3]:Primary Active Transporters	[3.A]:P-P-bond-hydrolysis-driven transporters	[3.A.1]:The ATP-binding Cassette (ABC) Superfamily
TP03095	Q7RVX9	Identity=66.15//E-value=0.0	[2]:Electrochemical Potential-driven Transporters	[2.A]:Porters (uniporters, symporters, antiporters)	[2.A.1]:The Major Facilitator Superfamily (MFS)
TP03113	P38734	Identity=31.53//E-value=4e-85	[2]:Electrochemical Potential-driven Transporters	[2.A]:Porters (uniporters, symporters, antiporters)	[2.A.3]:The Amino Acid-Polyamine-Organocation (APC) Family
TP03141	Q9C1B3	Identity=30.83//E-value=8e-78	[2]:Electrochemical Potential-driven Transporters	[2.A]:Porters (uniporters, symporters, antiporters)	[2.A.1]:The Major Facilitator Superfamily (MFS)
TP03157	B0Y3B6	Identity=33.79//E-value=0.0	[3]:Primary Active Transporters	[3.A]:P-P-bond-hydrolysis-driven transporters	[3.A.1]:The ATP-binding Cassette (ABC) Superfamily
TP03160	Q9M6N7	Identity=52.15//E-value=1e-142	[1]:Channels/Pores	[1.A]:alpha-Type Channels	[1.A.11]:The Ammonia Transporter Channel (Amt) Family
TP03194	O14201	Identity=48.99//E-value=7e-61	[2]:Electrochemical Potential-driven Transporters	[2.A]:Porters (uniporters, symporters, antiporters)	[2.A.96]:The YaaH (YaaH) Family
TP03204	P69451	Identity=30.40//E-value=9e-33	[4]:Group Translocators	[4.C]:Acyl CoA ligase-coupled transporters	[4.C.1]:The Proposed Fatty Acid Transporter (FAT) Family
TP03221	Q6IT47	Identity=71.21//E-value=0.0	[2]:Electrochemical Potential-driven Transporters	[2.A]:Porters (uniporters, symporters, antiporters)	[2.A.18]:The Amino Acid/Auxin Permease (AAAP) Family
TP03225	H2E274	Identity=39.82//E-value=2e-142	[2]:Electrochemical Potential-driven Transporters	[2.A]:Porters (uniporters, symporters, antiporters)	[2.A.1]:The Major Facilitator Superfamily (MFS)
TP03238	P40100	Identity=32.00//E-value=1e-18	[9]:Incompletely Characterized Transport Systems	[9.A]:Recognized transporters of unknown biochemical mechanism	[9.A.26]:The Lipid-translocating Exporter (LTE) Family
TP03250	Q08268	Identity=30.74//E-value=2e-26	[2]:Electrochemical Potential-driven Transporters	[2.A]:Porters (uniporters, symporters, antiporters)	[2.A.1]:The Major Facilitator Superfamily (MFS)
TP03278	Q64L87	Identity=30.61//E-value=7e-71	[2]:Electrochemical Potential-driven Transporters	[2.A]:Porters (uniporters, symporters, antiporters)	[2.A.1]:The Major Facilitator Superfamily (MFS)
TP03293	H2E274	Identity=33.15//E-value=2e-99	[2]:Electrochemical Potential-driven Transporters	[2.A]:Porters (uniporters, symporters, antiporters)	[2.A.1]:The Major Facilitator Superfamily (MFS)
TP03296	H2E274	Identity=39.96//E-value=6e-143	[2]:Electrochemical Potential-driven Transporters	[2.A]:Porters (uniporters, symporters, antiporters)	[2.A.1]:The Major Facilitator Superfamily (MFS)
TP03318	P39719	Identity=38.68//E-value=7e-145	[1]:Channels/Pores	[1.A]:alpha-Type Channels	[1.A.4]:The Transient Receptor Potential Ca2+ Channel (TRP-CC) Family
TP03331	P20107	Identity=31.82//E-value=9e-53	[2]:Electrochemical Potential-driven Transporters	[2.A]:Porters (uniporters, symporters, antiporters)	[2.A.4]:The Cation Diffusion Facilitator (CDF) Family
TP03341	Q870L2	Identity=37.31//E-value=1e-125	[2]:Electrochemical Potential-driven Transporters	[2.A]:Porters (uniporters, symporters, antiporters)	[2.A.1]:The Major Facilitator Superfamily (MFS)
TP03344	A0L4L0	Identity=35.91//E-value=2e-53	[3]:Primary Active Transporters	[3.A]:P-P-bond-hydrolysis-driven transporters	[3.A.1]:The ATP-binding Cassette (ABC) Superfamily
TP03356	A2R3H2	Identity=31.35//E-value=1e-63	[2]:Electrochemical Potential-driven Transporters	[2.A]:Porters (uniporters, symporters, antiporters)	[2.A.1]:The Major Facilitator Superfamily (MFS)
TP03367	Q12200	Identity=42.15//E-value=0.0	[2]:Electrochemical Potential-driven Transporters	[2.A]:Porters (uniporters, symporters, antiporters)	[2.A.6]:The Resistance-Nodulation-Cell Division (RND) Superfamily
TP03381	O14031	Identity=42.69//E-value=0.0	[2]:Electrochemical Potential-driven Transporters	[2.A]:Porters (uniporters, symporters, antiporters)	[2.A.67]:The Oligopeptide Transporter (OPT) Family
TP03384	C9S7Y7	Identity=43.55//E-value=2e-96	[2]:Electrochemical Potential-driven Transporters	[2.A]:Porters (uniporters, symporters, antiporters)	[2.A.1]:The Major Facilitator Superfamily (MFS)
TP03403	P32835	Identity=80.52//E-value=2e-132	[9]:Incompletely Characterized Transport Systems	[9.A]:Recognized transporters of unknown biochemical mechanism	[9.A.50]:The Nuclear t-RNA exporter (t-Exporter) Family
TP03412	Q9Y860	Identity=32.35//E-value=8e-71	[2]:Electrochemical Potential-driven Transporters	[2.A]:Porters (uniporters, symporters, antiporters)	[2.A.3]:The Amino Acid-Polyamine-Organocation (APC) Family
TP03417	P04839	Identity=32.28//E-value=1e-89	[5]:Transmembrane Electron Carriers	[5.B]:Transmembrane 1-electron transfer carriers	[5.B.1]:The Phagocyte (gp91phox) NADPH Oxidase Family
TP03423	Q9LIC2	Identity=36.30//E-value=4e-145	[8]:Accessory Factors Involved in Transport	[8.A]:Auxiliary transport proteins	[8.A.68]: The Endomembrane protein-70 (EMP70) Family
TP03424	Q7SGY8	Identity=43.37//E-value=9e-91	[8]:Accessory Factors Involved in Transport	[8.A]:Auxiliary transport proteins	[8.A.52]:The Ubiquitin-related Protein Degradation (UPD) Family
TP03438	P40445	Identity=46.58//E-value=2e-168	[2]:Electrochemical Potential-driven Transporters	[2.A]:Porters (uniporters, symporters, antiporters)	[2.A.1]:The Major Facilitator Superfamily (MFS)
TP03461	B6HIC2	Identity=31.32//E-value=1e-57	[2]:Electrochemical Potential-driven Transporters	[2.A]:Porters (uniporters, symporters, antiporters)	[2.A.1]:The Major Facilitator Superfamily (MFS)
TP03474	Q7SD12	Identity=31.99//E-value=9e-74	[2]:Electrochemical Potential-driven Transporters	[2.A]:Porters (uniporters, symporters, antiporters)	[2.A.1]:The Major Facilitator Superfamily (MFS)
TP03477	A3M0N3	Identity=30.32//E-value=2e-36	[2]:Electrochemical Potential-driven Transporters	[2.A]:Porters (uniporters, symporters, antiporters)	[2.A.1]:The Major Facilitator Superfamily (MFS)
TP03536	P23710	Identity=71.17//E-value=2e-150	[3]:Primary Active Transporters	[3.D]:Oxidoreduction-driven transporters	[3.D.1]:The H+ or Na+-translocating NADH Dehydrogenase (NDH) Family
TP03544	Q4WVR6	Identity=53.97//E-value=2e-89	[9]:Incompletely Characterized Transport Systems	[9.B]:Putative transport proteins	[9.B.143]:The 6 TMS DUF1275/Pf06912 (DUF1275) Family
TP03554	B6HN82	Identity=44.84//E-value=3e-138	[2]:Electrochemical Potential-driven Transporters	[2.A]:Porters (uniporters, symporters, antiporters)	[2.A.1]:The Major Facilitator Superfamily (MFS)
TP03575	Q8NKG7	Identity=34.46//E-value=4e-95	[2]:Electrochemical Potential-driven Transporters	[2.A]:Porters (uniporters, symporters, antiporters)	[2.A.1]:The Major Facilitator Superfamily (MFS)
TP03579	Q8NKC4	Identity=43.77//E-value=3e-150	[2]:Electrochemical Potential-driven Transporters	[2.A]:Porters (uniporters, symporters, antiporters)	[2.A.3]:The Amino Acid-Polyamine-Organocation (APC) Family
TP03582	P23641	Identity=57.84//E-value=4e-123	[2]:Electrochemical Potential-driven Transporters	[2.A]:Porters (uniporters, symporters, antiporters)	[2.A.29]:The Mitochondrial Carrier (MC) Family
TP03604	O15440	Identity=30.31//E-value=2e-108	[3]:Primary Active Transporters	[3.A]:P-P-bond-hydrolysis-driven transporters	[3.A.1]:The ATP-binding Cassette (ABC) Superfamily
TP03610	P15365	Identity=33.40//E-value=3e-74	[2]:Electrochemical Potential-driven Transporters	[2.A]:Porters (uniporters, symporters, antiporters)	[2.A.1]:The Major Facilitator Superfamily (MFS)
TP03633	B6Q577	Identity=39.49//E-value=4e-70	[2]:Electrochemical Potential-driven Transporters	[2.A]:Porters (uniporters, symporters, antiporters)	[2.A.1]:The Major Facilitator Superfamily (MFS)
TP03659	H2E274	Identity=42.01//E-value=3e-136	[2]:Electrochemical Potential-driven Transporters	[2.A]:Porters (uniporters, symporters, antiporters)	[2.A.1]:The Major Facilitator Superfamily (MFS)
TP03674	Q08749	Identity=31.86//E-value=2e-18	[3]:Primary Active Transporters	[3.A]:P-P-bond-hydrolysis-driven transporters	[3.A.8]:The Mitochondrial Protein Translocase (MPT) Family
TP03685	Q14974	Identity=38.15//E-value=0.0	[1]:Channels/Pores	[1.I]:Membrane-bounded channels	[1.I.1]:the nuclear pore complex (npc) family
TP03696	O15440	Identity=30.02//E-value=5e-119	[3]:Primary Active Transporters	[3.A]:P-P-bond-hydrolysis-driven transporters	[3.A.1]:The ATP-binding Cassette (ABC) Superfamily
TP03706	Q7RWT8	Identity=69.19//E-value=9e-179	[2]:Electrochemical Potential-driven Transporters	[2.A]:Porters (uniporters, symporters, antiporters)	[2.A.7]:The Drug/Metabolite Transporter (DMT) Superfamily
TP03709	Q92973	Identity=35.69//E-value=0.0	[1]:Channels/Pores	[1.I]:Membrane-bounded channels	[1.I.1]:the nuclear pore complex (npc) family
TP03718	B8MZ51	Identity=66.50//E-value=0.0	[2]:Electrochemical Potential-driven Transporters	[2.A]:Porters (uniporters, symporters, antiporters)	[2.A.69]:The Auxin Efflux Carrier (AEC) Family
TP03724	P53322	Identity=32.97//E-value=1e-81	[2]:Electrochemical Potential-driven Transporters	[2.A]:Porters (uniporters, symporters, antiporters)	[2.A.1]:The Major Facilitator Superfamily (MFS)
TP03755	P28584	Identity=40.76//E-value=1e-94	[2]:Electrochemical Potential-driven Transporters	[2.A]:Porters (uniporters, symporters, antiporters)	[2.A.38]:The K+ Transporter (Trk) Family
TP03764	P39115	Identity=30.20//E-value=2e-40	[3]:Primary Active Transporters	[3.A]:P-P-bond-hydrolysis-driven transporters	[3.A.1]:The ATP-binding Cassette (ABC) Superfamily
TP03790	B0Y3B6	Identity=50.58//E-value=0.0	[3]:Primary Active Transporters	[3.A]:P-P-bond-hydrolysis-driven transporters	[3.A.1]:The ATP-binding Cassette (ABC) Superfamily
TP03813	P19807	Identity=36.08//E-value=1e-103	[2]:Electrochemical Potential-driven Transporters	[2.A]:Porters (uniporters, symporters, antiporters)	[2.A.3]:The Amino Acid-Polyamine-Organocation (APC) Family
TP03836	Q8NKG7	Identity=39.88//E-value=2e-122	[2]:Electrochemical Potential-driven Transporters	[2.A]:Porters (uniporters, symporters, antiporters)	[2.A.1]:The Major Facilitator Superfamily (MFS)
TP03842	P53134	Identity=40.26//E-value=2e-158	[2]:Electrochemical Potential-driven Transporters	[2.A]:Porters (uniporters, symporters, antiporters)	[2.A.67]:The Oligopeptide Transporter (OPT) Family
TP03862	Q84VJ0	Identity=60.16//E-value=6e-113	[8]:Accessory Factors Involved in Transport	[8.A]:Auxiliary transport proteins	[8.A.21]:The Stomatin/Podocin/Band 7/Nephrosis.2/SPFH (Stomatin) Family
TP03870	N4W0W1	Identity=39.93//E-value=7e-48	[9]:Incompletely Characterized Transport Systems	[9.B]:Putative transport proteins	[9.B.51]:The Unknown IT-4 (UIT4) Family
TP03875	F2PXJ5	Identity=65.75//E-value=0.0	[2]:Electrochemical Potential-driven Transporters	[2.A]:Porters (uniporters, symporters, antiporters)	[2.A.7]:The Drug/Metabolite Transporter (DMT) Superfamily
TP03918	Q10279	Identity=53.45//E-value=0.0	[2]:Electrochemical Potential-driven Transporters	[2.A]:Porters (uniporters, symporters, antiporters)	[2.A.39]:The Nucleobase:Cation Symporter-1 (NCS1) Family
TP03931	P06493	Identity=39.72//E-value=2e-63	[1]:Channels/Pores	[1.I]:Membrane-bounded channels	[1.I.1]:the nuclear pore complex (npc) family
TP03933	Q9UBJ2	Identity=45.15//E-value=0.0	[3]:Primary Active Transporters	[3.A]:P-P-bond-hydrolysis-driven transporters	[3.A.1]:The ATP-binding Cassette (ABC) Superfamily
TP03942	P22152	Identity=61.21//E-value=0.0	[2]:Electrochemical Potential-driven Transporters	[2.A]:Porters (uniporters, symporters, antiporters)	[2.A.1]:The Major Facilitator Superfamily (MFS)
TP03964	P08107	Identity=32.77//E-value=2e-85	[1]:Channels/Pores	[1.A]:alpha-Type Channels	[1.A.33]:The Cation Channel-forming Heat Shock Protein-70 (Hsp70) Family
TP03992	P36029	Identity=34.15//E-value=6e-88	[2]:Electrochemical Potential-driven Transporters	[2.A]:Porters (uniporters, symporters, antiporters)	[2.A.3]:The Amino Acid-Polyamine-Organocation (APC) Family
TP03994	P15380	Identity=48.13//E-value=1e-160	[2]:Electrochemical Potential-driven Transporters	[2.A]:Porters (uniporters, symporters, antiporters)	[2.A.3]:The Amino Acid-Polyamine-Organocation (APC) Family
TP04000	P32835	Identity=35.06//E-value=4e-25	[9]:Incompletely Characterized Transport Systems	[9.A]:Recognized transporters of unknown biochemical mechanism	[9.A.50]:The Nuclear t-RNA exporter (t-Exporter) Family
TP04011	H2E274	Identity=40.33//E-value=1e-122	[2]:Electrochemical Potential-driven Transporters	[2.A]:Porters (uniporters, symporters, antiporters)	[2.A.1]:The Major Facilitator Superfamily (MFS)
TP04047	P24004	Identity=37.26//E-value=9e-125	[3]:Primary Active Transporters	[3.A]:P-P-bond-hydrolysis-driven transporters	[3.A.20]:The Peroxisomal Protein Importer (PPI) Family
TP04049	Q42524	Identity=34.64//E-value=3e-81	[4]:Group Translocators	[4.C]:Acyl CoA ligase-coupled transporters	[4.C.1]:The Proposed Fatty Acid Transporter (FAT) Family
TP04066	Q59YT0	Identity=60.57//E-value=0.0	[2]:Electrochemical Potential-driven Transporters	[2.A]:Porters (uniporters, symporters, antiporters)	[2.A.3]:The Amino Acid-Polyamine-Organocation (APC) Family
TP04072	B6Q8L9	Identity=59.84//E-value=9e-142	[1]:Channels/Pores	[1.C]:Pore-Forming Toxins (Proteins and Peptides)	[1.C.39]:The Membrane Attack Complex/Perforin (MACPF) Family
TP04099	P32332	Identity=55.48//E-value=7e-119	[2]:Electrochemical Potential-driven Transporters	[2.A]:Porters (uniporters, symporters, antiporters)	[2.A.29]:The Mitochondrial Carrier (MC) Family
TP04117	A7LKG1	Identity=61.89//E-value=0.0	[2]:Electrochemical Potential-driven Transporters	[2.A]:Porters (uniporters, symporters, antiporters)	[2.A.49]:The Chloride Carrier/Channel (ClC) Family
TP04119	P08067	Identity=63.24//E-value=2e-90	[3]:Primary Active Transporters	[3.D]:Oxidoreduction-driven transporters	[3.D.3]:The Proton-translocating Quinol:Cytochrome c Reductase (QCR) Superfamily
TP04137	P06493	Identity=42.27//E-value=2e-68	[1]:Channels/Pores	[1.I]:Membrane-bounded channels	[1.I.1]:the nuclear pore complex (npc) family
TP04140	M5BEH1	Identity=35.45//E-value=3e-42	[9]:Incompletely Characterized Transport Systems	[9.B]:Putative transport proteins	[9.B.106]:The Pock Size-determining Protein (PSDP) Family
TP04181	Q42524	Identity=34.16//E-value=6e-70	[4]:Group Translocators	[4.C]:Acyl CoA ligase-coupled transporters	[4.C.1]:The Proposed Fatty Acid Transporter (FAT) Family
TP04186	P53322	Identity=31.06//E-value=1e-71	[2]:Electrochemical Potential-driven Transporters	[2.A]:Porters (uniporters, symporters, antiporters)	[2.A.1]:The Major Facilitator Superfamily (MFS)
TP04224	Q9NQQ7	Identity=35.15//E-value=6e-48	[2]:Electrochemical Potential-driven Transporters	[2.A]:Porters (uniporters, symporters, antiporters)	[2.A.7]:The Drug/Metabolite Transporter (DMT) Superfamily
TP04232	P41820	Identity=42.61//E-value=0.0	[3]:Primary Active Transporters	[3.A]:P-P-bond-hydrolysis-driven transporters	[3.A.1]:The ATP-binding Cassette (ABC) Superfamily
TP04237	P06493	Identity=58.50//E-value=6e-131	[1]:Channels/Pores	[1.I]:Membrane-bounded channels	[1.I.1]:the nuclear pore complex (npc) family
TP04240	P20107	Identity=36.20//E-value=7e-76	[2]:Electrochemical Potential-driven Transporters	[2.A]:Porters (uniporters, symporters, antiporters)	[2.A.4]:The Cation Diffusion Facilitator (CDF) Family
TP04282	P49374	Identity=36.07//E-value=1e-94	[2]:Electrochemical Potential-driven Transporters	[2.A]:Porters (uniporters, symporters, antiporters)	[2.A.1]:The Major Facilitator Superfamily (MFS)
TP04290	C9S7Y7	Identity=32.97//E-value=4e-56	[2]:Electrochemical Potential-driven Transporters	[2.A]:Porters (uniporters, symporters, antiporters)	[2.A.1]:The Major Facilitator Superfamily (MFS)
TP04308	P43549	Identity=40.43//E-value=6e-66	[1]:Channels/Pores	[1.A]:alpha-Type Channels	[1.A.8]:The Major Intrinsic Protein (MIP) Family
TP04330	O59940	Identity=46.10//E-value=6e-103	[2]:Electrochemical Potential-driven Transporters	[2.A]:Porters (uniporters, symporters, antiporters)	[2.A.19]:The Ca2+:Cation Antiporter (CaCA) Family
TP04342	P25711	Identity=53.18//E-value=6e-76	[3]:Primary Active Transporters	[3.D]:Oxidoreduction-driven transporters	[3.D.1]:The H+ or Na+-translocating NADH Dehydrogenase (NDH) Family
TP04369	O94607	Identity=36.65//E-value=6e-114	[2]:Electrochemical Potential-driven Transporters	[2.A]:Porters (uniporters, symporters, antiporters)	[2.A.1]:The Major Facilitator Superfamily (MFS)
TP04370	P62826	Identity=31.09//E-value=4e-15	[9]:Incompletely Characterized Transport Systems	[9.A]:Recognized transporters of unknown biochemical mechanism	[9.A.60]:The Small Nuclear RNA Exporter (snRNA-E)
TP04376	H2E274	Identity=45.23//E-value=8e-158	[2]:Electrochemical Potential-driven Transporters	[2.A]:Porters (uniporters, symporters, antiporters)	[2.A.1]:The Major Facilitator Superfamily (MFS)
TP04384	P51792	Identity=36.29//E-value=4e-145	[2]:Electrochemical Potential-driven Transporters	[2.A]:Porters (uniporters, symporters, antiporters)	[2.A.49]:The Chloride Carrier/Channel (ClC) Family
TP04389	P39524	Identity=60.82//E-value=0.0	[3]:Primary Active Transporters	[3.A]:P-P-bond-hydrolysis-driven transporters	[3.A.3]:The P-type ATPase (P-ATPase) Superfamily
TP04391	Q7S3L8	Identity=55.76//E-value=2e-140	[2]:Electrochemical Potential-driven Transporters	[2.A]:Porters (uniporters, symporters, antiporters)	[2.A.52]:The Ni2+-Co2+ Transporter (NiCoT) Family
TP04410	K9FAK7	Identity=61.36//E-value=8e-66	[9]:Incompletely Characterized Transport Systems	[9.B]:Putative transport proteins	[9.B.26]:The PF27 (PF27) Family
TP04421	G0S4F3	Identity=39.25//E-value=0.0	[1]:Channels/Pores	[1.I]:Membrane-bounded channels	[1.I.1]:the nuclear pore complex (npc) family
TP04439	P15365	Identity=37.69//E-value=4e-115	[2]:Electrochemical Potential-driven Transporters	[2.A]:Porters (uniporters, symporters, antiporters)	[2.A.1]:The Major Facilitator Superfamily (MFS)
TP04452	G4N740	Identity=30.54//E-value=2e-49	[2]:Electrochemical Potential-driven Transporters	[2.A]:Porters (uniporters, symporters, antiporters)	[2.A.1]:The Major Facilitator Superfamily (MFS)
TP04483	O13657	Identity=47.80//E-value=4e-128	[1]:Channels/Pores	[1.A]:alpha-Type Channels	[1.A.35]:The CorA Metal Ion Transporter (MIT) Family
TP04494	Q5AZI1	Identity=61.89//E-value=0.0	[2]:Electrochemical Potential-driven Transporters	[2.A]:Porters (uniporters, symporters, antiporters)	[2.A.7]:The Drug/Metabolite Transporter (DMT) Superfamily
TP04497	H2E274	Identity=42.99//E-value=4e-146	[2]:Electrochemical Potential-driven Transporters	[2.A]:Porters (uniporters, symporters, antiporters)	[2.A.1]:The Major Facilitator Superfamily (MFS)
TP04505	Q9Y860	Identity=35.40//E-value=4e-87	[2]:Electrochemical Potential-driven Transporters	[2.A]:Porters (uniporters, symporters, antiporters)	[2.A.3]:The Amino Acid-Polyamine-Organocation (APC) Family
TP04544	P32804	Identity=55.98//E-value=1e-138	[2]:Electrochemical Potential-driven Transporters	[2.A]:Porters (uniporters, symporters, antiporters)	[2.A.5]:The Zinc (Zn2+)-Iron (Fe2+) Permease (ZIP) Family
TP04550	Q8IUH5	Identity=31.59//E-value=4e-64	[9]:Incompletely Characterized Transport Systems	[9.B]:Putative transport proteins	[9.B.37]:The Huntington-interacting Protein 14 (HIP14) Family
TP04559	M5BEH1	Identity=34.22//E-value=5e-52	[9]:Incompletely Characterized Transport Systems	[9.B]:Putative transport proteins	[9.B.106]:The Pock Size-determining Protein (PSDP) Family
TP04574	Q12251	Identity=50.32//E-value=1e-95	[2]:Electrochemical Potential-driven Transporters	[2.A]:Porters (uniporters, symporters, antiporters)	[2.A.29]:The Mitochondrial Carrier (MC) Family
TP04598	B7FAY6	Identity=36.49//E-value=6e-33	[2]:Electrochemical Potential-driven Transporters	[2.A]:Porters (uniporters, symporters, antiporters)	[2.A.1]:The Major Facilitator Superfamily (MFS)
TP04607	B6HIC2	Identity=33.55//E-value=5e-86	[2]:Electrochemical Potential-driven Transporters	[2.A]:Porters (uniporters, symporters, antiporters)	[2.A.1]:The Major Facilitator Superfamily (MFS)
TP04626	Q5A7S4	Identity=39.01//E-value=4e-94	[2]:Electrochemical Potential-driven Transporters	[2.A]:Porters (uniporters, symporters, antiporters)	[2.A.1]:The Major Facilitator Superfamily (MFS)
TP04630	A3M0N3	Identity=35.80//E-value=4e-87	[2]:Electrochemical Potential-driven Transporters	[2.A]:Porters (uniporters, symporters, antiporters)	[2.A.1]:The Major Facilitator Superfamily (MFS)
TP04635	Q9SXJ7	Identity=44.64//E-value=0.0	[3]:Primary Active Transporters	[3.A]:P-P-bond-hydrolysis-driven transporters	[3.A.9]:The Chloroplast Envelope Protein Translocase (CEPT or Tic-Toc) Family
TP04639	Q8NKG7	Identity=38.02//E-value=3e-108	[2]:Electrochemical Potential-driven Transporters	[2.A]:Porters (uniporters, symporters, antiporters)	[2.A.1]:The Major Facilitator Superfamily (MFS)
TP04641	Q5A7S4	Identity=41.93//E-value=2e-116	[2]:Electrochemical Potential-driven Transporters	[2.A]:Porters (uniporters, symporters, antiporters)	[2.A.1]:The Major Facilitator Superfamily (MFS)
TP04649	P19807	Identity=30.80//E-value=3e-73	[2]:Electrochemical Potential-driven Transporters	[2.A]:Porters (uniporters, symporters, antiporters)	[2.A.3]:The Amino Acid-Polyamine-Organocation (APC) Family
TP04663	P15365	Identity=33.07//E-value=5e-87	[2]:Electrochemical Potential-driven Transporters	[2.A]:Porters (uniporters, symporters, antiporters)	[2.A.1]:The Major Facilitator Superfamily (MFS)
TP04677	P38919	Identity=32.15//E-value=2e-54	[3]:Primary Active Transporters	[3.A]:P-P-bond-hydrolysis-driven transporters	[3.A.18]:The Nuclear mRNA Exporter (mRNA-E) Family
TP04681	C8Z4J7	Identity=34.13//E-value=4e-32	[3]:Primary Active Transporters	[3.A]:P-P-bond-hydrolysis-driven transporters	[3.A.5]:The General Secretory Pathway (Sec) Family
TP04690	A2R3H2	Identity=36.32//E-value=1e-98	[2]:Electrochemical Potential-driven Transporters	[2.A]:Porters (uniporters, symporters, antiporters)	[2.A.1]:The Major Facilitator Superfamily (MFS)
TP04713	P53322	Identity=30.82//E-value=6e-75	[2]:Electrochemical Potential-driven Transporters	[2.A]:Porters (uniporters, symporters, antiporters)	[2.A.1]:The Major Facilitator Superfamily (MFS)
TP04716	Q9UEF7	Identity=32.06//E-value=9e-79	[8]:Accessory Factors Involved in Transport	[8.A]:Auxiliary transport proteins	[8.A.49]:The Klotho Auxiliary Protein (Klotho) Family
TP04739	Q9ZGB6	Identity=30.28//E-value=4e-19	[2]:Electrochemical Potential-driven Transporters	[2.A]:Porters (uniporters, symporters, antiporters)	[2.A.1]:The Major Facilitator Superfamily (MFS)
TP04748	P39108	Identity=40.61//E-value=4e-103	[3]:Primary Active Transporters	[3.A]:P-P-bond-hydrolysis-driven transporters	[3.A.20]:The Peroxisomal Protein Importer (PPI) Family
TP04760	O00571	Identity=31.22//E-value=3e-43	[1]:Channels/Pores	[1.I]:Membrane-bounded channels	[1.I.1]:the nuclear pore complex (npc) family
TP04774	Q42524	Identity=30.73//E-value=2e-62	[4]:Group Translocators	[4.C]:Acyl CoA ligase-coupled transporters	[4.C.1]:The Proposed Fatty Acid Transporter (FAT) Family
TP04795	P77735	Identity=44.94//E-value=4e-93	[8]:Accessory Factors Involved in Transport	[8.A]:Auxiliary transport proteins	[8.A.5]:The Voltage-gated K+ Channel beta-subunit (Kvbeta) Family
TP04814	Q12256	Identity=32.50//E-value=9e-75	[2]:Electrochemical Potential-driven Transporters	[2.A]:Porters (uniporters, symporters, antiporters)	[2.A.1]:The Major Facilitator Superfamily (MFS)
TP04829	B6HN82	Identity=45.69//E-value=1e-146	[2]:Electrochemical Potential-driven Transporters	[2.A]:Porters (uniporters, symporters, antiporters)	[2.A.1]:The Major Facilitator Superfamily (MFS)
TP04830	H2E274	Identity=42.68//E-value=8e-160	[2]:Electrochemical Potential-driven Transporters	[2.A]:Porters (uniporters, symporters, antiporters)	[2.A.1]:The Major Facilitator Superfamily (MFS)
TP04836	G7XY82	Identity=41.42//E-value=2e-60	[9]:Incompletely Characterized Transport Systems	[9.B]:Putative transport proteins	[9.B.143]:The 6 TMS DUF1275/Pf06912 (DUF1275) Family
TP04868	P32386	Identity=34.74//E-value=0.0	[3]:Primary Active Transporters	[3.A]:P-P-bond-hydrolysis-driven transporters	[3.A.1]:The ATP-binding Cassette (ABC) Superfamily
TP04882	Q12029	Identity=59.05//E-value=4e-134	[2]:Electrochemical Potential-driven Transporters	[2.A]:Porters (uniporters, symporters, antiporters)	[2.A.54]:The Mitochondrial Tricarboxylate Carrier (MTC) Family
TP04893	P25297	Identity=33.67//E-value=5e-92	[2]:Electrochemical Potential-driven Transporters	[2.A]:Porters (uniporters, symporters, antiporters)	[2.A.1]:The Major Facilitator Superfamily (MFS)
TP04896	P53047	Identity=33.94//E-value=7e-40	[9]:Incompletely Characterized Transport Systems	[9.A]:Recognized transporters of unknown biochemical mechanism	[9.A.26]:The Lipid-translocating Exporter (LTE) Family
TP04897	W9LHH1	Identity=42.01//E-value=3e-33	[9]:Incompletely Characterized Transport Systems	[9.B]:Putative transport proteins	[9.B.56]:The Unknown IT-9 (UIT9) Family
TP04919	Q07904	Identity=33.53//E-value=5e-81	[2]:Electrochemical Potential-driven Transporters	[2.A]:Porters (uniporters, symporters, antiporters)	[2.A.1]:The Major Facilitator Superfamily (MFS)
TP04924	P32386	Identity=31.62//E-value=0.0	[3]:Primary Active Transporters	[3.A]:P-P-bond-hydrolysis-driven transporters	[3.A.1]:The ATP-binding Cassette (ABC) Superfamily
TP04926	P15685	Identity=39.37//E-value=6e-137	[2]:Electrochemical Potential-driven Transporters	[2.A]:Porters (uniporters, symporters, antiporters)	[2.A.1]:The Major Facilitator Superfamily (MFS)
TP04935	P53048	Identity=33.14//E-value=1e-99	[2]:Electrochemical Potential-driven Transporters	[2.A]:Porters (uniporters, symporters, antiporters)	[2.A.1]:The Major Facilitator Superfamily (MFS)
TP04950	Q5A8J5	Identity=38.16//E-value=8e-102	[2]:Electrochemical Potential-driven Transporters	[2.A]:Porters (uniporters, symporters, antiporters)	[2.A.1]:The Major Facilitator Superfamily (MFS)
TP04957	Q8TD20	Identity=30.31//E-value=2e-25	[2]:Electrochemical Potential-driven Transporters	[2.A]:Porters (uniporters, symporters, antiporters)	[2.A.1]:The Major Facilitator Superfamily (MFS)
TP04961	O14031	Identity=30.00//E-value=2e-92	[2]:Electrochemical Potential-driven Transporters	[2.A]:Porters (uniporters, symporters, antiporters)	[2.A.67]:The Oligopeptide Transporter (OPT) Family
TP04964	Q5Z8H2	Identity=32.77//E-value=4e-13	[3]:Primary Active Transporters	[3.A]:P-P-bond-hydrolysis-driven transporters	[3.A.1]:The ATP-binding Cassette (ABC) Superfamily
TP04974	P16140	Identity=86.02//E-value=0.0	[3]:Primary Active Transporters	[3.A]:P-P-bond-hydrolysis-driven transporters	[3.A.2]:The H+- or Na+-translocating F-type, V-type and A-type ATPase (F-ATPase) Superfamily
TP04988	P32837	Identity=44.84//E-value=9e-138	[2]:Electrochemical Potential-driven Transporters	[2.A]:Porters (uniporters, symporters, antiporters)	[2.A.3]:The Amino Acid-Polyamine-Organocation (APC) Family
TP04995	P06493	Identity=32.74//E-value=2e-46	[1]:Channels/Pores	[1.I]:Membrane-bounded channels	[1.I.1]:the nuclear pore complex (npc) family
TP04997	Q07904	Identity=31.76//E-value=1e-74	[2]:Electrochemical Potential-driven Transporters	[2.A]:Porters (uniporters, symporters, antiporters)	[2.A.1]:The Major Facilitator Superfamily (MFS)
TP05003	P00096	Identity=32.23//E-value=2e-13	[3]:Primary Active Transporters	[3.D]:Oxidoreduction-driven transporters	[3.D.4]:The Proton-translocating Cytochrome Oxidase (COX) Superfamily
TP05017	P38523	Identity=46.23//E-value=2e-49	[3]:Primary Active Transporters	[3.A]:P-P-bond-hydrolysis-driven transporters	[3.A.8]:The Mitochondrial Protein Translocase (MPT) Family
TP05020	Q06143	Identity=50.64//E-value=3e-74	[2]:Electrochemical Potential-driven Transporters	[2.A]:Porters (uniporters, symporters, antiporters)	[2.A.29]:The Mitochondrial Carrier (MC) Family
TP05023	Q01519	Identity=61.04//E-value=2e-31	[3]:Primary Active Transporters	[3.D]:Oxidoreduction-driven transporters	[3.D.4]:The Proton-translocating Cytochrome Oxidase (COX) Superfamily
TP05053	Q870L2	Identity=36.46//E-value=3e-131	[2]:Electrochemical Potential-driven Transporters	[2.A]:Porters (uniporters, symporters, antiporters)	[2.A.1]:The Major Facilitator Superfamily (MFS)
TP05055	B7FAY6	Identity=30.46//E-value=8e-43	[2]:Electrochemical Potential-driven Transporters	[2.A]:Porters (uniporters, symporters, antiporters)	[2.A.1]:The Major Facilitator Superfamily (MFS)
TP05060	Q42524	Identity=39.30//E-value=6e-54	[4]:Group Translocators	[4.C]:Acyl CoA ligase-coupled transporters	[4.C.1]:The Proposed Fatty Acid Transporter (FAT) Family
TP05078	O43000	Identity=33.79//E-value=6e-89	[2]:Electrochemical Potential-driven Transporters	[2.A]:Porters (uniporters, symporters, antiporters)	[2.A.1]:The Major Facilitator Superfamily (MFS)
TP05098	Q01HW9	Identity=30.58//E-value=7e-34	[2]:Electrochemical Potential-driven Transporters	[2.A]:Porters (uniporters, symporters, antiporters)	[2.A.1]:The Major Facilitator Superfamily (MFS)
TP09881	P11636	Identity=38.83//E-value=4e-126	[2]:Electrochemical Potential-driven Transporters	[2.A]:Porters (uniporters, symporters, antiporters)	[2.A.1]:The Major Facilitator Superfamily (MFS)
TP09890	P38090	Identity=41.48//E-value=3e-142	[2]:Electrochemical Potential-driven Transporters	[2.A]:Porters (uniporters, symporters, antiporters)	[2.A.3]:The Amino Acid-Polyamine-Organocation (APC) Family
TP09908	P15685	Identity=39.81//E-value=7e-132	[2]:Electrochemical Potential-driven Transporters	[2.A]:Porters (uniporters, symporters, antiporters)	[2.A.1]:The Major Facilitator Superfamily (MFS)
TP09911	A7EIH8	Identity=43.64//E-value=0.0	[4]:Group Translocators	[4.D]:Polysaccharide Synthase/Exporters	[4.D.3]:The Glycan Glucosyl Transferase (OpgH) Family
TP09929	Q9C101	Identity=51.79//E-value=0.0	[2]:Electrochemical Potential-driven Transporters	[2.A]:Porters (uniporters, symporters, antiporters)	[2.A.1]:The Major Facilitator Superfamily (MFS)
TP09948	P13090	Identity=35.47//E-value=8e-88	[2]:Electrochemical Potential-driven Transporters	[2.A]:Porters (uniporters, symporters, antiporters)	[2.A.1]:The Major Facilitator Superfamily (MFS)
TP09956	P94400	Identity=32.12//E-value=2e-30	[9]:Incompletely Characterized Transport Systems	[9.B]:Putative transport proteins	[9.B.10]:The Putative Tripartite Zn2+ Transporter (TZT) Family
TP09976	Q42524	Identity=31.14//E-value=3e-65	[4]:Group Translocators	[4.C]:Acyl CoA ligase-coupled transporters	[4.C.1]:The Proposed Fatty Acid Transporter (FAT) Family
TP09978	P48777	Identity=72.31//E-value=0.0	[2]:Electrochemical Potential-driven Transporters	[2.A]:Porters (uniporters, symporters, antiporters)	[2.A.40]:The Nucleobase:Cation Symporter-2 (NCS2) Family
TP09989	P62158	Identity=40.69//E-value=5e-34	[9]:Incompletely Characterized Transport Systems	[9.C]:Functionally characterized transporters lacking identified sequences	[9.C.15]:The Animal Calmodulin-dependent E.R. Secretion Pathway (CSP) Family
TP09996	G0S7B6	Identity=42.88//E-value=0.0	[1]:Channels/Pores	[1.I]:Membrane-bounded channels	[1.I.1]:the nuclear pore complex (npc) family
TP10015	P53048	Identity=36.30//E-value=3e-122	[2]:Electrochemical Potential-driven Transporters	[2.A]:Porters (uniporters, symporters, antiporters)	[2.A.1]:The Major Facilitator Superfamily (MFS)
TP10023	Q8J0U9	Identity=73.26//E-value=0.0	[2]:Electrochemical Potential-driven Transporters	[2.A]:Porters (uniporters, symporters, antiporters)	[2.A.1]:The Major Facilitator Superfamily (MFS)
TP10032	Q9UGQ3	Identity=30.17//E-value=1e-14	[2]:Electrochemical Potential-driven Transporters	[2.A]:Porters (uniporters, symporters, antiporters)	[2.A.1]:The Major Facilitator Superfamily (MFS)
TP10048	Q08902	Identity=32.38//E-value=5e-67	[2]:Electrochemical Potential-driven Transporters	[2.A]:Porters (uniporters, symporters, antiporters)	[2.A.1]:The Major Facilitator Superfamily (MFS)
TP10055	O14975	Identity=34.52//E-value=1e-97	[4]:Group Translocators	[4.C]:Acyl CoA ligase-coupled transporters	[4.C.1]:The Proposed Fatty Acid Transporter (FAT) Family
TP10066	Q3E7B6	Identity=51.56//E-value=1e-17	[3]:Primary Active Transporters	[3.A]:P-P-bond-hydrolysis-driven transporters	[3.A.2]:The H+- or Na+-translocating F-type, V-type and A-type ATPase (F-ATPase) Superfamily
TP10077	P39111	Identity=66.09//E-value=1e-50	[3]:Primary Active Transporters	[3.A]:P-P-bond-hydrolysis-driven transporters	[3.A.2]:The H+- or Na+-translocating F-type, V-type and A-type ATPase (F-ATPase) Superfamily
TP10089	M2X0J8	Identity=37.70//E-value=5e-81	[9]:Incompletely Characterized Transport Systems	[9.B]:Putative transport proteins	[9.B.146]:The Putative Undecaprenyl-phosphate N-Acetylglucosaminyl Transferase (MurG) Family
TP10090	P53011	Identity=31.49//E-value=5e-50	[1]:Channels/Pores	[1.I]:Membrane-bounded channels	[1.I.1]:the nuclear pore complex (npc) family
TP10120	O59726	Identity=30.52//E-value=2e-39	[2]:Electrochemical Potential-driven Transporters	[2.A]:Porters (uniporters, symporters, antiporters)	[2.A.1]:The Major Facilitator Superfamily (MFS)
TP10131	O00571	Identity=41.90//E-value=4e-105	[1]:Channels/Pores	[1.I]:Membrane-bounded channels	[1.I.1]:the nuclear pore complex (npc) family
TP10137	P80874	Identity=30.37//E-value=2e-31	[8]:Accessory Factors Involved in Transport	[8.A]:Auxiliary transport proteins	[8.A.5]:The Voltage-gated K+ Channel beta-subunit (Kvbeta) Family
TP10148	P24919	Identity=43.75//E-value=3e-59	[3]:Primary Active Transporters	[3.D]:Oxidoreduction-driven transporters	[3.D.1]:The H+ or Na+-translocating NADH Dehydrogenase (NDH) Family
TP10150	P32837	Identity=31.40//E-value=1e-66	[2]:Electrochemical Potential-driven Transporters	[2.A]:Porters (uniporters, symporters, antiporters)	[2.A.3]:The Amino Acid-Polyamine-Organocation (APC) Family
TP10167	O15258	Identity=59.52//E-value=9e-73	[9]:Incompletely Characterized Transport Systems	[9.B]:Putative transport proteins	[9.B.82]:Endoplasmic Reticulum Retrieval Protein1 (Putative Heavy Metal Transporter) (Rer1) Family
TP10201	P40474	Identity=33.87//E-value=5e-79	[2]:Electrochemical Potential-driven Transporters	[2.A]:Porters (uniporters, symporters, antiporters)	[2.A.1]:The Major Facilitator Superfamily (MFS)
TP10209	W9WL67	Identity=39.71//E-value=8e-121	[1]:Channels/Pores	[1.B]:beta-Barrel Porins	[1.B.69]:the peroxysomal membrane porin 4 (pxmp4) family
TP10212	P80874	Identity=30.38//E-value=7e-13	[8]:Accessory Factors Involved in Transport	[8.A]:Auxiliary transport proteins	[8.A.5]:The Voltage-gated K+ Channel beta-subunit (Kvbeta) Family
TP10223	Q12300	Identity=31.10//E-value=4e-35	[2]:Electrochemical Potential-driven Transporters	[2.A]:Porters (uniporters, symporters, antiporters)	[2.A.1]:The Major Facilitator Superfamily (MFS)
TP10228	Q02201	Identity=53.44//E-value=1e-139	[2]:Electrochemical Potential-driven Transporters	[2.D]:Transcompartment Lipid Carrier	[2.D.1]:The PI4P/PS Counter Transporter (P/P-CT) Family
TP10233	P04035	Identity=38.26//E-value=7e-174	[2]:Electrochemical Potential-driven Transporters	[2.A]:Porters (uniporters, symporters, antiporters)	[2.A.6]:The Resistance-Nodulation-Cell Division (RND) Superfamily
TP10237	F4K2G0	Identity=55.49//E-value=7e-60	[3]:Primary Active Transporters	[3.D]:Oxidoreduction-driven transporters	[3.D.1]:The H+ or Na+-translocating NADH Dehydrogenase (NDH) Family
TP10251	O32182	Identity=31.03//E-value=6e-50	[2]:Electrochemical Potential-driven Transporters	[2.A]:Porters (uniporters, symporters, antiporters)	[2.A.1]:The Major Facilitator Superfamily (MFS)
TP10253	P33303	Identity=50.78//E-value=4e-81	[2]:Electrochemical Potential-driven Transporters	[2.A]:Porters (uniporters, symporters, antiporters)	[2.A.29]:The Mitochondrial Carrier (MC) Family
TP10256	Q08268	Identity=32.78//E-value=4e-85	[2]:Electrochemical Potential-driven Transporters	[2.A]:Porters (uniporters, symporters, antiporters)	[2.A.1]:The Major Facilitator Superfamily (MFS)
TP10258	M5BEH1	Identity=30.85//E-value=7e-36	[9]:Incompletely Characterized Transport Systems	[9.B]:Putative transport proteins	[9.B.106]:The Pock Size-determining Protein (PSDP) Family
TP10265	P38090	Identity=37.91//E-value=7e-132	[2]:Electrochemical Potential-driven Transporters	[2.A]:Porters (uniporters, symporters, antiporters)	[2.A.3]:The Amino Acid-Polyamine-Organocation (APC) Family
TP10267	Q9C101	Identity=37.89//E-value=3e-129	[2]:Electrochemical Potential-driven Transporters	[2.A]:Porters (uniporters, symporters, antiporters)	[2.A.1]:The Major Facilitator Superfamily (MFS)
TP10276	Q02776	Identity=41.08//E-value=2e-82	[3]:Primary Active Transporters	[3.A]:P-P-bond-hydrolysis-driven transporters	[3.A.8]:The Mitochondrial Protein Translocase (MPT) Family
TP10289	M7XSV4	Identity=30.88//E-value=4e-26	[9]:Incompletely Characterized Transport Systems	[9.B]:Putative transport proteins	[9.B.102]:The YedE/YeeE (YedE/YeeE) Family
TP10290	Q9SL95	Identity=38.38//E-value=9e-79	[2]:Electrochemical Potential-driven Transporters	[2.A]:Porters (uniporters, symporters, antiporters)	[2.A.53]:The Sulfate Permease (SulP) Family
TP10310	P77735	Identity=40.90//E-value=2e-75	[8]:Accessory Factors Involved in Transport	[8.A]:Auxiliary transport proteins	[8.A.5]:The Voltage-gated K+ Channel beta-subunit (Kvbeta) Family
TP10350	O14980	Identity=54.69//E-value=0.0	[1]:Channels/Pores	[1.I]:Membrane-bounded channels	[1.I.1]:the nuclear pore complex (npc) family
TP10372	M5BEH1	Identity=36.84//E-value=2e-49	[9]:Incompletely Characterized Transport Systems	[9.B]:Putative transport proteins	[9.B.106]:The Pock Size-determining Protein (PSDP) Family
TP10383	P32837	Identity=31.14//E-value=2e-62	[2]:Electrochemical Potential-driven Transporters	[2.A]:Porters (uniporters, symporters, antiporters)	[2.A.3]:The Amino Acid-Polyamine-Organocation (APC) Family
TP10393	G9NAJ2	Identity=32.49//E-value=9e-46	[5]:Transmembrane Electron Carriers	[5.B]:Transmembrane 1-electron transfer carriers	[5.B.2]:The Eukaryotic Cytochrome b561 (Cytb561) Family
TP10396	P25618	Identity=46.78//E-value=0.0	[9]:Incompletely Characterized Transport Systems	[9.B]:Putative transport proteins	[9.B.131]:The Post-GPI Attachment Protein (P-GAP2) Family
TP10409	Q9Y860	Identity=31.87//E-value=6e-57	[2]:Electrochemical Potential-driven Transporters	[2.A]:Porters (uniporters, symporters, antiporters)	[2.A.3]:The Amino Acid-Polyamine-Organocation (APC) Family
TP10447	G0SEA3	Identity=63.86//E-value=3e-172	[1]:Channels/Pores	[1.I]:Membrane-bounded channels	[1.I.1]:the nuclear pore complex (npc) family
TP10464	Q5A4M8	Identity=38.05//E-value=3e-41	[1]:Channels/Pores	[1.H]:Paracellular Channels	[1.H.1]:The Claudin Tight Junction (Claudin) Family
TP10465	P22953	Identity=31.81//E-value=3e-63	[1]:Channels/Pores	[1.A]:alpha-Type Channels	[1.A.33]:The Cation Channel-forming Heat Shock Protein-70 (Hsp70) Family
TP10475	E2PSV0	Identity=78.85//E-value=8e-56	[9]:Incompletely Characterized Transport Systems	[9.B]:Putative transport proteins	[9.B.181]:The Reactive Oxygen Species Modulator 1 (Romo1) Family
TP10481	Q7SCU1	Identity=35.10//E-value=3e-103	[2]:Electrochemical Potential-driven Transporters	[2.A]:Porters (uniporters, symporters, antiporters)	[2.A.1]:The Major Facilitator Superfamily (MFS)
TP10495	Q6MVD5	Identity=41.43//E-value=1e-77	[2]:Electrochemical Potential-driven Transporters	[2.A]:Porters (uniporters, symporters, antiporters)	[2.A.121]:the sulfate transporter (cysz) family
TP10506	A1Z264	Identity=34.22//E-value=5e-90	[2]:Electrochemical Potential-driven Transporters	[2.A]:Porters (uniporters, symporters, antiporters)	[2.A.1]:The Major Facilitator Superfamily (MFS)
TP10507	E4ZKA3	Identity=48.85//E-value=3e-49	[9]:Incompletely Characterized Transport Systems	[9.A]:Recognized transporters of unknown biochemical mechanism	[9.A.55]:The TMEM205 (TMEM205) Family
TP10521	Q07914	Identity=48.98//E-value=1e-27	[3]:Primary Active Transporters	[3.A]:P-P-bond-hydrolysis-driven transporters	[3.A.8]:The Mitochondrial Protein Translocase (MPT) Family
TP10529	P43549	Identity=32.02//E-value=7e-60	[1]:Channels/Pores	[1.A]:alpha-Type Channels	[1.A.8]:The Major Intrinsic Protein (MIP) Family
TP10535	P0AA53	Identity=37.91//E-value=4e-57	[8]:Accessory Factors Involved in Transport	[8.A]:Auxiliary transport proteins	[8.A.21]:The Stomatin/Podocin/Band 7/Nephrosis.2/SPFH (Stomatin) Family
TP10540	P80874	Identity=33.33//E-value=1e-20	[8]:Accessory Factors Involved in Transport	[8.A]:Auxiliary transport proteins	[8.A.5]:The Voltage-gated K+ Channel beta-subunit (Kvbeta) Family
TP10542	Q5A8J5	Identity=37.86//E-value=5e-97	[2]:Electrochemical Potential-driven Transporters	[2.A]:Porters (uniporters, symporters, antiporters)	[2.A.1]:The Major Facilitator Superfamily (MFS)
TP10548	Q01852	Identity=43.78//E-value=1e-101	[3]:Primary Active Transporters	[3.A]:P-P-bond-hydrolysis-driven transporters	[3.A.8]:The Mitochondrial Protein Translocase (MPT) Family
TP10558	Q70HW3	Identity=31.60//E-value=1e-36	[2]:Electrochemical Potential-driven Transporters	[2.A]:Porters (uniporters, symporters, antiporters)	[2.A.29]:The Mitochondrial Carrier (MC) Family
TP10563	P80874	Identity=34.03//E-value=2e-18	[8]:Accessory Factors Involved in Transport	[8.A]:Auxiliary transport proteins	[8.A.5]:The Voltage-gated K+ Channel beta-subunit (Kvbeta) Family
TP10565	Q64L87	Identity=33.06//E-value=1e-82	[2]:Electrochemical Potential-driven Transporters	[2.A]:Porters (uniporters, symporters, antiporters)	[2.A.1]:The Major Facilitator Superfamily (MFS)
TP10569	A2R3H2	Identity=30.39//E-value=8e-53	[2]:Electrochemical Potential-driven Transporters	[2.A]:Porters (uniporters, symporters, antiporters)	[2.A.1]:The Major Facilitator Superfamily (MFS)
TP10595	Q06563	Identity=34.51//E-value=1e-19	[9]:Incompletely Characterized Transport Systems	[9.B]:Putative transport proteins	[9.B.192]:The Mpv17/Pmp22 4 TMS Putative Porin (Mpv17) Family
TP10599	A0ST42	Identity=38.02//E-value=4e-111	[2]:Electrochemical Potential-driven Transporters	[2.A]:Porters (uniporters, symporters, antiporters)	[2.A.1]:The Major Facilitator Superfamily (MFS)
TP10623	C5DX43	Identity=32.84//E-value=1e-74	[2]:Electrochemical Potential-driven Transporters	[2.A]:Porters (uniporters, symporters, antiporters)	[2.A.1]:The Major Facilitator Superfamily (MFS)
TP10624	P16157	Identity=32.56//E-value=4e-88	[8]:Accessory Factors Involved in Transport	[8.A]:Auxiliary transport proteins	[8.A.28]:The Ankyrin (Ankyrin) Family
TP10639	Q96DW6	Identity=35.33//E-value=1e-51	[2]:Electrochemical Potential-driven Transporters	[2.A]:Porters (uniporters, symporters, antiporters)	[2.A.29]:The Mitochondrial Carrier (MC) Family
TP10649	Q09764	Identity=48.88//E-value=0.0	[2]:Electrochemical Potential-driven Transporters	[2.A]:Porters (uniporters, symporters, antiporters)	[2.A.53]:The Sulfate Permease (SulP) Family
TP10663	P15380	Identity=43.56//E-value=1e-99	[2]:Electrochemical Potential-driven Transporters	[2.A]:Porters (uniporters, symporters, antiporters)	[2.A.3]:The Amino Acid-Polyamine-Organocation (APC) Family
TP10671	P47818	Identity=47.67//E-value=5e-48	[2]:Electrochemical Potential-driven Transporters	[2.A]:Porters (uniporters, symporters, antiporters)	[2.A.89]:The Vacuolar Iron Transporter (VIT) Family
TP10694	B6HN82	Identity=31.70//E-value=4e-92	[2]:Electrochemical Potential-driven Transporters	[2.A]:Porters (uniporters, symporters, antiporters)	[2.A.1]:The Major Facilitator Superfamily (MFS)
TP10695	P07921	Identity=35.66//E-value=3e-111	[2]:Electrochemical Potential-driven Transporters	[2.A]:Porters (uniporters, symporters, antiporters)	[2.A.1]:The Major Facilitator Superfamily (MFS)
TP10699	P96712	Identity=31.66//E-value=5e-49	[2]:Electrochemical Potential-driven Transporters	[2.A]:Porters (uniporters, symporters, antiporters)	[2.A.1]:The Major Facilitator Superfamily (MFS)
TP10712	Q15363	Identity=37.30//E-value=8e-37	[9]:Incompletely Characterized Transport Systems	[9.B]:Putative transport proteins	[9.B.188]:The Transmembrane Emp24 Domain-containing Protein (TMED) Family
TP10717	Q9FI56	Identity=46.25//E-value=0.0	[3]:Primary Active Transporters	[3.A]:P-P-bond-hydrolysis-driven transporters	[3.A.9]:The Chloroplast Envelope Protein Translocase (CEPT or Tic-Toc) Family
TP10719	E4ZMW5	Identity=32.24//E-value=7e-17	[1]:Channels/Pores	[1.A]:alpha-Type Channels	[1.A.67]:The Membrane Mg2+ Transporter (MMgT) Family
TP10723	G0S7F3	Identity=39.16//E-value=1e-69	[1]:Channels/Pores	[1.I]:Membrane-bounded channels	[1.I.1]:the nuclear pore complex (npc) family
TP10736	O14234	Identity=36.80//E-value=0.0	[1]:Channels/Pores	[1.A]:alpha-Type Channels	[1.A.1]:The Voltage-gated Ion Channel (VIC) Superfamily
TP10745	P61326	Identity=70.07//E-value=1e-70	[3]:Primary Active Transporters	[3.A]:P-P-bond-hydrolysis-driven transporters	[3.A.18]:The Nuclear mRNA Exporter (mRNA-E) Family
TP10749	Q8NKD5	Identity=66.23//E-value=0.0	[1]:Channels/Pores	[1.A]:alpha-Type Channels	[1.A.11]:The Ammonia Transporter Channel (Amt) Family
TP10753	Q9UUY2	Identity=57.79//E-value=0.0	[3]:Primary Active Transporters	[3.A]:P-P-bond-hydrolysis-driven transporters	[3.A.3]:The P-type ATPase (P-ATPase) Superfamily
TP10759	H2E274	Identity=32.87//E-value=8e-72	[2]:Electrochemical Potential-driven Transporters	[2.A]:Porters (uniporters, symporters, antiporters)	[2.A.1]:The Major Facilitator Superfamily (MFS)
TP10762	P31412	Identity=41.81//E-value=2e-93	[3]:Primary Active Transporters	[3.A]:P-P-bond-hydrolysis-driven transporters	[3.A.2]:The H+- or Na+-translocating F-type, V-type and A-type ATPase (F-ATPase) Superfamily
TP10765	Q8NKG7	Identity=31.50//E-value=2e-52	[2]:Electrochemical Potential-driven Transporters	[2.A]:Porters (uniporters, symporters, antiporters)	[2.A.1]:The Major Facilitator Superfamily (MFS)
TP10769	P15365	Identity=30.38//E-value=3e-66	[2]:Electrochemical Potential-driven Transporters	[2.A]:Porters (uniporters, symporters, antiporters)	[2.A.1]:The Major Facilitator Superfamily (MFS)
TP10773	P77735	Identity=45.51//E-value=3e-103	[8]:Accessory Factors Involved in Transport	[8.A]:Auxiliary transport proteins	[8.A.5]:The Voltage-gated K+ Channel beta-subunit (Kvbeta) Family
TP10783	Q20666	Identity=34.96//E-value=2e-36	[3]:Primary Active Transporters	[3.A]:P-P-bond-hydrolysis-driven transporters	[3.A.2]:The H+- or Na+-translocating F-type, V-type and A-type ATPase (F-ATPase) Superfamily
TP10803	O95067	Identity=34.24//E-value=3e-68	[1]:Channels/Pores	[1.I]:Membrane-bounded channels	[1.I.1]:the nuclear pore complex (npc) family
TP10810	Q8I607	Identity=32.48//E-value=7e-11	[3]:Primary Active Transporters	[3.A]:P-P-bond-hydrolysis-driven transporters	[3.A.16]:The Endoplasmic Reticular Retrotranslocon (ER-RT) Family
TP10881	Q9N1F2	Identity=31.11//E-value=3e-41	[2]:Electrochemical Potential-driven Transporters	[2.A]:Porters (uniporters, symporters, antiporters)	[2.A.1]:The Major Facilitator Superfamily (MFS)
TP10887	A0ST42	Identity=37.93//E-value=1e-89	[2]:Electrochemical Potential-driven Transporters	[2.A]:Porters (uniporters, symporters, antiporters)	[2.A.1]:The Major Facilitator Superfamily (MFS)
TP10896	P32563	Identity=47.40//E-value=0.0	[3]:Primary Active Transporters	[3.A]:P-P-bond-hydrolysis-driven transporters	[3.A.2]:The H+- or Na+-translocating F-type, V-type and A-type ATPase (F-ATPase) Superfamily
TP10915	H2ETP6	Identity=59.52//E-value=0.0	[2]:Electrochemical Potential-driven Transporters	[2.A]:Porters (uniporters, symporters, antiporters)	[2.A.55]:The Metal Ion (Mn2+-iron) Transporter (Nramp) Family
TP10919	P24917	Identity=82.89//E-value=0.0	[3]:Primary Active Transporters	[3.D]:Oxidoreduction-driven transporters	[3.D.1]:The H+ or Na+-translocating NADH Dehydrogenase (NDH) Family
TP10920	P40474	Identity=32.74//E-value=1e-85	[2]:Electrochemical Potential-driven Transporters	[2.A]:Porters (uniporters, symporters, antiporters)	[2.A.1]:The Major Facilitator Superfamily (MFS)
TP10921	G0SAK3	Identity=33.56//E-value=0.0	[1]:Channels/Pores	[1.I]:Membrane-bounded channels	[1.I.1]:the nuclear pore complex (npc) family
TP10933	P38919	Identity=34.25//E-value=8e-69	[3]:Primary Active Transporters	[3.A]:P-P-bond-hydrolysis-driven transporters	[3.A.18]:The Nuclear mRNA Exporter (mRNA-E) Family
TP10934	P06704	Identity=45.45//E-value=4e-43	[1]:Channels/Pores	[1.I]:Membrane-bounded channels	[1.I.1]:the nuclear pore complex (npc) family
TP10950	O43000	Identity=30.80//E-value=6e-36	[2]:Electrochemical Potential-driven Transporters	[2.A]:Porters (uniporters, symporters, antiporters)	[2.A.1]:The Major Facilitator Superfamily (MFS)
TP10963	Q5B1G6	Identity=49.47//E-value=0.0	[9]:Incompletely Characterized Transport Systems	[9.B]:Putative transport proteins	[9.B.63]:Human T-Lymphotropic Virus I P13 protein (HTLV1-P13) Family
TP10978	K1QQE6	Identity=37.34//E-value=3e-51	[2]:Electrochemical Potential-driven Transporters	[2.A]:Porters (uniporters, symporters, antiporters)	[2.A.90]:The Vitamin A Receptor/Transporter (STRA6) Family
TP10981	Q04338	Identity=41.96//E-value=5e-32	[1]:Channels/Pores	[1.F]:Vesicle Fusion Pores	[1.F.1]:The Synaptosomal Vesicle Fusion Pore (SVF-Pore) Family
TP10997	Q16595	Identity=38.84//E-value=6e-17	[9]:Incompletely Characterized Transport Systems	[9.B]:Putative transport proteins	[9.B.21]:The Frataxin (Frataxin) Family
TP11011	Q7S4I4	Identity=47.06//E-value=6e-106	[1]:Channels/Pores	[1.A]:alpha-Type Channels	[1.A.77]:the mg(2+)/ca(2+) uniporter (mcu) family
TP11016	B7FZS1	Identity=96.07//E-value=0.0	[3]:Primary Active Transporters	[3.A]:P-P-bond-hydrolysis-driven transporters	[3.A.25]:The Symbiont-specific ERAD-like Machinery (SELMA) Family
TP11018	B5B9V9	Identity=50.78//E-value=0.0	[3]:Primary Active Transporters	[3.A]:P-P-bond-hydrolysis-driven transporters	[3.A.3]:The P-type ATPase (P-ATPase) Superfamily
TP11036	Q5AG51	Identity=38.14//E-value=0.0	[3]:Primary Active Transporters	[3.A]:P-P-bond-hydrolysis-driven transporters	[3.A.3]:The P-type ATPase (P-ATPase) Superfamily
TP11094	Q7SD12	Identity=30.28//E-value=2e-78	[2]:Electrochemical Potential-driven Transporters	[2.A]:Porters (uniporters, symporters, antiporters)	[2.A.1]:The Major Facilitator Superfamily (MFS)
TP11115	P25346	Identity=34.23//E-value=3e-83	[2]:Electrochemical Potential-driven Transporters	[2.A]:Porters (uniporters, symporters, antiporters)	[2.A.1]:The Major Facilitator Superfamily (MFS)
TP11151	J5PL79	Identity=38.09//E-value=2e-166	[1]:Channels/Pores	[1.A]:alpha-Type Channels	[1.A.17]:The Calcium-Dependent Chloride Channel (Ca-ClC) Family
TP11158	P14285	Identity=31.21//E-value=1e-51	[2]:Electrochemical Potential-driven Transporters	[2.A]:Porters (uniporters, symporters, antiporters)	[2.A.51]:The Chromate Ion Transporter (CHR) Family
TP11161	H2E274	Identity=39.70//E-value=4e-137	[2]:Electrochemical Potential-driven Transporters	[2.A]:Porters (uniporters, symporters, antiporters)	[2.A.1]:The Major Facilitator Superfamily (MFS)
TP11163	Q5A8J5	Identity=33.01//E-value=8e-90	[2]:Electrochemical Potential-driven Transporters	[2.A]:Porters (uniporters, symporters, antiporters)	[2.A.1]:The Major Facilitator Superfamily (MFS)
TP11164	P80874	Identity=31.37//E-value=1e-30	[8]:Accessory Factors Involved in Transport	[8.A]:Auxiliary transport proteins	[8.A.5]:The Voltage-gated K+ Channel beta-subunit (Kvbeta) Family
TP11167	Q9Y860	Identity=30.53//E-value=1e-56	[2]:Electrochemical Potential-driven Transporters	[2.A]:Porters (uniporters, symporters, antiporters)	[2.A.3]:The Amino Acid-Polyamine-Organocation (APC) Family
TP11171	P19807	Identity=30.30//E-value=4e-68	[2]:Electrochemical Potential-driven Transporters	[2.A]:Porters (uniporters, symporters, antiporters)	[2.A.3]:The Amino Acid-Polyamine-Organocation (APC) Family
TP11174	P53157	Identity=46.15//E-value=1e-33	[2]:Electrochemical Potential-driven Transporters	[2.A]:Porters (uniporters, symporters, antiporters)	[2.A.105]:the mitochondrial pyruvate carrier (mpc) family
TP11181	B6HIC2	Identity=30.94//E-value=8e-61	[2]:Electrochemical Potential-driven Transporters	[2.A]:Porters (uniporters, symporters, antiporters)	[2.A.1]:The Major Facilitator Superfamily (MFS)
TP11197	Q8NKC4	Identity=39.16//E-value=4e-130	[2]:Electrochemical Potential-driven Transporters	[2.A]:Porters (uniporters, symporters, antiporters)	[2.A.3]:The Amino Acid-Polyamine-Organocation (APC) Family
TP11211	P53322	Identity=33.07//E-value=1e-86	[2]:Electrochemical Potential-driven Transporters	[2.A]:Porters (uniporters, symporters, antiporters)	[2.A.1]:The Major Facilitator Superfamily (MFS)
TP11215	P38993	Identity=31.84//E-value=2e-49	[2]:Electrochemical Potential-driven Transporters	[2.A]:Porters (uniporters, symporters, antiporters)	[2.A.108]:the iron/lead transporter (ilt) family
TP11224	B0Y3B6	Identity=39.09//E-value=0.0	[3]:Primary Active Transporters	[3.A]:P-P-bond-hydrolysis-driven transporters	[3.A.1]:The ATP-binding Cassette (ABC) Superfamily
TP11228	Q5A8J5	Identity=35.15//E-value=3e-95	[2]:Electrochemical Potential-driven Transporters	[2.A]:Porters (uniporters, symporters, antiporters)	[2.A.1]:The Major Facilitator Superfamily (MFS)
TP11241	P80874	Identity=30.11//E-value=5e-28	[8]:Accessory Factors Involved in Transport	[8.A]:Auxiliary transport proteins	[8.A.5]:The Voltage-gated K+ Channel beta-subunit (Kvbeta) Family
TP11244	P70786	Identity=30.38//E-value=4e-42	[2]:Electrochemical Potential-driven Transporters	[2.A]:Porters (uniporters, symporters, antiporters)	[2.A.1]:The Major Facilitator Superfamily (MFS)
TP11245	P53322	Identity=31.91//E-value=2e-69	[2]:Electrochemical Potential-driven Transporters	[2.A]:Porters (uniporters, symporters, antiporters)	[2.A.1]:The Major Facilitator Superfamily (MFS)
TP11247	O43000	Identity=41.42//E-value=5e-124	[2]:Electrochemical Potential-driven Transporters	[2.A]:Porters (uniporters, symporters, antiporters)	[2.A.1]:The Major Facilitator Superfamily (MFS)
TP11257	P32901	Identity=36.83//E-value=3e-114	[2]:Electrochemical Potential-driven Transporters	[2.A]:Porters (uniporters, symporters, antiporters)	[2.A.17]:The Proton-dependent Oligopeptide Transporter (POT) Family
TP05107	H2E274	Identity=39.41//E-value=4e-137	[2]:Electrochemical Potential-driven Transporters	[2.A]:Porters (uniporters, symporters, antiporters)	[2.A.1]:The Major Facilitator Superfamily (MFS)
TP05121	P15685	Identity=45.61//E-value=8e-168	[2]:Electrochemical Potential-driven Transporters	[2.A]:Porters (uniporters, symporters, antiporters)	[2.A.1]:The Major Facilitator Superfamily (MFS)
TP05137	Q7SD12	Identity=38.98//E-value=6e-128	[2]:Electrochemical Potential-driven Transporters	[2.A]:Porters (uniporters, symporters, antiporters)	[2.A.1]:The Major Facilitator Superfamily (MFS)
TP05156	Q8NKD5	Identity=40.19//E-value=2e-92	[1]:Channels/Pores	[1.A]:alpha-Type Channels	[1.A.11]:The Ammonia Transporter Channel (Amt) Family
TP05164	P53047	Identity=30.45//E-value=2e-17	[9]:Incompletely Characterized Transport Systems	[9.A]:Recognized transporters of unknown biochemical mechanism	[9.A.26]:The Lipid-translocating Exporter (LTE) Family
TP05165	Q8J266	Identity=46.05//E-value=8e-146	[2]:Electrochemical Potential-driven Transporters	[2.A]:Porters (uniporters, symporters, antiporters)	[2.A.3]:The Amino Acid-Polyamine-Organocation (APC) Family
TP05197	Q05521	Identity=37.75//E-value=2e-54	[9]:Incompletely Characterized Transport Systems	[9.B]:Putative transport proteins	[9.B.105]:The Lead Resistance Fusion Protein (PbrBC) Family
TP05198	Q4WCY0	Identity=39.62//E-value=1e-24	[1]:Channels/Pores	[1.A]:alpha-Type Channels	[1.A.56]:The Copper Transporter (Ctr) Family
TP05201	P78577	Identity=72.52//E-value=0.0	[3]:Primary Active Transporters	[3.A]:P-P-bond-hydrolysis-driven transporters	[3.A.1]:The ATP-binding Cassette (ABC) Superfamily
TP05214	Q9ZGB6	Identity=34.69//E-value=2e-43	[2]:Electrochemical Potential-driven Transporters	[2.A]:Porters (uniporters, symporters, antiporters)	[2.A.1]:The Major Facilitator Superfamily (MFS)
TP05224	H2E274	Identity=49.16//E-value=0.0	[2]:Electrochemical Potential-driven Transporters	[2.A]:Porters (uniporters, symporters, antiporters)	[2.A.1]:The Major Facilitator Superfamily (MFS)
TP05226	Q8I607	Identity=45.65//E-value=1e-37	[3]:Primary Active Transporters	[3.A]:P-P-bond-hydrolysis-driven transporters	[3.A.16]:The Endoplasmic Reticular Retrotranslocon (ER-RT) Family
TP05227	M5BEH1	Identity=33.33//E-value=7e-41	[9]:Incompletely Characterized Transport Systems	[9.B]:Putative transport proteins	[9.B.106]:The Pock Size-determining Protein (PSDP) Family
TP05234	G0SA56	Identity=43.36//E-value=0.0	[1]:Channels/Pores	[1.I]:Membrane-bounded channels	[1.I.1]:the nuclear pore complex (npc) family
TP05242	H2E274	Identity=45.69//E-value=4e-152	[2]:Electrochemical Potential-driven Transporters	[2.A]:Porters (uniporters, symporters, antiporters)	[2.A.1]:The Major Facilitator Superfamily (MFS)
TP05245	O16658	Identity=34.13//E-value=3e-59	[2]:Electrochemical Potential-driven Transporters	[2.A]:Porters (uniporters, symporters, antiporters)	[2.A.7]:The Drug/Metabolite Transporter (DMT) Superfamily
TP05272	G2R6Y3	Identity=46.42//E-value=2e-171	[9]:Incompletely Characterized Transport Systems	[9.B]:Putative transport proteins	[9.B.57]:The Unknown IT-10 (UIT10) Family
TP05279	P25284	Identity=75.84//E-value=0.0	[3]:Primary Active Transporters	[3.D]:Oxidoreduction-driven transporters	[3.D.1]:The H+ or Na+-translocating NADH Dehydrogenase (NDH) Family
TP05283	P06493	Identity=36.36//E-value=4e-49	[1]:Channels/Pores	[1.I]:Membrane-bounded channels	[1.I.1]:the nuclear pore complex (npc) family
TP05291	H2E274	Identity=35.41//E-value=4e-118	[2]:Electrochemical Potential-driven Transporters	[2.A]:Porters (uniporters, symporters, antiporters)	[2.A.1]:The Major Facilitator Superfamily (MFS)
TP05303	P0A754	Identity=32.62//E-value=3e-16	[2]:Electrochemical Potential-driven Transporters	[2.A]:Porters (uniporters, symporters, antiporters)	[2.A.37]:The Monovalent Cation:Proton Antiporter-2 (CPA2) Family
TP05311	Q57079	Identity=33.60//E-value=2e-82	[3]:Primary Active Transporters	[3.B]:Decarboxylation-driven transporters	[3.B.1]:The Na+-transporting Carboxylic Acid Decarboxylase (NaT-DC) Family
TP05324	W9LHH1	Identity=31.37//E-value=4e-13	[9]:Incompletely Characterized Transport Systems	[9.B]:Putative transport proteins	[9.B.56]:The Unknown IT-9 (UIT9) Family
TP05345	Q0CZ13	Identity=47.38//E-value=3e-159	[2]:Electrochemical Potential-driven Transporters	[2.A]:Porters (uniporters, symporters, antiporters)	[2.A.1]:The Major Facilitator Superfamily (MFS)
TP05349	Q08417	Identity=33.33//E-value=7e-37	[9]:Incompletely Characterized Transport Systems	[9.A]:Recognized transporters of unknown biochemical mechanism	[9.A.26]:The Lipid-translocating Exporter (LTE) Family
TP05370	P53047	Identity=32.73//E-value=1e-35	[9]:Incompletely Characterized Transport Systems	[9.A]:Recognized transporters of unknown biochemical mechanism	[9.A.26]:The Lipid-translocating Exporter (LTE) Family
TP05374	Q86Z14	Identity=35.05//E-value=2e-77	[8]:Accessory Factors Involved in Transport	[8.A]:Auxiliary transport proteins	[8.A.49]:The Klotho Auxiliary Protein (Klotho) Family
TP05375	P07921	Identity=37.43//E-value=2e-118	[2]:Electrochemical Potential-driven Transporters	[2.A]:Porters (uniporters, symporters, antiporters)	[2.A.1]:The Major Facilitator Superfamily (MFS)
TP05377	P53047	Identity=32.12//E-value=8e-36	[9]:Incompletely Characterized Transport Systems	[9.A]:Recognized transporters of unknown biochemical mechanism	[9.A.26]:The Lipid-translocating Exporter (LTE) Family
TP05394	Q8N8R3	Identity=32.71//E-value=9e-42	[2]:Electrochemical Potential-driven Transporters	[2.A]:Porters (uniporters, symporters, antiporters)	[2.A.29]:The Mitochondrial Carrier (MC) Family
TP05402	P10566	Identity=53.36//E-value=5e-108	[2]:Electrochemical Potential-driven Transporters	[2.A]:Porters (uniporters, symporters, antiporters)	[2.A.29]:The Mitochondrial Carrier (MC) Family
TP05412	P40474	Identity=33.27//E-value=2e-78	[2]:Electrochemical Potential-driven Transporters	[2.A]:Porters (uniporters, symporters, antiporters)	[2.A.1]:The Major Facilitator Superfamily (MFS)
TP05432	C9S7Y7	Identity=39.89//E-value=5e-85	[2]:Electrochemical Potential-driven Transporters	[2.A]:Porters (uniporters, symporters, antiporters)	[2.A.1]:The Major Facilitator Superfamily (MFS)
TP05437	B0WNM6	Identity=31.34//E-value=5e-62	[2]:Electrochemical Potential-driven Transporters	[2.A]:Porters (uniporters, symporters, antiporters)	[2.A.94]:The Phosphate Permease (Pho1) Family
TP05438	Q9HC24	Identity=43.72//E-value=4e-60	[1]:Channels/Pores	[1.A]:alpha-Type Channels	[1.A.14]:The Non-selective Cation Channel-1 (NSCC1) Family
TP05439	P40074	Identity=41.95//E-value=7e-95	[2]:Electrochemical Potential-driven Transporters	[2.A]:Porters (uniporters, symporters, antiporters)	[2.A.18]:The Amino Acid/Auxin Permease (AAAP) Family
TP05448	C8ZEM9	Identity=44.03//E-value=2e-37	[3]:Primary Active Transporters	[3.A]:P-P-bond-hydrolysis-driven transporters	[3.A.16]:The Endoplasmic Reticular Retrotranslocon (ER-RT) Family
TP05449	P32386	Identity=41.37//E-value=0.0	[3]:Primary Active Transporters	[3.A]:P-P-bond-hydrolysis-driven transporters	[3.A.1]:The ATP-binding Cassette (ABC) Superfamily
TP05476	P69451	Identity=30.22//E-value=2e-57	[4]:Group Translocators	[4.C]:Acyl CoA ligase-coupled transporters	[4.C.1]:The Proposed Fatty Acid Transporter (FAT) Family
TP05488	P32842	Identity=64.78//E-value=8e-70	[3]:Primary Active Transporters	[3.A]:P-P-bond-hydrolysis-driven transporters	[3.A.2]:The H+- or Na+-translocating F-type, V-type and A-type ATPase (F-ATPase) Superfamily
TP05489	M5BEH1	Identity=30.56//E-value=2e-39	[9]:Incompletely Characterized Transport Systems	[9.B]:Putative transport proteins	[9.B.106]:The Pock Size-determining Protein (PSDP) Family
TP05495	Q2MDH1	Identity=30.13//E-value=3e-48	[2]:Electrochemical Potential-driven Transporters	[2.A]:Porters (uniporters, symporters, antiporters)	[2.A.1]:The Major Facilitator Superfamily (MFS)
TP05499	S0E1C0	Identity=46.98//E-value=4e-33	[9]:Incompletely Characterized Transport Systems	[9.B]:Putative transport proteins	[9.B.56]:The Unknown IT-9 (UIT9) Family
TP05504	P53838	Identity=33.57//E-value=1e-67	[2]:Electrochemical Potential-driven Transporters	[2.A]:Porters (uniporters, symporters, antiporters)	[2.A.31]:The Anion Exchanger (AE) Family
TP05512	P40416	Identity=60.93//E-value=0.0	[3]:Primary Active Transporters	[3.A]:P-P-bond-hydrolysis-driven transporters	[3.A.1]:The ATP-binding Cassette (ABC) Superfamily
TP05515	P38631	Identity=63.45//E-value=0.0	[9]:Incompletely Characterized Transport Systems	[9.B]:Putative transport proteins	[9.B.119]:The Glycan Synthase, Fks1 (Fks1) Family
TP05533	P06493	Identity=36.91//E-value=6e-56	[1]:Channels/Pores	[1.I]:Membrane-bounded channels	[1.I.1]:the nuclear pore complex (npc) family
TP05535	P25710	Identity=43.15//E-value=3e-55	[3]:Primary Active Transporters	[3.D]:Oxidoreduction-driven transporters	[3.D.1]:The H+ or Na+-translocating NADH Dehydrogenase (NDH) Family
TP05544	Q12142	Identity=46.47//E-value=0.0	[9]:Incompletely Characterized Transport Systems	[9.A]:Recognized transporters of unknown biochemical mechanism	[9.A.15]:The MerE Mercuric Ion (Hg2+) Permease (MerE) Family
TP05546	P38356	Identity=32.25//E-value=1e-40	[8]:Accessory Factors Involved in Transport	[8.A]:Auxiliary transport proteins	[8.A.30]:The Nedd4-Family Interacting Protein-2 (Nedd4) Family
TP05559	Q5AST3	Identity=69.90//E-value=5e-158	[1]:Channels/Pores	[1.A]:alpha-Type Channels	[1.A.16]:The Yeast Stretch-Activated, Cation-Selective, Ca2+ Channel, Mid1 (Mid1) Family
TP05582	H2E274	Identity=30.90//E-value=2e-63	[2]:Electrochemical Potential-driven Transporters	[2.A]:Porters (uniporters, symporters, antiporters)	[2.A.1]:The Major Facilitator Superfamily (MFS)
TP05596	P39932	Identity=38.63//E-value=5e-126	[2]:Electrochemical Potential-driven Transporters	[2.A]:Porters (uniporters, symporters, antiporters)	[2.A.1]:The Major Facilitator Superfamily (MFS)
TP05597	M4VKZ8	Identity=44.17//E-value=1e-48	[8]:Accessory Factors Involved in Transport	[8.A]:Auxiliary transport proteins	[8.A.59]:The SLC and TCST-Associated Component (STAC-A) Family
TP05609	P63144	Identity=43.92//E-value=3e-97	[8]:Accessory Factors Involved in Transport	[8.A]:Auxiliary transport proteins	[8.A.5]:The Voltage-gated K+ Channel beta-subunit (Kvbeta) Family
TP05611	O34718	Identity=30.25//E-value=3e-34	[2]:Electrochemical Potential-driven Transporters	[2.A]:Porters (uniporters, symporters, antiporters)	[2.A.1]:The Major Facilitator Superfamily (MFS)
TP05613	Q9UT18	Identity=50.36//E-value=0.0	[2]:Electrochemical Potential-driven Transporters	[2.A]:Porters (uniporters, symporters, antiporters)	[2.A.3]:The Amino Acid-Polyamine-Organocation (APC) Family
TP05616	P11636	Identity=31.57//E-value=2e-64	[2]:Electrochemical Potential-driven Transporters	[2.A]:Porters (uniporters, symporters, antiporters)	[2.A.1]:The Major Facilitator Superfamily (MFS)
TP05624	P11024	Identity=53.39//E-value=0.0	[3]:Primary Active Transporters	[3.D]:Oxidoreduction-driven transporters	[3.D.2]:The Proton-translocating Transhydrogenase (PTH) Family
TP05627	P00427	Identity=57.25//E-value=1e-50	[3]:Primary Active Transporters	[3.D]:Oxidoreduction-driven transporters	[3.D.4]:The Proton-translocating Cytochrome Oxidase (COX) Superfamily
TP05631	B6HIC2	Identity=74.38//E-value=0.0	[2]:Electrochemical Potential-driven Transporters	[2.A]:Porters (uniporters, symporters, antiporters)	[2.A.1]:The Major Facilitator Superfamily (MFS)
TP05636	P46459	Identity=47.06//E-value=0.0	[1]:Channels/Pores	[1.F]:Vesicle Fusion Pores	[1.F.1]:The Synaptosomal Vesicle Fusion Pore (SVF-Pore) Family
TP05650	P50276	Identity=30.97//E-value=2e-72	[2]:Electrochemical Potential-driven Transporters	[2.A]:Porters (uniporters, symporters, antiporters)	[2.A.3]:The Amino Acid-Polyamine-Organocation (APC) Family
TP05655	P38919	Identity=81.91//E-value=0.0	[3]:Primary Active Transporters	[3.A]:P-P-bond-hydrolysis-driven transporters	[3.A.18]:The Nuclear mRNA Exporter (mRNA-E) Family
TP05664	O74723	Identity=45.77//E-value=0.0	[2]:Electrochemical Potential-driven Transporters	[2.A]:Porters (uniporters, symporters, antiporters)	[2.A.38]:The K+ Transporter (Trk) Family
TP05666	P41943	Identity=37.84//E-value=3e-35	[2]:Electrochemical Potential-driven Transporters	[2.A]:Porters (uniporters, symporters, antiporters)	[2.A.96]:The YaaH (YaaH) Family
TP05669	P39109	Identity=30.94//E-value=3e-112	[3]:Primary Active Transporters	[3.A]:P-P-bond-hydrolysis-driven transporters	[3.A.1]:The ATP-binding Cassette (ABC) Superfamily
TP05681	P20592	Identity=35.75//E-value=5e-65	[1]:Channels/Pores	[1.I]:Membrane-bounded channels	[1.I.1]:the nuclear pore complex (npc) family
TP05682	P38606	Identity=63.92//E-value=0.0	[3]:Primary Active Transporters	[3.A]:P-P-bond-hydrolysis-driven transporters	[3.A.2]:The H+- or Na+-translocating F-type, V-type and A-type ATPase (F-ATPase) Superfamily
TP05693	Q12328	Identity=46.47//E-value=2e-36	[3]:Primary Active Transporters	[3.A]:P-P-bond-hydrolysis-driven transporters	[3.A.8]:The Mitochondrial Protein Translocase (MPT) Family
TP05703	Q7RWU3	Identity=75.23//E-value=1e-62	[3]:Primary Active Transporters	[3.D]:Oxidoreduction-driven transporters	[3.D.1]:The H+ or Na+-translocating NADH Dehydrogenase (NDH) Family
TP05714	Q8J0V1	Identity=30.97//E-value=3e-63	[2]:Electrochemical Potential-driven Transporters	[2.A]:Porters (uniporters, symporters, antiporters)	[2.A.1]:The Major Facilitator Superfamily (MFS)
TP05721	Q08967	Identity=37.69//E-value=8e-150	[1]:Channels/Pores	[1.A]:alpha-Type Channels	[1.A.4]:The Transient Receptor Potential Ca2+ Channel (TRP-CC) Family
TP05737	P15365	Identity=35.98//E-value=4e-76	[2]:Electrochemical Potential-driven Transporters	[2.A]:Porters (uniporters, symporters, antiporters)	[2.A.1]:The Major Facilitator Superfamily (MFS)
TP05741	Q7SD12	Identity=30.75//E-value=1e-66	[2]:Electrochemical Potential-driven Transporters	[2.A]:Porters (uniporters, symporters, antiporters)	[2.A.1]:The Major Facilitator Superfamily (MFS)
TP05759	P36032	Identity=30.53//E-value=1e-74	[2]:Electrochemical Potential-driven Transporters	[2.A]:Porters (uniporters, symporters, antiporters)	[2.A.1]:The Major Facilitator Superfamily (MFS)
TP05764	O15440	Identity=30.19//E-value=5e-97	[3]:Primary Active Transporters	[3.A]:P-P-bond-hydrolysis-driven transporters	[3.A.1]:The ATP-binding Cassette (ABC) Superfamily
TP05770	P43561	Identity=38.12//E-value=3e-121	[2]:Electrochemical Potential-driven Transporters	[2.A]:Porters (uniporters, symporters, antiporters)	[2.A.108]:the iron/lead transporter (ilt) family
TP05789	H2E274	Identity=41.18//E-value=3e-139	[2]:Electrochemical Potential-driven Transporters	[2.A]:Porters (uniporters, symporters, antiporters)	[2.A.1]:The Major Facilitator Superfamily (MFS)
TP05795	P06493	Identity=39.92//E-value=1e-59	[1]:Channels/Pores	[1.I]:Membrane-bounded channels	[1.I.1]:the nuclear pore complex (npc) family
TP05809	I1CTU6	Identity=52.83//E-value=1e-12	[9]:Incompletely Characterized Transport Systems	[9.B]:Putative transport proteins	[9.B.12]:The (Salt or Low Temperature) Stress-induced Hydrophobic Peptide (SHP) Family
TP05816	Q15363	Identity=33.70//E-value=1e-28	[9]:Incompletely Characterized Transport Systems	[9.B]:Putative transport proteins	[9.B.188]:The Transmembrane Emp24 Domain-containing Protein (TMED) Family
TP05825	P39932	Identity=32.64//E-value=3e-93	[2]:Electrochemical Potential-driven Transporters	[2.A]:Porters (uniporters, symporters, antiporters)	[2.A.1]:The Major Facilitator Superfamily (MFS)
TP05837	A8N031	Identity=36.40//E-value=1e-91	[2]:Electrochemical Potential-driven Transporters	[2.A]:Porters (uniporters, symporters, antiporters)	[2.A.1]:The Major Facilitator Superfamily (MFS)
TP05840	B3LDT4	Identity=63.06//E-value=0.0	[3]:Primary Active Transporters	[3.A]:P-P-bond-hydrolysis-driven transporters	[3.A.3]:The P-type ATPase (P-ATPase) Superfamily
TP05847	A0L4L0	Identity=38.95//E-value=1e-47	[3]:Primary Active Transporters	[3.A]:P-P-bond-hydrolysis-driven transporters	[3.A.1]:The ATP-binding Cassette (ABC) Superfamily
TP05849	Q08176	Identity=32.04//E-value=7e-12	[1]:Channels/Pores	[1.B]:beta-Barrel Porins	[1.B.33]:The Outer Membrane Protein Insertion Porin (Bam Complex) (OmpIP) Family
TP05873	P11636	Identity=58.32//E-value=0.0	[2]:Electrochemical Potential-driven Transporters	[2.A]:Porters (uniporters, symporters, antiporters)	[2.A.1]:The Major Facilitator Superfamily (MFS)
TP05892	P61011	Identity=49.81//E-value=7e-179	[3]:Primary Active Transporters	[3.A]:P-P-bond-hydrolysis-driven transporters	[3.A.5]:The General Secretory Pathway (Sec) Family
TP05902	F9VN10	Identity=39.19//E-value=7e-128	[3]:Primary Active Transporters	[3.D]:Oxidoreduction-driven transporters	[3.D.10]:The Prokaryotic Succinate Dehydrogenase (SDH) Family
TP05905	W1QAH1	Identity=30.57//E-value=4e-71	[4]:Group Translocators	[4.D]:Polysaccharide Synthase/Exporters	[4.D.1]:The Putative Vectorial Glycosyl Polymerization (VGP) Family
TP05911	G0S7R3	Identity=35.22//E-value=4e-37	[1]:Channels/Pores	[1.I]:Membrane-bounded channels	[1.I.1]:the nuclear pore complex (npc) family
TP05925	O74724	Identity=58.82//E-value=0.0	[2]:Electrochemical Potential-driven Transporters	[2.A]:Porters (uniporters, symporters, antiporters)	[2.A.72]:The K+ Uptake Permease (KUP) Family
TP05937	P38279	Identity=39.17//E-value=2e-71	[2]:Electrochemical Potential-driven Transporters	[2.A]:Porters (uniporters, symporters, antiporters)	[2.A.43]:The Lysosomal Cystine Transporter (LCT) Family
TP05941	C8ZEM9	Identity=59.76//E-value=4e-72	[3]:Primary Active Transporters	[3.A]:P-P-bond-hydrolysis-driven transporters	[3.A.16]:The Endoplasmic Reticular Retrotranslocon (ER-RT) Family
TP05954	Q07904	Identity=33.53//E-value=7e-89	[2]:Electrochemical Potential-driven Transporters	[2.A]:Porters (uniporters, symporters, antiporters)	[2.A.1]:The Major Facilitator Superfamily (MFS)
TP05955	Q8X0Z3	Identity=51.07//E-value=0.0	[3]:Primary Active Transporters	[3.A]:P-P-bond-hydrolysis-driven transporters	[3.A.1]:The ATP-binding Cassette (ABC) Superfamily
TP05977	O74724	Identity=48.02//E-value=0.0	[2]:Electrochemical Potential-driven Transporters	[2.A]:Porters (uniporters, symporters, antiporters)	[2.A.72]:The K+ Uptake Permease (KUP) Family
TP05981	Q9Y860	Identity=33.06//E-value=1e-74	[2]:Electrochemical Potential-driven Transporters	[2.A]:Porters (uniporters, symporters, antiporters)	[2.A.3]:The Amino Acid-Polyamine-Organocation (APC) Family
TP05998	G9M9M7	Identity=97.29//E-value=0.0	[3]:Primary Active Transporters	[3.A]:P-P-bond-hydrolysis-driven transporters	[3.A.5]:The General Secretory Pathway (Sec) Family
TP06008	P53049	Identity=35.86//E-value=0.0	[3]:Primary Active Transporters	[3.A]:P-P-bond-hydrolysis-driven transporters	[3.A.1]:The ATP-binding Cassette (ABC) Superfamily
TP06013	P39109	Identity=49.54//E-value=0.0	[3]:Primary Active Transporters	[3.A]:P-P-bond-hydrolysis-driven transporters	[3.A.1]:The ATP-binding Cassette (ABC) Superfamily
TP06027	P15365	Identity=31.03//E-value=2e-63	[2]:Electrochemical Potential-driven Transporters	[2.A]:Porters (uniporters, symporters, antiporters)	[2.A.1]:The Major Facilitator Superfamily (MFS)
TP06035	P43548	Identity=38.03//E-value=3e-116	[2]:Electrochemical Potential-driven Transporters	[2.A]:Porters (uniporters, symporters, antiporters)	[2.A.3]:The Amino Acid-Polyamine-Organocation (APC) Family
TP06065	A0L4L0	Identity=37.74//E-value=3e-36	[3]:Primary Active Transporters	[3.A]:P-P-bond-hydrolysis-driven transporters	[3.A.1]:The ATP-binding Cassette (ABC) Superfamily
TP06081	Q8X0V6	Identity=51.28//E-value=9e-39	[3]:Primary Active Transporters	[3.D]:Oxidoreduction-driven transporters	[3.D.1]:The H+ or Na+-translocating NADH Dehydrogenase (NDH) Family
TP06095	Q5BB29	Identity=58.58//E-value=0.0	[1]:Channels/Pores	[1.A]:alpha-Type Channels	[1.A.46]:The Anion Channel-forming Bestrophin (Bestrophin) Family
TP06097	A1Z264	Identity=32.35//E-value=2e-70	[2]:Electrochemical Potential-driven Transporters	[2.A]:Porters (uniporters, symporters, antiporters)	[2.A.1]:The Major Facilitator Superfamily (MFS)
TP06111	P70786	Identity=30.77//E-value=1e-44	[2]:Electrochemical Potential-driven Transporters	[2.A]:Porters (uniporters, symporters, antiporters)	[2.A.1]:The Major Facilitator Superfamily (MFS)
TP06120	Q04121	Identity=54.91//E-value=0.0	[2]:Electrochemical Potential-driven Transporters	[2.A]:Porters (uniporters, symporters, antiporters)	[2.A.36]:The Monovalent Cation:Proton Antiporter-1 (CPA1) Family
TP06121	O14091	Identity=33.90//E-value=3e-94	[2]:Electrochemical Potential-driven Transporters	[2.A]:Porters (uniporters, symporters, antiporters)	[2.A.2]:The Glycoside-Pentoside-Hexuronide (GPH):Cation Symporter Family
TP06131	G4MKH1	Identity=55.56//E-value=0.0	[9]:Incompletely Characterized Transport Systems	[9.B]:Putative transport proteins	[9.B.57]:The Unknown IT-10 (UIT10) Family
TP06133	B0Y3B6	Identity=67.83//E-value=0.0	[3]:Primary Active Transporters	[3.A]:P-P-bond-hydrolysis-driven transporters	[3.A.1]:The ATP-binding Cassette (ABC) Superfamily
TP06138	S3DAG4	Identity=59.49//E-value=1e-133	[8]:Accessory Factors Involved in Transport	[8.A]:Auxiliary transport proteins	[8.A.52]:The Ubiquitin-related Protein Degradation (UPD) Family
TP06148	P36051	Identity=41.33//E-value=0.0	[9]:Incompletely Characterized Transport Systems	[9.A]:Recognized transporters of unknown biochemical mechanism	[9.A.6]:The ATP Exporter (ATP-E) Family
TP06155	M5BEH1	Identity=30.00//E-value=2e-32	[9]:Incompletely Characterized Transport Systems	[9.B]:Putative transport proteins	[9.B.106]:The Pock Size-determining Protein (PSDP) Family
TP06156	P25343	Identity=56.65//E-value=5e-106	[8]:Accessory Factors Involved in Transport	[8.A]:Auxiliary transport proteins	[8.A.34]:The Endophilin (Endophilin) Family
TP06160	Q08485	Identity=33.84//E-value=3e-91	[2]:Electrochemical Potential-driven Transporters	[2.A]:Porters (uniporters, symporters, antiporters)	[2.A.39]:The Nucleobase:Cation Symporter-1 (NCS1) Family
TP06179	Q12049	Identity=37.98//E-value=8e-56	[3]:Primary Active Transporters	[3.A]:P-P-bond-hydrolysis-driven transporters	[3.A.22]:The Transcription-coupled TREX/TAP Nuclear mRNA Export Complex (TREX) Family
TP06185	H2E274	Identity=44.67//E-value=2e-163	[2]:Electrochemical Potential-driven Transporters	[2.A]:Porters (uniporters, symporters, antiporters)	[2.A.1]:The Major Facilitator Superfamily (MFS)
TP06190	P40100	Identity=38.46//E-value=2e-37	[9]:Incompletely Characterized Transport Systems	[9.A]:Recognized transporters of unknown biochemical mechanism	[9.A.26]:The Lipid-translocating Exporter (LTE) Family
TP06193	P53047	Identity=34.31//E-value=2e-42	[9]:Incompletely Characterized Transport Systems	[9.A]:Recognized transporters of unknown biochemical mechanism	[9.A.26]:The Lipid-translocating Exporter (LTE) Family
TP06237	Q9Y860	Identity=34.34//E-value=1e-82	[2]:Electrochemical Potential-driven Transporters	[2.A]:Porters (uniporters, symporters, antiporters)	[2.A.3]:The Amino Acid-Polyamine-Organocation (APC) Family
TP06248	Q7SD12	Identity=32.60//E-value=6e-73	[2]:Electrochemical Potential-driven Transporters	[2.A]:Porters (uniporters, symporters, antiporters)	[2.A.1]:The Major Facilitator Superfamily (MFS)
TP06265	Q08777	Identity=32.20//E-value=9e-82	[2]:Electrochemical Potential-driven Transporters	[2.A]:Porters (uniporters, symporters, antiporters)	[2.A.1]:The Major Facilitator Superfamily (MFS)
TP06269	E7NGV2	Identity=49.76//E-value=2e-68	[3]:Primary Active Transporters	[3.A]:P-P-bond-hydrolysis-driven transporters	[3.A.16]:The Endoplasmic Reticular Retrotranslocon (ER-RT) Family
TP06271	V5IKW7	Identity=50.57//E-value=2e-176	[1]:Channels/Pores	[1.B]:beta-Barrel Porins	[1.B.33]:The Outer Membrane Protein Insertion Porin (Bam Complex) (OmpIP) Family
TP06272	P53039	Identity=38.28//E-value=1e-45	[9]:Incompletely Characterized Transport Systems	[9.B]:Putative transport proteins	[9.B.135]:The Membrane Trafficking Yip (Yip) Family
TP06276	P42839	Identity=44.67//E-value=9e-156	[2]:Electrochemical Potential-driven Transporters	[2.A]:Porters (uniporters, symporters, antiporters)	[2.A.19]:The Ca2+:Cation Antiporter (CaCA) Family
TP06277	G0S024	Identity=45.95//E-value=0.0	[1]:Channels/Pores	[1.I]:Membrane-bounded channels	[1.I.1]:the nuclear pore complex (npc) family
TP06284	Q02854	Identity=67.03//E-value=2e-85	[3]:Primary Active Transporters	[3.D]:Oxidoreduction-driven transporters	[3.D.1]:The H+ or Na+-translocating NADH Dehydrogenase (NDH) Family
TP06288	P55072	Identity=36.02//E-value=6e-107	[3]:Primary Active Transporters	[3.A]:P-P-bond-hydrolysis-driven transporters	[3.A.16]:The Endoplasmic Reticular Retrotranslocon (ER-RT) Family
TP06296	O00159	Identity=33.68//E-value=9e-140	[1]:Channels/Pores	[1.I]:Membrane-bounded channels	[1.I.1]:the nuclear pore complex (npc) family
TP06298	Q12697	Identity=48.28//E-value=0.0	[3]:Primary Active Transporters	[3.A]:P-P-bond-hydrolysis-driven transporters	[3.A.3]:The P-type ATPase (P-ATPase) Superfamily
TP06300	P06493	Identity=37.82//E-value=2e-62	[1]:Channels/Pores	[1.I]:Membrane-bounded channels	[1.I.1]:the nuclear pore complex (npc) family
TP06312	P57744	Identity=39.51//E-value=1e-18	[3]:Primary Active Transporters	[3.A]:P-P-bond-hydrolysis-driven transporters	[3.A.8]:The Mitochondrial Protein Translocase (MPT) Family
TP06315	P47082	Identity=38.87//E-value=9e-119	[2]:Electrochemical Potential-driven Transporters	[2.A]:Porters (uniporters, symporters, antiporters)	[2.A.18]:The Amino Acid/Auxin Permease (AAAP) Family
TP06324	Q9BUN8	Identity=31.76//E-value=1e-22	[3]:Primary Active Transporters	[3.A]:P-P-bond-hydrolysis-driven transporters	[3.A.16]:The Endoplasmic Reticular Retrotranslocon (ER-RT) Family
TP06329	P0CS02	Identity=54.78//E-value=3e-135	[2]:Electrochemical Potential-driven Transporters	[2.A]:Porters (uniporters, symporters, antiporters)	[2.A.7]:The Drug/Metabolite Transporter (DMT) Superfamily
TP06337	I1RTB7	Identity=38.74//E-value=5e-109	[8]:Accessory Factors Involved in Transport	[8.A]:Auxiliary transport proteins	[8.A.41]:The Strech-activated Calcium Channel Auxiliary Protein, Mid1 (Mid1) Family
TP06338	O13657	Identity=58.84//E-value=6e-142	[1]:Channels/Pores	[1.A]:alpha-Type Channels	[1.A.35]:The CorA Metal Ion Transporter (MIT) Family
TP06340	O42668	Identity=34.57//E-value=3e-162	[8]:Accessory Factors Involved in Transport	[8.A]:Auxiliary transport proteins	[8.A.13]:The Tetratricopeptide Repeat (Tpr1) Family
TP06350	P41820	Identity=35.40//E-value=0.0	[3]:Primary Active Transporters	[3.A]:P-P-bond-hydrolysis-driven transporters	[3.A.1]:The ATP-binding Cassette (ABC) Superfamily
TP06355	Q42524	Identity=33.16//E-value=2e-74	[4]:Group Translocators	[4.C]:Acyl CoA ligase-coupled transporters	[4.C.1]:The Proposed Fatty Acid Transporter (FAT) Family
TP06356	Q5A7S4	Identity=48.71//E-value=2e-166	[2]:Electrochemical Potential-driven Transporters	[2.A]:Porters (uniporters, symporters, antiporters)	[2.A.1]:The Major Facilitator Superfamily (MFS)
TP06377	O95373	Identity=30.40//E-value=9e-151	[1]:Channels/Pores	[1.I]:Membrane-bounded channels	[1.I.1]:the nuclear pore complex (npc) family
TP06380	P0A6Y8	Identity=60.64//E-value=0.0	[1]:Channels/Pores	[1.A]:alpha-Type Channels	[1.A.33]:The Cation Channel-forming Heat Shock Protein-70 (Hsp70) Family
TP06384	B1PXD0	Identity=70.92//E-value=0.0	[2]:Electrochemical Potential-driven Transporters	[2.A]:Porters (uniporters, symporters, antiporters)	[2.A.39]:The Nucleobase:Cation Symporter-1 (NCS1) Family
TP06416	P06493	Identity=42.04//E-value=5e-52	[1]:Channels/Pores	[1.I]:Membrane-bounded channels	[1.I.1]:the nuclear pore complex (npc) family
TP06421	P53048	Identity=30.11//E-value=6e-77	[2]:Electrochemical Potential-driven Transporters	[2.A]:Porters (uniporters, symporters, antiporters)	[2.A.1]:The Major Facilitator Superfamily (MFS)
TP06427	O94528	Identity=40.82//E-value=2e-127	[2]:Electrochemical Potential-driven Transporters	[2.A]:Porters (uniporters, symporters, antiporters)	[2.A.1]:The Major Facilitator Superfamily (MFS)
TP06428	Q8J0V1	Identity=30.41//E-value=7e-52	[2]:Electrochemical Potential-driven Transporters	[2.A]:Porters (uniporters, symporters, antiporters)	[2.A.1]:The Major Facilitator Superfamily (MFS)
TP06437	F9X0Q3	Identity=33.79//E-value=1e-94	[1]:Channels/Pores	[1.A]:alpha-Type Channels	[1.A.23]:The Small Conductance Mechanosensitive Ion Channel (MscS) Family
TP06448	P15365	Identity=33.58//E-value=3e-82	[2]:Electrochemical Potential-driven Transporters	[2.A]:Porters (uniporters, symporters, antiporters)	[2.A.1]:The Major Facilitator Superfamily (MFS)
TP06472	R0K6W2	Identity=36.18//E-value=1e-62	[5]:Transmembrane Electron Carriers	[5.B]:Transmembrane 1-electron transfer carriers	[5.B.2]:The Eukaryotic Cytochrome b561 (Cytb561) Family
TP06478	D2WF19	Identity=30.53//E-value=0.0	[3]:Primary Active Transporters	[3.A]:P-P-bond-hydrolysis-driven transporters	[3.A.1]:The ATP-binding Cassette (ABC) Superfamily
TP06481	P39932	Identity=30.95//E-value=4e-71	[2]:Electrochemical Potential-driven Transporters	[2.A]:Porters (uniporters, symporters, antiporters)	[2.A.1]:The Major Facilitator Superfamily (MFS)
TP06495	E3UN01	Identity=30.00//E-value=2e-32	[1]:Channels/Pores	[1.A]:alpha-Type Channels	[1.A.8]:The Major Intrinsic Protein (MIP) Family
TP06505	B0Y3B6	Identity=48.51//E-value=0.0	[3]:Primary Active Transporters	[3.A]:P-P-bond-hydrolysis-driven transporters	[3.A.1]:The ATP-binding Cassette (ABC) Superfamily
TP06506	P43155	Identity=34.23//E-value=6e-105	[4]:Group Translocators	[4.C]:Acyl CoA ligase-coupled transporters	[4.C.2]:The Carnitine O-Acyl Transferase (CrAT) Family
TP06514	H2E274	Identity=38.94//E-value=2e-131	[2]:Electrochemical Potential-driven Transporters	[2.A]:Porters (uniporters, symporters, antiporters)	[2.A.1]:The Major Facilitator Superfamily (MFS)
TP06535	P46060	Identity=35.52//E-value=1e-39	[1]:Channels/Pores	[1.I]:Membrane-bounded channels	[1.I.1]:the nuclear pore complex (npc) family
TP06542	P53322	Identity=34.95//E-value=5e-94	[2]:Electrochemical Potential-driven Transporters	[2.A]:Porters (uniporters, symporters, antiporters)	[2.A.1]:The Major Facilitator Superfamily (MFS)
TP06547	Q96QE2	Identity=30.54//E-value=4e-28	[2]:Electrochemical Potential-driven Transporters	[2.A]:Porters (uniporters, symporters, antiporters)	[2.A.1]:The Major Facilitator Superfamily (MFS)
TP06548	G3JCK4	Identity=62.03//E-value=4e-156	[1]:Channels/Pores	[1.A]:alpha-Type Channels	[1.A.8]:The Major Intrinsic Protein (MIP) Family
TP06553	B3LDT4	Identity=71.01//E-value=0.0	[3]:Primary Active Transporters	[3.A]:P-P-bond-hydrolysis-driven transporters	[3.A.3]:The P-type ATPase (P-ATPase) Superfamily
TP06557	P39932	Identity=39.14//E-value=2e-105	[2]:Electrochemical Potential-driven Transporters	[2.A]:Porters (uniporters, symporters, antiporters)	[2.A.1]:The Major Facilitator Superfamily (MFS)
TP06599	Q7RVX9	Identity=43.43//E-value=2e-62	[2]:Electrochemical Potential-driven Transporters	[2.A]:Porters (uniporters, symporters, antiporters)	[2.A.1]:The Major Facilitator Superfamily (MFS)
TP06617	H2ETP6	Identity=59.45//E-value=0.0	[2]:Electrochemical Potential-driven Transporters	[2.A]:Porters (uniporters, symporters, antiporters)	[2.A.55]:The Metal Ion (Mn2+-iron) Transporter (Nramp) Family
TP06618	Q5A8J5	Identity=37.71//E-value=2e-97	[2]:Electrochemical Potential-driven Transporters	[2.A]:Porters (uniporters, symporters, antiporters)	[2.A.1]:The Major Facilitator Superfamily (MFS)
TP06652	Q9Y860	Identity=33.06//E-value=9e-68	[2]:Electrochemical Potential-driven Transporters	[2.A]:Porters (uniporters, symporters, antiporters)	[2.A.3]:The Amino Acid-Polyamine-Organocation (APC) Family
TP06654	Q12235	Identity=33.21//E-value=8e-89	[2]:Electrochemical Potential-driven Transporters	[2.A]:Porters (uniporters, symporters, antiporters)	[2.A.1]:The Major Facilitator Superfamily (MFS)
TP06670	P53322	Identity=31.21//E-value=2e-77	[2]:Electrochemical Potential-driven Transporters	[2.A]:Porters (uniporters, symporters, antiporters)	[2.A.1]:The Major Facilitator Superfamily (MFS)
TP06673	A1Z264	Identity=33.73//E-value=4e-74	[2]:Electrochemical Potential-driven Transporters	[2.A]:Porters (uniporters, symporters, antiporters)	[2.A.1]:The Major Facilitator Superfamily (MFS)
TP06697	P11670	Identity=30.36//E-value=6e-19	[8]:Accessory Factors Involved in Transport	[8.B]:Ribosomally synthesized protein/peptide toxins that target channels and carriers	[8.B.9]:The Triflin Toxin (Triflin or CRISP) Family
TP06700	P32839	Identity=32.75//E-value=7e-48	[9]:Incompletely Characterized Transport Systems	[9.A]:Recognized transporters of unknown biochemical mechanism	[9.A.62]:The AAA-ATPase, Bcs1 (Bcs1) Family
TP06701	P07143	Identity=62.89//E-value=1e-133	[3]:Primary Active Transporters	[3.D]:Oxidoreduction-driven transporters	[3.D.3]:The Proton-translocating Quinol:Cytochrome c Reductase (QCR) Superfamily
TP06704	O95271	Identity=30.96//E-value=7e-62	[1]:Channels/Pores	[1.I]:Membrane-bounded channels	[1.I.1]:the nuclear pore complex (npc) family
TP06706	Q06538	Identity=39.30//E-value=1e-172	[1]:Channels/Pores	[1.A]:alpha-Type Channels	[1.A.17]:The Calcium-Dependent Chloride Channel (Ca-ClC) Family
TP06711	O74395	Identity=31.39//E-value=2e-61	[2]:Electrochemical Potential-driven Transporters	[2.A]:Porters (uniporters, symporters, antiporters)	[2.A.1]:The Major Facilitator Superfamily (MFS)
TP06720	P49374	Identity=45.37//E-value=6e-156	[2]:Electrochemical Potential-driven Transporters	[2.A]:Porters (uniporters, symporters, antiporters)	[2.A.1]:The Major Facilitator Superfamily (MFS)
TP06728	F9VN11	Identity=36.73//E-value=2e-35	[3]:Primary Active Transporters	[3.D]:Oxidoreduction-driven transporters	[3.D.10]:The Prokaryotic Succinate Dehydrogenase (SDH) Family
TP06733	Q8ID54	Identity=36.47//E-value=2e-36	[3]:Primary Active Transporters	[3.A]:P-P-bond-hydrolysis-driven transporters	[3.A.25]:The Symbiont-specific ERAD-like Machinery (SELMA) Family
TP06744	B6HN82	Identity=66.03//E-value=0.0	[2]:Electrochemical Potential-driven Transporters	[2.A]:Porters (uniporters, symporters, antiporters)	[2.A.1]:The Major Facilitator Superfamily (MFS)
TP06764	Q8NKG7	Identity=33.65//E-value=5e-37	[2]:Electrochemical Potential-driven Transporters	[2.A]:Porters (uniporters, symporters, antiporters)	[2.A.1]:The Major Facilitator Superfamily (MFS)
TP06774	F4K2G0	Identity=57.71//E-value=4e-65	[3]:Primary Active Transporters	[3.D]:Oxidoreduction-driven transporters	[3.D.1]:The H+ or Na+-translocating NADH Dehydrogenase (NDH) Family
TP06795	P53322	Identity=30.11//E-value=7e-69	[2]:Electrochemical Potential-driven Transporters	[2.A]:Porters (uniporters, symporters, antiporters)	[2.A.1]:The Major Facilitator Superfamily (MFS)
TP06803	E3REF2	Identity=50.54//E-value=2e-58	[2]:Electrochemical Potential-driven Transporters	[2.A]:Porters (uniporters, symporters, antiporters)	[2.A.7]:The Drug/Metabolite Transporter (DMT) Superfamily
TP06821	B6HN82	Identity=41.55//E-value=7e-136	[2]:Electrochemical Potential-driven Transporters	[2.A]:Porters (uniporters, symporters, antiporters)	[2.A.1]:The Major Facilitator Superfamily (MFS)
TP06835	A0ST42	Identity=41.52//E-value=2e-110	[2]:Electrochemical Potential-driven Transporters	[2.A]:Porters (uniporters, symporters, antiporters)	[2.A.1]:The Major Facilitator Superfamily (MFS)
TP06838	P38152	Identity=32.76//E-value=4e-51	[2]:Electrochemical Potential-driven Transporters	[2.A]:Porters (uniporters, symporters, antiporters)	[2.A.29]:The Mitochondrial Carrier (MC) Family
TP06869	Q0CZ13	Identity=72.90//E-value=0.0	[2]:Electrochemical Potential-driven Transporters	[2.A]:Porters (uniporters, symporters, antiporters)	[2.A.1]:The Major Facilitator Superfamily (MFS)
TP06872	P70786	Identity=30.29//E-value=2e-39	[2]:Electrochemical Potential-driven Transporters	[2.A]:Porters (uniporters, symporters, antiporters)	[2.A.1]:The Major Facilitator Superfamily (MFS)
TP06875	Q64L87	Identity=31.43//E-value=8e-66	[2]:Electrochemical Potential-driven Transporters	[2.A]:Porters (uniporters, symporters, antiporters)	[2.A.1]:The Major Facilitator Superfamily (MFS)
TP06886	Q0CZ13	Identity=47.88//E-value=2e-167	[2]:Electrochemical Potential-driven Transporters	[2.A]:Porters (uniporters, symporters, antiporters)	[2.A.1]:The Major Facilitator Superfamily (MFS)
TP06890	B6HN82	Identity=48.13//E-value=3e-148	[2]:Electrochemical Potential-driven Transporters	[2.A]:Porters (uniporters, symporters, antiporters)	[2.A.1]:The Major Facilitator Superfamily (MFS)
TP08461	O94528	Identity=37.71//E-value=5e-121	[2]:Electrochemical Potential-driven Transporters	[2.A]:Porters (uniporters, symporters, antiporters)	[2.A.1]:The Major Facilitator Superfamily (MFS)
TP08467	Q08268	Identity=31.77//E-value=7e-69	[2]:Electrochemical Potential-driven Transporters	[2.A]:Porters (uniporters, symporters, antiporters)	[2.A.1]:The Major Facilitator Superfamily (MFS)
TP08468	Q7SD12	Identity=36.27//E-value=1e-104	[2]:Electrochemical Potential-driven Transporters	[2.A]:Porters (uniporters, symporters, antiporters)	[2.A.1]:The Major Facilitator Superfamily (MFS)
TP08513	O43000	Identity=38.06//E-value=1e-110	[2]:Electrochemical Potential-driven Transporters	[2.A]:Porters (uniporters, symporters, antiporters)	[2.A.1]:The Major Facilitator Superfamily (MFS)
TP08521	O43000	Identity=33.05//E-value=2e-83	[2]:Electrochemical Potential-driven Transporters	[2.A]:Porters (uniporters, symporters, antiporters)	[2.A.1]:The Major Facilitator Superfamily (MFS)
TP08536	Q5A8J5	Identity=49.81//E-value=0.0	[2]:Electrochemical Potential-driven Transporters	[2.A]:Porters (uniporters, symporters, antiporters)	[2.A.1]:The Major Facilitator Superfamily (MFS)
TP08549	O47950	Identity=81.33//E-value=5e-103	[3]:Primary Active Transporters	[3.D]:Oxidoreduction-driven transporters	[3.D.1]:The H+ or Na+-translocating NADH Dehydrogenase (NDH) Family
TP08560	G0S6T0	Identity=53.98//E-value=3e-98	[1]:Channels/Pores	[1.I]:Membrane-bounded channels	[1.I.1]:the nuclear pore complex (npc) family
TP08561	Q94AG6	Identity=31.46//E-value=2e-31	[2]:Electrochemical Potential-driven Transporters	[2.A]:Porters (uniporters, symporters, antiporters)	[2.A.29]:The Mitochondrial Carrier (MC) Family
TP08575	P36035	Identity=40.04//E-value=2e-110	[2]:Electrochemical Potential-driven Transporters	[2.A]:Porters (uniporters, symporters, antiporters)	[2.A.1]:The Major Facilitator Superfamily (MFS)
TP08578	B6HN82	Identity=40.04//E-value=1e-136	[2]:Electrochemical Potential-driven Transporters	[2.A]:Porters (uniporters, symporters, antiporters)	[2.A.1]:The Major Facilitator Superfamily (MFS)
TP08583	Q08417	Identity=31.09//E-value=9e-41	[9]:Incompletely Characterized Transport Systems	[9.A]:Recognized transporters of unknown biochemical mechanism	[9.A.26]:The Lipid-translocating Exporter (LTE) Family
TP08586	R0K6W2	Identity=33.16//E-value=2e-56	[5]:Transmembrane Electron Carriers	[5.B]:Transmembrane 1-electron transfer carriers	[5.B.2]:The Eukaryotic Cytochrome b561 (Cytb561) Family
TP08617	Q10279	Identity=30.28//E-value=7e-85	[2]:Electrochemical Potential-driven Transporters	[2.A]:Porters (uniporters, symporters, antiporters)	[2.A.39]:The Nucleobase:Cation Symporter-1 (NCS1) Family
TP08625	A1Z264	Identity=34.45//E-value=4e-93	[2]:Electrochemical Potential-driven Transporters	[2.A]:Porters (uniporters, symporters, antiporters)	[2.A.1]:The Major Facilitator Superfamily (MFS)
TP08660	P07921	Identity=49.13//E-value=4e-174	[2]:Electrochemical Potential-driven Transporters	[2.A]:Porters (uniporters, symporters, antiporters)	[2.A.1]:The Major Facilitator Superfamily (MFS)
TP08672	P40035	Identity=59.93//E-value=2e-128	[2]:Electrochemical Potential-driven Transporters	[2.A]:Porters (uniporters, symporters, antiporters)	[2.A.29]:The Mitochondrial Carrier (MC) Family
TP08675	Q9NUM3	Identity=31.80//E-value=9e-50	[2]:Electrochemical Potential-driven Transporters	[2.A]:Porters (uniporters, symporters, antiporters)	[2.A.5]:The Zinc (Zn2+)-Iron (Fe2+) Permease (ZIP) Family
TP08684	P51792	Identity=42.21//E-value=0.0	[2]:Electrochemical Potential-driven Transporters	[2.A]:Porters (uniporters, symporters, antiporters)	[2.A.49]:The Chloride Carrier/Channel (ClC) Family
TP08691	O94528	Identity=36.60//E-value=2e-107	[2]:Electrochemical Potential-driven Transporters	[2.A]:Porters (uniporters, symporters, antiporters)	[2.A.1]:The Major Facilitator Superfamily (MFS)
TP08697	P53299	Identity=37.00//E-value=2e-17	[3]:Primary Active Transporters	[3.A]:P-P-bond-hydrolysis-driven transporters	[3.A.8]:The Mitochondrial Protein Translocase (MPT) Family
TP08698	M5BEH1	Identity=31.85//E-value=1e-46	[9]:Incompletely Characterized Transport Systems	[9.B]:Putative transport proteins	[9.B.106]:The Pock Size-determining Protein (PSDP) Family
TP08704	P19516	Identity=52.68//E-value=4e-79	[3]:Primary Active Transporters	[3.D]:Oxidoreduction-driven transporters	[3.D.4]:The Proton-translocating Cytochrome Oxidase (COX) Superfamily
TP08719	P09457	Identity=45.55//E-value=6e-51	[3]:Primary Active Transporters	[3.A]:P-P-bond-hydrolysis-driven transporters	[3.A.2]:The H+- or Na+-translocating F-type, V-type and A-type ATPase (F-ATPase) Superfamily
TP08735	Q59LX9	Identity=43.26//E-value=5e-100	[2]:Electrochemical Potential-driven Transporters	[2.A]:Porters (uniporters, symporters, antiporters)	[2.A.57]:The Equilibrative Nucleoside Transporter (ENT) Family
TP08740	P77735	Identity=35.21//E-value=9e-53	[8]:Accessory Factors Involved in Transport	[8.A]:Auxiliary transport proteins	[8.A.5]:The Voltage-gated K+ Channel beta-subunit (Kvbeta) Family
TP08742	P43155	Identity=35.28//E-value=4e-107	[4]:Group Translocators	[4.C]:Acyl CoA ligase-coupled transporters	[4.C.2]:The Carnitine O-Acyl Transferase (CrAT) Family
TP08745	P21825	Identity=34.08//E-value=3e-37	[1]:Channels/Pores	[1.A]:alpha-Type Channels	[1.A.15]:The Non-selective Cation Channel-2 (NSCC2) Family
TP08754	Q460G9	Identity=75.39//E-value=3e-126	[2]:Electrochemical Potential-driven Transporters	[2.A]:Porters (uniporters, symporters, antiporters)	[2.A.96]:The YaaH (YaaH) Family
TP08774	P33328	Identity=64.89//E-value=4e-44	[1]:Channels/Pores	[1.F]:Vesicle Fusion Pores	[1.F.1]:The Synaptosomal Vesicle Fusion Pore (SVF-Pore) Family
TP08790	H2E274	Identity=30.41//E-value=1e-52	[2]:Electrochemical Potential-driven Transporters	[2.A]:Porters (uniporters, symporters, antiporters)	[2.A.1]:The Major Facilitator Superfamily (MFS)
TP08809	Q07478	Identity=73.26//E-value=0.0	[3]:Primary Active Transporters	[3.A]:P-P-bond-hydrolysis-driven transporters	[3.A.22]:The Transcription-coupled TREX/TAP Nuclear mRNA Export Complex (TREX) Family
TP08827	G0S156	Identity=32.39//E-value=6e-61	[1]:Channels/Pores	[1.I]:Membrane-bounded channels	[1.I.1]:the nuclear pore complex (npc) family
TP08832	Q4WCY0	Identity=66.67//E-value=7e-81	[1]:Channels/Pores	[1.A]:alpha-Type Channels	[1.A.56]:The Copper Transporter (Ctr) Family
TP08858	P14285	Identity=36.62//E-value=1e-73	[2]:Electrochemical Potential-driven Transporters	[2.A]:Porters (uniporters, symporters, antiporters)	[2.A.51]:The Chromate Ion Transporter (CHR) Family
TP08867	Q12207	Identity=38.36//E-value=1e-25	[9]:Incompletely Characterized Transport Systems	[9.A]:Recognized transporters of unknown biochemical mechanism	[9.A.27]:The Non-Classical Protein Exporter (NCPE) Family
TP08875	H2E274	Identity=31.14//E-value=2e-77	[2]:Electrochemical Potential-driven Transporters	[2.A]:Porters (uniporters, symporters, antiporters)	[2.A.1]:The Major Facilitator Superfamily (MFS)
TP08881	P53322	Identity=38.77//E-value=6e-114	[2]:Electrochemical Potential-driven Transporters	[2.A]:Porters (uniporters, symporters, antiporters)	[2.A.1]:The Major Facilitator Superfamily (MFS)
TP08886	P36035	Identity=37.43//E-value=2e-106	[2]:Electrochemical Potential-driven Transporters	[2.A]:Porters (uniporters, symporters, antiporters)	[2.A.1]:The Major Facilitator Superfamily (MFS)
TP08897	P43071	Identity=49.66//E-value=0.0	[3]:Primary Active Transporters	[3.A]:P-P-bond-hydrolysis-driven transporters	[3.A.1]:The ATP-binding Cassette (ABC) Superfamily
TP08899	Q9UI14	Identity=31.76//E-value=5e-15	[9]:Incompletely Characterized Transport Systems	[9.A]:Recognized transporters of unknown biochemical mechanism	[9.A.49]:The Transfer Clostridial Plasmid Conjugative System (Tcp-Conj) Family
TP08914	Q12256	Identity=34.30//E-value=4e-85	[2]:Electrochemical Potential-driven Transporters	[2.A]:Porters (uniporters, symporters, antiporters)	[2.A.1]:The Major Facilitator Superfamily (MFS)
TP08916	P38360	Identity=56.79//E-value=0.0	[3]:Primary Active Transporters	[3.A]:P-P-bond-hydrolysis-driven transporters	[3.A.3]:The P-type ATPase (P-ATPase) Superfamily
TP08925	P16615	Identity=54.13//E-value=0.0	[3]:Primary Active Transporters	[3.A]:P-P-bond-hydrolysis-driven transporters	[3.A.3]:The P-type ATPase (P-ATPase) Superfamily
TP08961	P47154	Identity=46.95//E-value=2e-140	[9]:Incompletely Characterized Transport Systems	[9.B]:Putative transport proteins	[9.B.1]:The Metal Homeostasis Protein (MHP) Family
TP08966	F4K2G0	Identity=66.47//E-value=4e-76	[3]:Primary Active Transporters	[3.D]:Oxidoreduction-driven transporters	[3.D.1]:The H+ or Na+-translocating NADH Dehydrogenase (NDH) Family
TP08967	O00571	Identity=56.55//E-value=0.0	[1]:Channels/Pores	[1.I]:Membrane-bounded channels	[1.I.1]:the nuclear pore complex (npc) family
TP08975	Q03030	Identity=32.91//E-value=1e-88	[3]:Primary Active Transporters	[3.B]:Decarboxylation-driven transporters	[3.B.1]:The Na+-transporting Carboxylic Acid Decarboxylase (NaT-DC) Family
TP08980	P53157	Identity=52.85//E-value=3e-43	[2]:Electrochemical Potential-driven Transporters	[2.A]:Porters (uniporters, symporters, antiporters)	[2.A.105]:the mitochondrial pyruvate carrier (mpc) family
TP08981	Q10074	Identity=46.69//E-value=7e-177	[2]:Electrochemical Potential-driven Transporters	[2.A]:Porters (uniporters, symporters, antiporters)	[2.A.18]:The Amino Acid/Auxin Permease (AAAP) Family
TP08982	Q9BXP2	Identity=35.12//E-value=4e-130	[2]:Electrochemical Potential-driven Transporters	[2.A]:Porters (uniporters, symporters, antiporters)	[2.A.30]:The Cation-Chloride Cotransporter (CCC) Family
TP09008	P32835	Identity=33.51//E-value=2e-27	[9]:Incompletely Characterized Transport Systems	[9.A]:Recognized transporters of unknown biochemical mechanism	[9.A.50]:The Nuclear t-RNA exporter (t-Exporter) Family
TP09044	P32804	Identity=41.00//E-value=3e-80	[2]:Electrochemical Potential-driven Transporters	[2.A]:Porters (uniporters, symporters, antiporters)	[2.A.5]:The Zinc (Zn2+)-Iron (Fe2+) Permease (ZIP) Family
TP09050	P53047	Identity=38.99//E-value=5e-53	[9]:Incompletely Characterized Transport Systems	[9.A]:Recognized transporters of unknown biochemical mechanism	[9.A.26]:The Lipid-translocating Exporter (LTE) Family
TP09051	P53047	Identity=39.19//E-value=4e-48	[9]:Incompletely Characterized Transport Systems	[9.A]:Recognized transporters of unknown biochemical mechanism	[9.A.26]:The Lipid-translocating Exporter (LTE) Family
TP09068	P25346	Identity=55.02//E-value=0.0	[2]:Electrochemical Potential-driven Transporters	[2.A]:Porters (uniporters, symporters, antiporters)	[2.A.1]:The Major Facilitator Superfamily (MFS)
TP09070	H2E274	Identity=35.32//E-value=3e-101	[2]:Electrochemical Potential-driven Transporters	[2.A]:Porters (uniporters, symporters, antiporters)	[2.A.1]:The Major Facilitator Superfamily (MFS)
TP09078	Q06169	Identity=33.00//E-value=5e-60	[3]:Primary Active Transporters	[3.A]:P-P-bond-hydrolysis-driven transporters	[3.A.20]:The Peroxisomal Protein Importer (PPI) Family
TP09080	H2E274	Identity=46.81//E-value=3e-174	[2]:Electrochemical Potential-driven Transporters	[2.A]:Porters (uniporters, symporters, antiporters)	[2.A.1]:The Major Facilitator Superfamily (MFS)
TP09101	P42949	Identity=47.20//E-value=2e-34	[3]:Primary Active Transporters	[3.A]:P-P-bond-hydrolysis-driven transporters	[3.A.8]:The Mitochondrial Protein Translocase (MPT) Family
TP09120	C8Z8U3	Identity=43.24//E-value=4e-85	[3]:Primary Active Transporters	[3.A]:P-P-bond-hydrolysis-driven transporters	[3.A.16]:The Endoplasmic Reticular Retrotranslocon (ER-RT) Family
TP09130	P07038	Identity=77.71//E-value=0.0	[3]:Primary Active Transporters	[3.A]:P-P-bond-hydrolysis-driven transporters	[3.A.3]:The P-type ATPase (P-ATPase) Superfamily
TP09137	Q04013	Identity=71.15//E-value=1e-162	[2]:Electrochemical Potential-driven Transporters	[2.A]:Porters (uniporters, symporters, antiporters)	[2.A.29]:The Mitochondrial Carrier (MC) Family
TP09142	A1C4R1	Identity=54.17//E-value=6e-50	[9]:Incompletely Characterized Transport Systems	[9.A]:Recognized transporters of unknown biochemical mechanism	[9.A.27]:The Non-Classical Protein Exporter (NCPE) Family
TP09143	P04817	Identity=48.11//E-value=0.0	[2]:Electrochemical Potential-driven Transporters	[2.A]:Porters (uniporters, symporters, antiporters)	[2.A.3]:The Amino Acid-Polyamine-Organocation (APC) Family
TP09145	P39518	Identity=33.74//E-value=1e-124	[4]:Group Translocators	[4.C]:Acyl CoA ligase-coupled transporters	[4.C.1]:The Proposed Fatty Acid Transporter (FAT) Family
TP09152	Q00319	Identity=38.50//E-value=2e-77	[2]:Electrochemical Potential-driven Transporters	[2.A]:Porters (uniporters, symporters, antiporters)	[2.A.29]:The Mitochondrial Carrier (MC) Family
TP09157	O94695	Identity=40.53//E-value=3e-90	[2]:Electrochemical Potential-driven Transporters	[2.A]:Porters (uniporters, symporters, antiporters)	[2.A.7]:The Drug/Metabolite Transporter (DMT) Superfamily
TP09162	P39932	Identity=32.21//E-value=7e-73	[2]:Electrochemical Potential-driven Transporters	[2.A]:Porters (uniporters, symporters, antiporters)	[2.A.1]:The Major Facilitator Superfamily (MFS)
TP09167	P25656	Identity=43.54//E-value=9e-113	[8]:Accessory Factors Involved in Transport	[8.A]:Auxiliary transport proteins	[8.A.27]:The Phospholipid Importer beta-subunit (PLI-beta) Family
TP09188	P24918	Identity=78.46//E-value=0.0	[3]:Primary Active Transporters	[3.D]:Oxidoreduction-driven transporters	[3.D.1]:The H+ or Na+-translocating NADH Dehydrogenase (NDH) Family
TP09189	P80874	Identity=30.26//E-value=5e-13	[8]:Accessory Factors Involved in Transport	[8.A]:Auxiliary transport proteins	[8.A.5]:The Voltage-gated K+ Channel beta-subunit (Kvbeta) Family
TP09217	P08107	Identity=76.19//E-value=0.0	[1]:Channels/Pores	[1.A]:alpha-Type Channels	[1.A.33]:The Cation Channel-forming Heat Shock Protein-70 (Hsp70) Family
TP09218	P38988	Identity=67.92//E-value=2e-148	[2]:Electrochemical Potential-driven Transporters	[2.A]:Porters (uniporters, symporters, antiporters)	[2.A.29]:The Mitochondrial Carrier (MC) Family
TP09219	O95166	Identity=59.48//E-value=3e-49	[1]:Channels/Pores	[1.A]:alpha-Type Channels	[1.A.9]:The Neurotransmitter Receptor, Cys loop, Ligand-gated Ion Channel (LIC) Family
TP09256	Q9P937	Identity=33.33//E-value=2e-94	[2]:Electrochemical Potential-driven Transporters	[2.A]:Porters (uniporters, symporters, antiporters)	[2.A.36]:The Monovalent Cation:Proton Antiporter-1 (CPA1) Family
TP09273	P15365	Identity=32.60//E-value=6e-84	[2]:Electrochemical Potential-driven Transporters	[2.A]:Porters (uniporters, symporters, antiporters)	[2.A.1]:The Major Facilitator Superfamily (MFS)
TP09278	Q9Y2Q0	Identity=32.10//E-value=6e-104	[3]:Primary Active Transporters	[3.A]:P-P-bond-hydrolysis-driven transporters	[3.A.3]:The P-type ATPase (P-ATPase) Superfamily
TP09295	P62158	Identity=83.89//E-value=5e-91	[9]:Incompletely Characterized Transport Systems	[9.C]:Functionally characterized transporters lacking identified sequences	[9.C.15]:The Animal Calmodulin-dependent E.R. Secretion Pathway (CSP) Family
TP09300	P33310	Identity=53.03//E-value=0.0	[3]:Primary Active Transporters	[3.A]:P-P-bond-hydrolysis-driven transporters	[3.A.1]:The ATP-binding Cassette (ABC) Superfamily
TP09301	P31381	Identity=30.86//E-value=2e-52	[2]:Electrochemical Potential-driven Transporters	[2.A]:Porters (uniporters, symporters, antiporters)	[2.A.57]:The Equilibrative Nucleoside Transporter (ENT) Family
TP09324	O94528	Identity=39.89//E-value=1e-144	[2]:Electrochemical Potential-driven Transporters	[2.A]:Porters (uniporters, symporters, antiporters)	[2.A.1]:The Major Facilitator Superfamily (MFS)
TP09326	O43000	Identity=30.70//E-value=2e-83	[2]:Electrochemical Potential-driven Transporters	[2.A]:Porters (uniporters, symporters, antiporters)	[2.A.1]:The Major Facilitator Superfamily (MFS)
TP09333	P49334	Identity=33.56//E-value=1e-14	[3]:Primary Active Transporters	[3.A]:P-P-bond-hydrolysis-driven transporters	[3.A.8]:The Mitochondrial Protein Translocase (MPT) Family
TP09381	Q9D2V8	Identity=34.21//E-value=6e-57	[2]:Electrochemical Potential-driven Transporters	[2.A]:Porters (uniporters, symporters, antiporters)	[2.A.1]:The Major Facilitator Superfamily (MFS)
TP09382	B6HN82	Identity=34.16//E-value=2e-97	[2]:Electrochemical Potential-driven Transporters	[2.A]:Porters (uniporters, symporters, antiporters)	[2.A.1]:The Major Facilitator Superfamily (MFS)
TP09388	P43585	Identity=37.41//E-value=1e-106	[4]:Group Translocators	[4.E]:Vacuolar Polyphosphate Polymerase-catalyzed Group Translocators	[4.E.1]:The Vacuolar (Acidocalcisome) Polyphosphate Polymerase (V-PPP) Family
TP09422	P32266	Identity=42.42//E-value=0.0	[9]:Incompletely Characterized Transport Systems	[9.B]:Putative transport proteins	[9.B.25]:The Mitochondrial Inner/Outer Membrane Fusion (MMF) Family
TP09434	O69070	Identity=32.31//E-value=1e-30	[2]:Electrochemical Potential-driven Transporters	[2.A]:Porters (uniporters, symporters, antiporters)	[2.A.1]:The Major Facilitator Superfamily (MFS)
TP09451	P53322	Identity=31.66//E-value=7e-77	[2]:Electrochemical Potential-driven Transporters	[2.A]:Porters (uniporters, symporters, antiporters)	[2.A.1]:The Major Facilitator Superfamily (MFS)
TP09462	H2E274	Identity=44.06//E-value=7e-160	[2]:Electrochemical Potential-driven Transporters	[2.A]:Porters (uniporters, symporters, antiporters)	[2.A.1]:The Major Facilitator Superfamily (MFS)
TP09489	O32182	Identity=30.02//E-value=4e-61	[2]:Electrochemical Potential-driven Transporters	[2.A]:Porters (uniporters, symporters, antiporters)	[2.A.1]:The Major Facilitator Superfamily (MFS)
TP09496	G0S0R2	Identity=40.53//E-value=5e-70	[1]:Channels/Pores	[1.I]:Membrane-bounded channels	[1.I.1]:the nuclear pore complex (npc) family
TP09497	P21976	Identity=63.23//E-value=2e-75	[3]:Primary Active Transporters	[3.D]:Oxidoreduction-driven transporters	[3.D.1]:The H+ or Na+-translocating NADH Dehydrogenase (NDH) Family
TP09499	P70786	Identity=30.37//E-value=2e-48	[2]:Electrochemical Potential-driven Transporters	[2.A]:Porters (uniporters, symporters, antiporters)	[2.A.1]:The Major Facilitator Superfamily (MFS)
TP09526	P00424	Identity=35.11//E-value=5e-23	[3]:Primary Active Transporters	[3.D]:Oxidoreduction-driven transporters	[3.D.4]:The Proton-translocating Cytochrome Oxidase (COX) Superfamily
TP09527	P00830	Identity=78.82//E-value=0.0	[3]:Primary Active Transporters	[3.A]:P-P-bond-hydrolysis-driven transporters	[3.A.2]:The H+- or Na+-translocating F-type, V-type and A-type ATPase (F-ATPase) Superfamily
TP09533	P70786	Identity=31.29//E-value=9e-38	[2]:Electrochemical Potential-driven Transporters	[2.A]:Porters (uniporters, symporters, antiporters)	[2.A.1]:The Major Facilitator Superfamily (MFS)
TP09537	P32386	Identity=30.04//E-value=0.0	[3]:Primary Active Transporters	[3.A]:P-P-bond-hydrolysis-driven transporters	[3.A.1]:The ATP-binding Cassette (ABC) Superfamily
TP09538	E3UMZ5	Identity=31.02//E-value=3e-33	[1]:Channels/Pores	[1.A]:alpha-Type Channels	[1.A.8]:The Major Intrinsic Protein (MIP) Family
TP09539	H2E274	Identity=32.24//E-value=1e-66	[2]:Electrochemical Potential-driven Transporters	[2.A]:Porters (uniporters, symporters, antiporters)	[2.A.1]:The Major Facilitator Superfamily (MFS)
TP09543	Q7SD12	Identity=35.53//E-value=5e-97	[2]:Electrochemical Potential-driven Transporters	[2.A]:Porters (uniporters, symporters, antiporters)	[2.A.1]:The Major Facilitator Superfamily (MFS)
TP09559	P70786	Identity=31.60//E-value=5e-40	[2]:Electrochemical Potential-driven Transporters	[2.A]:Porters (uniporters, symporters, antiporters)	[2.A.1]:The Major Facilitator Superfamily (MFS)
TP09560	P33532	Identity=32.58//E-value=5e-76	[2]:Electrochemical Potential-driven Transporters	[2.A]:Porters (uniporters, symporters, antiporters)	[2.A.1]:The Major Facilitator Superfamily (MFS)
TP09567	P53048	Identity=39.69//E-value=1e-121	[2]:Electrochemical Potential-driven Transporters	[2.A]:Porters (uniporters, symporters, antiporters)	[2.A.1]:The Major Facilitator Superfamily (MFS)
TP09587	P15365	Identity=31.70//E-value=3e-80	[2]:Electrochemical Potential-driven Transporters	[2.A]:Porters (uniporters, symporters, antiporters)	[2.A.1]:The Major Facilitator Superfamily (MFS)
TP09591	P70786	Identity=32.92//E-value=3e-48	[2]:Electrochemical Potential-driven Transporters	[2.A]:Porters (uniporters, symporters, antiporters)	[2.A.1]:The Major Facilitator Superfamily (MFS)
TP09602	Q7SD12	Identity=34.10//E-value=1e-105	[2]:Electrochemical Potential-driven Transporters	[2.A]:Porters (uniporters, symporters, antiporters)	[2.A.1]:The Major Facilitator Superfamily (MFS)
TP09615	P15365	Identity=32.19//E-value=1e-74	[2]:Electrochemical Potential-driven Transporters	[2.A]:Porters (uniporters, symporters, antiporters)	[2.A.1]:The Major Facilitator Superfamily (MFS)
TP09616	Q42524	Identity=33.77//E-value=3e-73	[4]:Group Translocators	[4.C]:Acyl CoA ligase-coupled transporters	[4.C.1]:The Proposed Fatty Acid Transporter (FAT) Family
TP09645	P53049	Identity=32.93//E-value=0.0	[3]:Primary Active Transporters	[3.A]:P-P-bond-hydrolysis-driven transporters	[3.A.1]:The ATP-binding Cassette (ABC) Superfamily
TP09654	Q07904	Identity=31.72//E-value=6e-75	[2]:Electrochemical Potential-driven Transporters	[2.A]:Porters (uniporters, symporters, antiporters)	[2.A.1]:The Major Facilitator Superfamily (MFS)
TP09671	A0QZX3	Identity=30.05//E-value=9e-37	[2]:Electrochemical Potential-driven Transporters	[2.A]:Porters (uniporters, symporters, antiporters)	[2.A.1]:The Major Facilitator Superfamily (MFS)
TP09709	P40445	Identity=30.48//E-value=7e-69	[2]:Electrochemical Potential-driven Transporters	[2.A]:Porters (uniporters, symporters, antiporters)	[2.A.1]:The Major Facilitator Superfamily (MFS)
TP09723	A2QDX9	Identity=59.47//E-value=5e-148	[2]:Electrochemical Potential-driven Transporters	[2.A]:Porters (uniporters, symporters, antiporters)	[2.A.7]:The Drug/Metabolite Transporter (DMT) Superfamily
TP09751	Q5A8J5	Identity=36.40//E-value=5e-101	[2]:Electrochemical Potential-driven Transporters	[2.A]:Porters (uniporters, symporters, antiporters)	[2.A.1]:The Major Facilitator Superfamily (MFS)
TP09759	Q9V0A4	Identity=32.18//E-value=6e-59	[3]:Primary Active Transporters	[3.B]:Decarboxylation-driven transporters	[3.B.1]:The Na+-transporting Carboxylic Acid Decarboxylase (NaT-DC) Family
TP09779	A2QDX9	Identity=54.11//E-value=3e-143	[2]:Electrochemical Potential-driven Transporters	[2.A]:Porters (uniporters, symporters, antiporters)	[2.A.7]:The Drug/Metabolite Transporter (DMT) Superfamily
TP09791	Q09752	Identity=30.41//E-value=2e-53	[2]:Electrochemical Potential-driven Transporters	[2.A]:Porters (uniporters, symporters, antiporters)	[2.A.1]:The Major Facilitator Superfamily (MFS)
TP09793	H2E274	Identity=32.92//E-value=2e-73	[2]:Electrochemical Potential-driven Transporters	[2.A]:Porters (uniporters, symporters, antiporters)	[2.A.1]:The Major Facilitator Superfamily (MFS)
TP09808	P40309	Identity=38.62//E-value=1e-142	[2]:Electrochemical Potential-driven Transporters	[2.A]:Porters (uniporters, symporters, antiporters)	[2.A.37]:The Monovalent Cation:Proton Antiporter-2 (CPA2) Family
TP09827	Q04013	Identity=67.35//E-value=6e-146	[2]:Electrochemical Potential-driven Transporters	[2.A]:Porters (uniporters, symporters, antiporters)	[2.A.29]:The Mitochondrial Carrier (MC) Family
TP09831	B1PXD0	Identity=31.61//E-value=1e-77	[2]:Electrochemical Potential-driven Transporters	[2.A]:Porters (uniporters, symporters, antiporters)	[2.A.39]:The Nucleobase:Cation Symporter-1 (NCS1) Family
TP09839	Q5A8J5	Identity=32.91//E-value=6e-62	[2]:Electrochemical Potential-driven Transporters	[2.A]:Porters (uniporters, symporters, antiporters)	[2.A.1]:The Major Facilitator Superfamily (MFS)
TP09842	G0S2G1	Identity=34.55//E-value=6e-51	[1]:Channels/Pores	[1.I]:Membrane-bounded channels	[1.I.1]:the nuclear pore complex (npc) family
TP09843	G0S381	Identity=39.32//E-value=3e-77	[1]:Channels/Pores	[1.I]:Membrane-bounded channels	[1.I.1]:the nuclear pore complex (npc) family
TP09856	O74395	Identity=33.89//E-value=5e-84	[2]:Electrochemical Potential-driven Transporters	[2.A]:Porters (uniporters, symporters, antiporters)	[2.A.1]:The Major Facilitator Superfamily (MFS)
TP11266	Q8J0U9	Identity=54.58//E-value=0.0	[2]:Electrochemical Potential-driven Transporters	[2.A]:Porters (uniporters, symporters, antiporters)	[2.A.1]:The Major Facilitator Superfamily (MFS)
TP11270	O14031	Identity=43.48//E-value=0.0	[2]:Electrochemical Potential-driven Transporters	[2.A]:Porters (uniporters, symporters, antiporters)	[2.A.67]:The Oligopeptide Transporter (OPT) Family
TP11274	Q01HW9	Identity=42.66//E-value=1e-92	[2]:Electrochemical Potential-driven Transporters	[2.A]:Porters (uniporters, symporters, antiporters)	[2.A.1]:The Major Facilitator Superfamily (MFS)
TP11280	P15365	Identity=33.06//E-value=1e-81	[2]:Electrochemical Potential-driven Transporters	[2.A]:Porters (uniporters, symporters, antiporters)	[2.A.1]:The Major Facilitator Superfamily (MFS)
TP11283	O59940	Identity=33.33//E-value=7e-28	[2]:Electrochemical Potential-driven Transporters	[2.A]:Porters (uniporters, symporters, antiporters)	[2.A.19]:The Ca2+:Cation Antiporter (CaCA) Family
TP11286	Q9UNQ0	Identity=30.04//E-value=3e-50	[3]:Primary Active Transporters	[3.A]:P-P-bond-hydrolysis-driven transporters	[3.A.1]:The ATP-binding Cassette (ABC) Superfamily
TP11288	P15365	Identity=34.01//E-value=9e-86	[2]:Electrochemical Potential-driven Transporters	[2.A]:Porters (uniporters, symporters, antiporters)	[2.A.1]:The Major Facilitator Superfamily (MFS)
TP11304	Q42524	Identity=35.62//E-value=2e-54	[4]:Group Translocators	[4.C]:Acyl CoA ligase-coupled transporters	[4.C.1]:The Proposed Fatty Acid Transporter (FAT) Family
TP11308	P39515	Identity=70.20//E-value=7e-74	[3]:Primary Active Transporters	[3.A]:P-P-bond-hydrolysis-driven transporters	[3.A.8]:The Mitochondrial Protein Translocase (MPT) Family
TP11313	B6HN82	Identity=45.19//E-value=3e-149	[2]:Electrochemical Potential-driven Transporters	[2.A]:Porters (uniporters, symporters, antiporters)	[2.A.1]:The Major Facilitator Superfamily (MFS)
TP11317	A2R3H2	Identity=39.45//E-value=2e-111	[2]:Electrochemical Potential-driven Transporters	[2.A]:Porters (uniporters, symporters, antiporters)	[2.A.1]:The Major Facilitator Superfamily (MFS)
TP11318	P11636	Identity=41.48//E-value=2e-124	[2]:Electrochemical Potential-driven Transporters	[2.A]:Porters (uniporters, symporters, antiporters)	[2.A.1]:The Major Facilitator Superfamily (MFS)
TP11324	Q07307	Identity=45.65//E-value=2e-174	[2]:Electrochemical Potential-driven Transporters	[2.A]:Porters (uniporters, symporters, antiporters)	[2.A.40]:The Nucleobase:Cation Symporter-2 (NCS2) Family
TP11339	Q07904	Identity=35.96//E-value=2e-99	[2]:Electrochemical Potential-driven Transporters	[2.A]:Porters (uniporters, symporters, antiporters)	[2.A.1]:The Major Facilitator Superfamily (MFS)
TP11356	P77735	Identity=30.06//E-value=8e-30	[8]:Accessory Factors Involved in Transport	[8.A]:Auxiliary transport proteins	[8.A.5]:The Voltage-gated K+ Channel beta-subunit (Kvbeta) Family
TP11374	Q9NQQ7	Identity=34.52//E-value=1e-47	[2]:Electrochemical Potential-driven Transporters	[2.A]:Porters (uniporters, symporters, antiporters)	[2.A.7]:The Drug/Metabolite Transporter (DMT) Superfamily
TP11375	P39980	Identity=46.31//E-value=6e-176	[2]:Electrochemical Potential-driven Transporters	[2.A]:Porters (uniporters, symporters, antiporters)	[2.A.1]:The Major Facilitator Superfamily (MFS)
TP11397	P40900	Identity=47.11//E-value=0.0	[2]:Electrochemical Potential-driven Transporters	[2.A]:Porters (uniporters, symporters, antiporters)	[2.A.67]:The Oligopeptide Transporter (OPT) Family
TP11432	Q9ZGB6	Identity=33.23//E-value=4e-47	[2]:Electrochemical Potential-driven Transporters	[2.A]:Porters (uniporters, symporters, antiporters)	[2.A.1]:The Major Facilitator Superfamily (MFS)
TP11433	P96712	Identity=31.65//E-value=9e-15	[2]:Electrochemical Potential-driven Transporters	[2.A]:Porters (uniporters, symporters, antiporters)	[2.A.1]:The Major Facilitator Superfamily (MFS)
TP11435	Q64L87	Identity=40.82//E-value=4e-115	[2]:Electrochemical Potential-driven Transporters	[2.A]:Porters (uniporters, symporters, antiporters)	[2.A.1]:The Major Facilitator Superfamily (MFS)
TP11443	H2E274	Identity=41.87//E-value=4e-156	[2]:Electrochemical Potential-driven Transporters	[2.A]:Porters (uniporters, symporters, antiporters)	[2.A.1]:The Major Facilitator Superfamily (MFS)
TP11464	Q07837	Identity=30.54//E-value=2e-70	[8]:Accessory Factors Involved in Transport	[8.A]:Auxiliary transport proteins	[8.A.9]:The rBAT Transport Accessory Protein (rBAT) Family
TP11480	Q5A8J5	Identity=38.34//E-value=4e-120	[2]:Electrochemical Potential-driven Transporters	[2.A]:Porters (uniporters, symporters, antiporters)	[2.A.1]:The Major Facilitator Superfamily (MFS)
TP11489	P38318	Identity=41.24//E-value=2e-149	[2]:Electrochemical Potential-driven Transporters	[2.A]:Porters (uniporters, symporters, antiporters)	[2.A.1]:The Major Facilitator Superfamily (MFS)
TP11492	P32804	Identity=30.65//E-value=2e-32	[2]:Electrochemical Potential-driven Transporters	[2.A]:Porters (uniporters, symporters, antiporters)	[2.A.5]:The Zinc (Zn2+)-Iron (Fe2+) Permease (ZIP) Family
TP11502	O00571	Identity=43.04//E-value=3e-118	[1]:Channels/Pores	[1.I]:Membrane-bounded channels	[1.I.1]:the nuclear pore complex (npc) family
TP11511	P53322	Identity=30.61//E-value=1e-68	[2]:Electrochemical Potential-driven Transporters	[2.A]:Porters (uniporters, symporters, antiporters)	[2.A.1]:The Major Facilitator Superfamily (MFS)
TP11522	P38301	Identity=43.87//E-value=3e-59	[2]:Electrochemical Potential-driven Transporters	[2.A]:Porters (uniporters, symporters, antiporters)	[2.A.106]:the ca(2+):h(+) antiporter-2 (caca2) family
TP11525	Q08268	Identity=30.17//E-value=8e-46	[2]:Electrochemical Potential-driven Transporters	[2.A]:Porters (uniporters, symporters, antiporters)	[2.A.1]:The Major Facilitator Superfamily (MFS)
TP11526	Q870L2	Identity=33.39//E-value=1e-107	[2]:Electrochemical Potential-driven Transporters	[2.A]:Porters (uniporters, symporters, antiporters)	[2.A.1]:The Major Facilitator Superfamily (MFS)
TP11563	P38127	Identity=54.20//E-value=8e-103	[2]:Electrochemical Potential-driven Transporters	[2.A]:Porters (uniporters, symporters, antiporters)	[2.A.29]:The Mitochondrial Carrier (MC) Family
TP11574	Q8NKG7	Identity=34.58//E-value=1e-91	[2]:Electrochemical Potential-driven Transporters	[2.A]:Porters (uniporters, symporters, antiporters)	[2.A.1]:The Major Facilitator Superfamily (MFS)
TP11595	Q870L2	Identity=57.53//E-value=0.0	[2]:Electrochemical Potential-driven Transporters	[2.A]:Porters (uniporters, symporters, antiporters)	[2.A.1]:The Major Facilitator Superfamily (MFS)
TP11598	B0Y3B6	Identity=36.18//E-value=0.0	[3]:Primary Active Transporters	[3.A]:P-P-bond-hydrolysis-driven transporters	[3.A.1]:The ATP-binding Cassette (ABC) Superfamily
TP11606	P77735	Identity=30.91//E-value=2e-34	[8]:Accessory Factors Involved in Transport	[8.A]:Auxiliary transport proteins	[8.A.5]:The Voltage-gated K+ Channel beta-subunit (Kvbeta) Family
TP11607	P53048	Identity=39.18//E-value=2e-144	[2]:Electrochemical Potential-driven Transporters	[2.A]:Porters (uniporters, symporters, antiporters)	[2.A.1]:The Major Facilitator Superfamily (MFS)
TP11612	P53048	Identity=39.55//E-value=1e-130	[2]:Electrochemical Potential-driven Transporters	[2.A]:Porters (uniporters, symporters, antiporters)	[2.A.1]:The Major Facilitator Superfamily (MFS)
TP11635	Q64L87	Identity=59.81//E-value=0.0	[2]:Electrochemical Potential-driven Transporters	[2.A]:Porters (uniporters, symporters, antiporters)	[2.A.1]:The Major Facilitator Superfamily (MFS)
TP11638	P32799	Identity=39.00//E-value=6e-20	[3]:Primary Active Transporters	[3.D]:Oxidoreduction-driven transporters	[3.D.4]:The Proton-translocating Cytochrome Oxidase (COX) Superfamily
TP11650	P62826	Identity=32.50//E-value=4e-12	[9]:Incompletely Characterized Transport Systems	[9.A]:Recognized transporters of unknown biochemical mechanism	[9.A.60]:The Small Nuclear RNA Exporter (snRNA-E)
TP11686	Q08268	Identity=30.48//E-value=1e-64	[2]:Electrochemical Potential-driven Transporters	[2.A]:Porters (uniporters, symporters, antiporters)	[2.A.1]:The Major Facilitator Superfamily (MFS)
TP11708	Q8J0U9	Identity=55.56//E-value=0.0	[2]:Electrochemical Potential-driven Transporters	[2.A]:Porters (uniporters, symporters, antiporters)	[2.A.1]:The Major Facilitator Superfamily (MFS)
TP11714	Q7RWT8	Identity=51.54//E-value=4e-105	[2]:Electrochemical Potential-driven Transporters	[2.A]:Porters (uniporters, symporters, antiporters)	[2.A.7]:The Drug/Metabolite Transporter (DMT) Superfamily
TP11728	A4H1L2	Identity=42.86//E-value=1e-100	[2]:Electrochemical Potential-driven Transporters	[2.A]:Porters (uniporters, symporters, antiporters)	[2.A.38]:The K+ Transporter (Trk) Family
TP11738	P53266	Identity=37.00//E-value=2e-32	[3]:Primary Active Transporters	[3.D]:Oxidoreduction-driven transporters	[3.D.4]:The Proton-translocating Cytochrome Oxidase (COX) Superfamily
TP11755	H2E274	Identity=36.88//E-value=2e-117	[2]:Electrochemical Potential-driven Transporters	[2.A]:Porters (uniporters, symporters, antiporters)	[2.A.1]:The Major Facilitator Superfamily (MFS)
TP11812	P15685	Identity=44.55//E-value=8e-154	[2]:Electrochemical Potential-driven Transporters	[2.A]:Porters (uniporters, symporters, antiporters)	[2.A.1]:The Major Facilitator Superfamily (MFS)
TP11813	Q07837	Identity=30.26//E-value=6e-70	[8]:Accessory Factors Involved in Transport	[8.A]:Auxiliary transport proteins	[8.A.9]:The rBAT Transport Accessory Protein (rBAT) Family
TP11818	P04839	Identity=35.79//E-value=5e-113	[5]:Transmembrane Electron Carriers	[5.B]:Transmembrane 1-electron transfer carriers	[5.B.1]:The Phagocyte (gp91phox) NADPH Oxidase Family
TP11820	P62837	Identity=83.67//E-value=5e-94	[3]:Primary Active Transporters	[3.A]:P-P-bond-hydrolysis-driven transporters	[3.A.20]:The Peroxisomal Protein Importer (PPI) Family
TP11829	G0S2X1	Identity=30.98//E-value=1e-67	[1]:Channels/Pores	[1.I]:Membrane-bounded channels	[1.I.1]:the nuclear pore complex (npc) family
TP11836	P15365	Identity=31.76//E-value=4e-81	[2]:Electrochemical Potential-driven Transporters	[2.A]:Porters (uniporters, symporters, antiporters)	[2.A.1]:The Major Facilitator Superfamily (MFS)
TP11843	Q04895	Identity=31.63//E-value=2e-89	[2]:Electrochemical Potential-driven Transporters	[2.A]:Porters (uniporters, symporters, antiporters)	[2.A.39]:The Nucleobase:Cation Symporter-1 (NCS1) Family
TP11844	N4TIW3	Identity=46.19//E-value=0.0	[2]:Electrochemical Potential-driven Transporters	[2.D]:Transcompartment Lipid Carrier	[2.D.1]:The PI4P/PS Counter Transporter (P/P-CT) Family
TP11852	Q9RPP3	Identity=31.07//E-value=1e-37	[2]:Electrochemical Potential-driven Transporters	[2.A]:Porters (uniporters, symporters, antiporters)	[2.A.1]:The Major Facilitator Superfamily (MFS)
TP11859	A4ZUV2	Identity=35.89//E-value=7e-45	[2]:Electrochemical Potential-driven Transporters	[2.A]:Porters (uniporters, symporters, antiporters)	[2.A.4]:The Cation Diffusion Facilitator (CDF) Family
TP11884	Q64L87	Identity=43.13//E-value=6e-142	[2]:Electrochemical Potential-driven Transporters	[2.A]:Porters (uniporters, symporters, antiporters)	[2.A.1]:The Major Facilitator Superfamily (MFS)
TP11885	O59940	Identity=36.68//E-value=1e-66	[2]:Electrochemical Potential-driven Transporters	[2.A]:Porters (uniporters, symporters, antiporters)	[2.A.19]:The Ca2+:Cation Antiporter (CaCA) Family
TP11889	Q9UEF7	Identity=35.54//E-value=3e-79	[8]:Accessory Factors Involved in Transport	[8.A]:Auxiliary transport proteins	[8.A.49]:The Klotho Auxiliary Protein (Klotho) Family
TP11922	Q5A8J5	Identity=33.64//E-value=5e-96	[2]:Electrochemical Potential-driven Transporters	[2.A]:Porters (uniporters, symporters, antiporters)	[2.A.1]:The Major Facilitator Superfamily (MFS)
TP11933	Q04895	Identity=32.61//E-value=2e-95	[2]:Electrochemical Potential-driven Transporters	[2.A]:Porters (uniporters, symporters, antiporters)	[2.A.39]:The Nucleobase:Cation Symporter-1 (NCS1) Family
TP11947	P53047	Identity=33.65//E-value=2e-42	[9]:Incompletely Characterized Transport Systems	[9.A]:Recognized transporters of unknown biochemical mechanism	[9.A.26]:The Lipid-translocating Exporter (LTE) Family
TP11963	P38152	Identity=47.51//E-value=2e-85	[2]:Electrochemical Potential-driven Transporters	[2.A]:Porters (uniporters, symporters, antiporters)	[2.A.29]:The Mitochondrial Carrier (MC) Family
TP11964	P38919	Identity=38.99//E-value=2e-89	[3]:Primary Active Transporters	[3.A]:P-P-bond-hydrolysis-driven transporters	[3.A.18]:The Nuclear mRNA Exporter (mRNA-E) Family
TP11970	G0SB44	Identity=44.12//E-value=0.0	[1]:Channels/Pores	[1.I]:Membrane-bounded channels	[1.I.1]:the nuclear pore complex (npc) family
TP11974	Q875B9	Identity=79.75//E-value=2e-41	[3]:Primary Active Transporters	[3.D]:Oxidoreduction-driven transporters	[3.D.1]:The H+ or Na+-translocating NADH Dehydrogenase (NDH) Family
TP12004	A1CC48	Identity=50.60//E-value=0.0	[9]:Incompletely Characterized Transport Systems	[9.B]:Putative transport proteins	[9.B.178]:The MdmD Complementing Protein 1 (Mcp1) Family
TP12005	G3XTF1	Identity=61.33//E-value=5e-143	[9]:Incompletely Characterized Transport Systems	[9.B]:Putative transport proteins	[9.B.178]:The MdmD Complementing Protein 1 (Mcp1) Family
TP12016	P47159	Identity=36.05//E-value=1e-90	[2]:Electrochemical Potential-driven Transporters	[2.A]:Porters (uniporters, symporters, antiporters)	[2.A.1]:The Major Facilitator Superfamily (MFS)
TP12045	P32071	Identity=36.23//E-value=3e-106	[2]:Electrochemical Potential-driven Transporters	[2.A]:Porters (uniporters, symporters, antiporters)	[2.A.1]:The Major Facilitator Superfamily (MFS)
TP12050	H2E274	Identity=38.40//E-value=5e-123	[2]:Electrochemical Potential-driven Transporters	[2.A]:Porters (uniporters, symporters, antiporters)	[2.A.1]:The Major Facilitator Superfamily (MFS)
TP12056	P50276	Identity=41.11//E-value=2e-120	[2]:Electrochemical Potential-driven Transporters	[2.A]:Porters (uniporters, symporters, antiporters)	[2.A.3]:The Amino Acid-Polyamine-Organocation (APC) Family
TP12064	P39932	Identity=33.09//E-value=1e-88	[2]:Electrochemical Potential-driven Transporters	[2.A]:Porters (uniporters, symporters, antiporters)	[2.A.1]:The Major Facilitator Superfamily (MFS)
TP12070	C4YTQ0	Identity=50.92//E-value=3e-170	[2]:Electrochemical Potential-driven Transporters	[2.A]:Porters (uniporters, symporters, antiporters)	[2.A.79]:The Threonine/Serine Exporter (ThrE) Family
TP12075	P77735	Identity=32.21//E-value=1e-42	[8]:Accessory Factors Involved in Transport	[8.A]:Auxiliary transport proteins	[8.A.5]:The Voltage-gated K+ Channel beta-subunit (Kvbeta) Family
TP12089	Q2U3D2	Identity=72.87//E-value=0.0	[3]:Primary Active Transporters	[3.A]:P-P-bond-hydrolysis-driven transporters	[3.A.3]:The P-type ATPase (P-ATPase) Superfamily
TP12116	A0ST42	Identity=37.01//E-value=2e-105	[2]:Electrochemical Potential-driven Transporters	[2.A]:Porters (uniporters, symporters, antiporters)	[2.A.1]:The Major Facilitator Superfamily (MFS)
TP12117	Q8NKG7	Identity=30.37//E-value=6e-67	[2]:Electrochemical Potential-driven Transporters	[2.A]:Porters (uniporters, symporters, antiporters)	[2.A.1]:The Major Facilitator Superfamily (MFS)
TP12133	B0YES0	Identity=56.97//E-value=0.0	[1]:Channels/Pores	[1.A]:alpha-Type Channels	[1.A.17]:The Calcium-Dependent Chloride Channel (Ca-ClC) Family
TP12149	Q07824	Identity=45.26//E-value=3e-131	[2]:Electrochemical Potential-driven Transporters	[2.A]:Porters (uniporters, symporters, antiporters)	[2.A.1]:The Major Facilitator Superfamily (MFS)
TP12153	Q460G9	Identity=37.97//E-value=6e-43	[2]:Electrochemical Potential-driven Transporters	[2.A]:Porters (uniporters, symporters, antiporters)	[2.A.96]:The YaaH (YaaH) Family
TP12157	Q8NKG7	Identity=35.71//E-value=1e-85	[2]:Electrochemical Potential-driven Transporters	[2.A]:Porters (uniporters, symporters, antiporters)	[2.A.1]:The Major Facilitator Superfamily (MFS)
TP12179	P53322	Identity=31.26//E-value=1e-73	[2]:Electrochemical Potential-driven Transporters	[2.A]:Porters (uniporters, symporters, antiporters)	[2.A.1]:The Major Facilitator Superfamily (MFS)
TP12188	H6B4G1	Identity=55.02//E-value=5e-80	[1]:Channels/Pores	[1.A]:alpha-Type Channels	[1.A.8]:The Major Intrinsic Protein (MIP) Family
TP12197	Q64L87	Identity=40.78//E-value=4e-132	[2]:Electrochemical Potential-driven Transporters	[2.A]:Porters (uniporters, symporters, antiporters)	[2.A.1]:The Major Facilitator Superfamily (MFS)
TP12199	Q08777	Identity=30.59//E-value=3e-50	[2]:Electrochemical Potential-driven Transporters	[2.A]:Porters (uniporters, symporters, antiporters)	[2.A.1]:The Major Facilitator Superfamily (MFS)
TP12202	A0ST42	Identity=33.90//E-value=5e-92	[2]:Electrochemical Potential-driven Transporters	[2.A]:Porters (uniporters, symporters, antiporters)	[2.A.1]:The Major Facilitator Superfamily (MFS)
TP12216	P77735	Identity=30.94//E-value=8e-39	[8]:Accessory Factors Involved in Transport	[8.A]:Auxiliary transport proteins	[8.A.5]:The Voltage-gated K+ Channel beta-subunit (Kvbeta) Family
TP12220	Q06593	Identity=40.52//E-value=0.0	[2]:Electrochemical Potential-driven Transporters	[2.A]:Porters (uniporters, symporters, antiporters)	[2.A.67]:The Oligopeptide Transporter (OPT) Family
TP12233	B6HN82	Identity=45.61//E-value=7e-156	[2]:Electrochemical Potential-driven Transporters	[2.A]:Porters (uniporters, symporters, antiporters)	[2.A.1]:The Major Facilitator Superfamily (MFS)
TP12235	P11636	Identity=38.92//E-value=1e-119	[2]:Electrochemical Potential-driven Transporters	[2.A]:Porters (uniporters, symporters, antiporters)	[2.A.1]:The Major Facilitator Superfamily (MFS)
TP12238	P25515	Identity=80.39//E-value=3e-84	[3]:Primary Active Transporters	[3.A]:P-P-bond-hydrolysis-driven transporters	[3.A.2]:The H+- or Na+-translocating F-type, V-type and A-type ATPase (F-ATPase) Superfamily
TP12240	I1CTU6	Identity=78.95//E-value=1e-26	[9]:Incompletely Characterized Transport Systems	[9.B]:Putative transport proteins	[9.B.12]:The (Salt or Low Temperature) Stress-induced Hydrophobic Peptide (SHP) Family
TP12255	O15440	Identity=30.82//E-value=4e-123	[3]:Primary Active Transporters	[3.A]:P-P-bond-hydrolysis-driven transporters	[3.A.1]:The ATP-binding Cassette (ABC) Superfamily
TP12259	P40100	Identity=33.97//E-value=1e-22	[9]:Incompletely Characterized Transport Systems	[9.A]:Recognized transporters of unknown biochemical mechanism	[9.A.26]:The Lipid-translocating Exporter (LTE) Family
TP12271	P53048	Identity=45.24//E-value=9e-153	[2]:Electrochemical Potential-driven Transporters	[2.A]:Porters (uniporters, symporters, antiporters)	[2.A.1]:The Major Facilitator Superfamily (MFS)
TP12305	O43000	Identity=32.10//E-value=1e-79	[2]:Electrochemical Potential-driven Transporters	[2.A]:Porters (uniporters, symporters, antiporters)	[2.A.1]:The Major Facilitator Superfamily (MFS)
TP12308	P36032	Identity=31.93//E-value=8e-60	[2]:Electrochemical Potential-driven Transporters	[2.A]:Porters (uniporters, symporters, antiporters)	[2.A.1]:The Major Facilitator Superfamily (MFS)
TP12310	P39709	Identity=31.91//E-value=6e-84	[2]:Electrochemical Potential-driven Transporters	[2.A]:Porters (uniporters, symporters, antiporters)	[2.A.1]:The Major Facilitator Superfamily (MFS)
TP12314	A3M0N3	Identity=52.01//E-value=1e-174	[2]:Electrochemical Potential-driven Transporters	[2.A]:Porters (uniporters, symporters, antiporters)	[2.A.1]:The Major Facilitator Superfamily (MFS)
TP12322	Q8NKG7	Identity=39.68//E-value=4e-112	[2]:Electrochemical Potential-driven Transporters	[2.A]:Porters (uniporters, symporters, antiporters)	[2.A.1]:The Major Facilitator Superfamily (MFS)
TP12342	P19807	Identity=36.97//E-value=2e-94	[2]:Electrochemical Potential-driven Transporters	[2.A]:Porters (uniporters, symporters, antiporters)	[2.A.3]:The Amino Acid-Polyamine-Organocation (APC) Family
TP12352	P38776	Identity=41.44//E-value=2e-126	[2]:Electrochemical Potential-driven Transporters	[2.A]:Porters (uniporters, symporters, antiporters)	[2.A.1]:The Major Facilitator Superfamily (MFS)
TP12357	A2R3H2	Identity=33.00//E-value=2e-61	[2]:Electrochemical Potential-driven Transporters	[2.A]:Porters (uniporters, symporters, antiporters)	[2.A.1]:The Major Facilitator Superfamily (MFS)
TP12365	Q5A7S4	Identity=31.08//E-value=7e-50	[2]:Electrochemical Potential-driven Transporters	[2.A]:Porters (uniporters, symporters, antiporters)	[2.A.1]:The Major Facilitator Superfamily (MFS)
TP12378	Q5A8J5	Identity=59.70//E-value=0.0	[2]:Electrochemical Potential-driven Transporters	[2.A]:Porters (uniporters, symporters, antiporters)	[2.A.1]:The Major Facilitator Superfamily (MFS)
TP12383	P15365	Identity=33.02//E-value=5e-84	[2]:Electrochemical Potential-driven Transporters	[2.A]:Porters (uniporters, symporters, antiporters)	[2.A.1]:The Major Facilitator Superfamily (MFS)
TP12400	B1PXD0	Identity=35.83//E-value=1e-78	[2]:Electrochemical Potential-driven Transporters	[2.A]:Porters (uniporters, symporters, antiporters)	[2.A.39]:The Nucleobase:Cation Symporter-1 (NCS1) Family
TP12404	P80874	Identity=32.70//E-value=4e-39	[8]:Accessory Factors Involved in Transport	[8.A]:Auxiliary transport proteins	[8.A.5]:The Voltage-gated K+ Channel beta-subunit (Kvbeta) Family
TP12410	Q08902	Identity=52.15//E-value=0.0	[2]:Electrochemical Potential-driven Transporters	[2.A]:Porters (uniporters, symporters, antiporters)	[2.A.1]:The Major Facilitator Superfamily (MFS)
TP12418	P94400	Identity=36.71//E-value=3e-85	[9]:Incompletely Characterized Transport Systems	[9.B]:Putative transport proteins	[9.B.10]:The Putative Tripartite Zn2+ Transporter (TZT) Family
TP12423	P70786	Identity=32.90//E-value=1e-47	[2]:Electrochemical Potential-driven Transporters	[2.A]:Porters (uniporters, symporters, antiporters)	[2.A.1]:The Major Facilitator Superfamily (MFS)
TP12433	Q5A8J5	Identity=37.25//E-value=4e-101	[2]:Electrochemical Potential-driven Transporters	[2.A]:Porters (uniporters, symporters, antiporters)	[2.A.1]:The Major Facilitator Superfamily (MFS)
TP12434	C9S7Y7	Identity=62.03//E-value=7e-167	[2]:Electrochemical Potential-driven Transporters	[2.A]:Porters (uniporters, symporters, antiporters)	[2.A.1]:The Major Facilitator Superfamily (MFS)
TP12449	Q4WUA9	Identity=55.23//E-value=5e-151	[2]:Electrochemical Potential-driven Transporters	[2.A]:Porters (uniporters, symporters, antiporters)	[2.A.7]:The Drug/Metabolite Transporter (DMT) Superfamily
TP12466	P62837	Identity=35.56//E-value=1e-26	[3]:Primary Active Transporters	[3.A]:P-P-bond-hydrolysis-driven transporters	[3.A.20]:The Peroxisomal Protein Importer (PPI) Family
TP12467	P07255	Identity=39.62//E-value=4e-12	[3]:Primary Active Transporters	[3.D]:Oxidoreduction-driven transporters	[3.D.4]:The Proton-translocating Cytochrome Oxidase (COX) Superfamily
TP12502	Q8NQC8	Identity=45.74//E-value=1e-101	[2]:Electrochemical Potential-driven Transporters	[2.A]:Porters (uniporters, symporters, antiporters)	[2.A.59]:The Arsenical Resistance-3 (ACR3) Family
TP12513	Q9Y860	Identity=30.45//E-value=2e-50	[2]:Electrochemical Potential-driven Transporters	[2.A]:Porters (uniporters, symporters, antiporters)	[2.A.3]:The Amino Acid-Polyamine-Organocation (APC) Family
TP12537	P38919	Identity=71.62//E-value=0.0	[3]:Primary Active Transporters	[3.A]:P-P-bond-hydrolysis-driven transporters	[3.A.18]:The Nuclear mRNA Exporter (mRNA-E) Family
TP12539	Q4WX45	Identity=51.71//E-value=3e-68	[1]:Channels/Pores	[1.A]:alpha-Type Channels	[1.A.56]:The Copper Transporter (Ctr) Family
TP12555	Q06493	Identity=43.03//E-value=3e-108	[2]:Electrochemical Potential-driven Transporters	[2.A]:Porters (uniporters, symporters, antiporters)	[2.A.97]:The Mitochondrial Inner Membrane K+/H+ and Ca2+/H+ Exchanger (LetM1) Family
TP12560	P77735	Identity=42.73//E-value=1e-88	[8]:Accessory Factors Involved in Transport	[8.A]:Auxiliary transport proteins	[8.A.5]:The Voltage-gated K+ Channel beta-subunit (Kvbeta) Family
TP12562	P11636	Identity=31.78//E-value=7e-88	[2]:Electrochemical Potential-driven Transporters	[2.A]:Porters (uniporters, symporters, antiporters)	[2.A.1]:The Major Facilitator Superfamily (MFS)
TP12576	P38358	Identity=42.25//E-value=2e-115	[2]:Electrochemical Potential-driven Transporters	[2.A]:Porters (uniporters, symporters, antiporters)	[2.A.1]:The Major Facilitator Superfamily (MFS)
TP12580	Q9Y860	Identity=34.56//E-value=9e-82	[2]:Electrochemical Potential-driven Transporters	[2.A]:Porters (uniporters, symporters, antiporters)	[2.A.3]:The Amino Acid-Polyamine-Organocation (APC) Family
TP12583	P33760	Identity=34.82//E-value=6e-156	[3]:Primary Active Transporters	[3.A]:P-P-bond-hydrolysis-driven transporters	[3.A.20]:The Peroxisomal Protein Importer (PPI) Family
TP12584	Q9Y860	Identity=63.22//E-value=0.0	[2]:Electrochemical Potential-driven Transporters	[2.A]:Porters (uniporters, symporters, antiporters)	[2.A.3]:The Amino Acid-Polyamine-Organocation (APC) Family
TP12592	P40445	Identity=45.63//E-value=8e-161	[2]:Electrochemical Potential-driven Transporters	[2.A]:Porters (uniporters, symporters, antiporters)	[2.A.1]:The Major Facilitator Superfamily (MFS)
TP12597	P42658	Identity=30.25//E-value=1e-93	[8]:Accessory Factors Involved in Transport	[8.A]:Auxiliary transport proteins	[8.A.51]:The Dipeptidyl-aminopeptidase-like Protein 6 beta subunit of Kv4 channels (DPP6) Family
TP12600	F9VN10	Identity=43.13//E-value=3e-145	[3]:Primary Active Transporters	[3.D]:Oxidoreduction-driven transporters	[3.D.10]:The Prokaryotic Succinate Dehydrogenase (SDH) Family
TP12618	Q9UUY2	Identity=52.69//E-value=0.0	[3]:Primary Active Transporters	[3.A]:P-P-bond-hydrolysis-driven transporters	[3.A.3]:The P-type ATPase (P-ATPase) Superfamily
TP12629	Q8J266	Identity=39.01//E-value=8e-122	[2]:Electrochemical Potential-driven Transporters	[2.A]:Porters (uniporters, symporters, antiporters)	[2.A.3]:The Amino Acid-Polyamine-Organocation (APC) Family
TP12631	Q9FMU6	Identity=61.26//E-value=2e-127	[2]:Electrochemical Potential-driven Transporters	[2.A]:Porters (uniporters, symporters, antiporters)	[2.A.29]:The Mitochondrial Carrier (MC) Family
TP12636	O14091	Identity=31.94//E-value=8e-65	[2]:Electrochemical Potential-driven Transporters	[2.A]:Porters (uniporters, symporters, antiporters)	[2.A.2]:The Glycoside-Pentoside-Hexuronide (GPH):Cation Symporter Family
TP12659	H2E274	Identity=31.83//E-value=7e-77	[2]:Electrochemical Potential-driven Transporters	[2.A]:Porters (uniporters, symporters, antiporters)	[2.A.1]:The Major Facilitator Superfamily (MFS)
TP12660	U9UKY5	Identity=31.71//E-value=2e-69	[2]:Electrochemical Potential-driven Transporters	[2.A]:Porters (uniporters, symporters, antiporters)	[2.A.17]:The Proton-dependent Oligopeptide Transporter (POT) Family
TP12661	O75340	Identity=36.41//E-value=8e-42	[3]:Primary Active Transporters	[3.A]:P-P-bond-hydrolysis-driven transporters	[3.A.5]:The General Secretory Pathway (Sec) Family
TP12700	B6HN82	Identity=41.90//E-value=2e-62	[2]:Electrochemical Potential-driven Transporters	[2.A]:Porters (uniporters, symporters, antiporters)	[2.A.1]:The Major Facilitator Superfamily (MFS)
TP12703	A2R3H2	Identity=30.57//E-value=1e-66	[2]:Electrochemical Potential-driven Transporters	[2.A]:Porters (uniporters, symporters, antiporters)	[2.A.1]:The Major Facilitator Superfamily (MFS)
TP12709	Q7S1I2	Identity=65.00//E-value=4e-52	[3]:Primary Active Transporters	[3.D]:Oxidoreduction-driven transporters	[3.D.1]:The H+ or Na+-translocating NADH Dehydrogenase (NDH) Family
TP12730	B0DYA3	Identity=30.49//E-value=7e-43	[9]:Incompletely Characterized Transport Systems	[9.A]:Recognized transporters of unknown biochemical mechanism	[9.A.62]:The AAA-ATPase, Bcs1 (Bcs1) Family
TP12737	P32835	Identity=47.76//E-value=3e-55	[9]:Incompletely Characterized Transport Systems	[9.A]:Recognized transporters of unknown biochemical mechanism	[9.A.50]:The Nuclear t-RNA exporter (t-Exporter) Family
TP12738	I3VPY1	Identity=68.09//E-value=3e-113	[1]:Channels/Pores	[1.A]:alpha-Type Channels	[1.A.81]:the low affinity ca(2+) channel (lacc) family
TP12765	C7SP48	Identity=31.58//E-value=6e-25	[3]:Primary Active Transporters	[3.A]:P-P-bond-hydrolysis-driven transporters	[3.A.16]:The Endoplasmic Reticular Retrotranslocon (ER-RT) Family
TP12772	P42114	Identity=56.45//E-value=3e-49	[3]:Primary Active Transporters	[3.D]:Oxidoreduction-driven transporters	[3.D.1]:The H+ or Na+-translocating NADH Dehydrogenase (NDH) Family
TP12785	Q9FUQ7	Identity=36.78//E-value=2e-20	[5]:Transmembrane Electron Carriers	[5.B]:Transmembrane 1-electron transfer carriers	[5.B.1]:The Phagocyte (gp91phox) NADPH Oxidase Family
TP12797	P78577	Identity=39.27//E-value=0.0	[3]:Primary Active Transporters	[3.A]:P-P-bond-hydrolysis-driven transporters	[3.A.1]:The ATP-binding Cassette (ABC) Superfamily
TP12821	F9FER0	Identity=43.97//E-value=2e-81	[9]:Incompletely Characterized Transport Systems	[9.B]:Putative transport proteins	[9.B.1]:The Metal Homeostasis Protein (MHP) Family
TP12828	F1R8V8	Identity=34.76//E-value=3e-88	[2]:Electrochemical Potential-driven Transporters	[2.A]:Porters (uniporters, symporters, antiporters)	[2.A.3]:The Amino Acid-Polyamine-Organocation (APC) Family
TP12837	Q839D5	Identity=30.43//E-value=8e-16	[3]:Primary Active Transporters	[3.A]:P-P-bond-hydrolysis-driven transporters	[3.A.1]:The ATP-binding Cassette (ABC) Superfamily
TP12839	P06493	Identity=31.44//E-value=3e-51	[1]:Channels/Pores	[1.I]:Membrane-bounded channels	[1.I.1]:the nuclear pore complex (npc) family
TP12840	P23644	Identity=42.33//E-value=2e-94	[3]:Primary Active Transporters	[3.A]:P-P-bond-hydrolysis-driven transporters	[3.A.8]:The Mitochondrial Protein Translocase (MPT) Family
TP12849	P40464	Identity=37.91//E-value=6e-55	[2]:Electrochemical Potential-driven Transporters	[2.A]:Porters (uniporters, symporters, antiporters)	[2.A.29]:The Mitochondrial Carrier (MC) Family
TP12870	P40474	Identity=32.36//E-value=6e-83	[2]:Electrochemical Potential-driven Transporters	[2.A]:Porters (uniporters, symporters, antiporters)	[2.A.1]:The Major Facilitator Superfamily (MFS)
TP12883	Q5A8J5	Identity=50.38//E-value=0.0	[2]:Electrochemical Potential-driven Transporters	[2.A]:Porters (uniporters, symporters, antiporters)	[2.A.1]:The Major Facilitator Superfamily (MFS)
TP12913	P25621	Identity=33.18//E-value=2e-36	[2]:Electrochemical Potential-driven Transporters	[2.A]:Porters (uniporters, symporters, antiporters)	[2.A.1]:The Major Facilitator Superfamily (MFS)
TP12914	P80874	Identity=30.57//E-value=8e-19	[8]:Accessory Factors Involved in Transport	[8.A]:Auxiliary transport proteins	[8.A.5]:The Voltage-gated K+ Channel beta-subunit (Kvbeta) Family
TP12937	P15365	Identity=32.51//E-value=7e-84	[2]:Electrochemical Potential-driven Transporters	[2.A]:Porters (uniporters, symporters, antiporters)	[2.A.1]:The Major Facilitator Superfamily (MFS)
TP12955	P15365	Identity=31.85//E-value=8e-78	[2]:Electrochemical Potential-driven Transporters	[2.A]:Porters (uniporters, symporters, antiporters)	[2.A.1]:The Major Facilitator Superfamily (MFS)
TP12967	P48836	Identity=43.24//E-value=3e-17	[3]:Primary Active Transporters	[3.A]:P-P-bond-hydrolysis-driven transporters	[3.A.2]:The H+- or Na+-translocating F-type, V-type and A-type ATPase (F-ATPase) Superfamily
TP12972	A2R3H2	Identity=74.81//E-value=0.0	[2]:Electrochemical Potential-driven Transporters	[2.A]:Porters (uniporters, symporters, antiporters)	[2.A.1]:The Major Facilitator Superfamily (MFS)
TP12973	H2E274	Identity=36.94//E-value=1e-129	[2]:Electrochemical Potential-driven Transporters	[2.A]:Porters (uniporters, symporters, antiporters)	[2.A.1]:The Major Facilitator Superfamily (MFS)
TP12974	G0SDQ4	Identity=30.41//E-value=2e-107	[1]:Channels/Pores	[1.I]:Membrane-bounded channels	[1.I.1]:the nuclear pore complex (npc) family
TP12989	Q12289	Identity=44.89//E-value=1e-82	[2]:Electrochemical Potential-driven Transporters	[2.A]:Porters (uniporters, symporters, antiporters)	[2.A.29]:The Mitochondrial Carrier (MC) Family
TP12999	P15365	Identity=31.51//E-value=6e-63	[2]:Electrochemical Potential-driven Transporters	[2.A]:Porters (uniporters, symporters, antiporters)	[2.A.1]:The Major Facilitator Superfamily (MFS)
TP13006	E7NFP9	Identity=43.73//E-value=2e-180	[8]:Accessory Factors Involved in Transport	[8.A]:Auxiliary transport proteins	[8.A.68]: The Endomembrane protein-70 (EMP70) Family
TP13008	Q6PIL6	Identity=42.54//E-value=1e-53	[5]:Transmembrane Electron Carriers	[5.B]:Transmembrane 1-electron transfer carriers	[5.B.1]:The Phagocyte (gp91phox) NADPH Oxidase Family
TP13011	M5BEH1	Identity=34.35//E-value=2e-41	[9]:Incompletely Characterized Transport Systems	[9.B]:Putative transport proteins	[9.B.106]:The Pock Size-determining Protein (PSDP) Family
TP13022	Q07824	Identity=36.50//E-value=2e-96	[2]:Electrochemical Potential-driven Transporters	[2.A]:Porters (uniporters, symporters, antiporters)	[2.A.1]:The Major Facilitator Superfamily (MFS)
TP13038	P43071	Identity=49.93//E-value=0.0	[3]:Primary Active Transporters	[3.A]:P-P-bond-hydrolysis-driven transporters	[3.A.1]:The ATP-binding Cassette (ABC) Superfamily
TP13041	P15365	Identity=32.08//E-value=9e-74	[2]:Electrochemical Potential-driven Transporters	[2.A]:Porters (uniporters, symporters, antiporters)	[2.A.1]:The Major Facilitator Superfamily (MFS)
TP13062	Q08777	Identity=31.22//E-value=7e-67	[2]:Electrochemical Potential-driven Transporters	[2.A]:Porters (uniporters, symporters, antiporters)	[2.A.1]:The Major Facilitator Superfamily (MFS)
TP13063	P36035	Identity=34.18//E-value=3e-84	[2]:Electrochemical Potential-driven Transporters	[2.A]:Porters (uniporters, symporters, antiporters)	[2.A.1]:The Major Facilitator Superfamily (MFS)
TP13073	Q9Y860	Identity=30.77//E-value=6e-55	[2]:Electrochemical Potential-driven Transporters	[2.A]:Porters (uniporters, symporters, antiporters)	[2.A.3]:The Amino Acid-Polyamine-Organocation (APC) Family
TP13086	P35056	Identity=32.85//E-value=2e-94	[3]:Primary Active Transporters	[3.A]:P-P-bond-hydrolysis-driven transporters	[3.A.20]:The Peroxisomal Protein Importer (PPI) Family
TP13105	P07251	Identity=80.78//E-value=0.0	[3]:Primary Active Transporters	[3.A]:P-P-bond-hydrolysis-driven transporters	[3.A.2]:The H+- or Na+-translocating F-type, V-type and A-type ATPase (F-ATPase) Superfamily
TP13115	P05626	Identity=46.63//E-value=8e-67	[3]:Primary Active Transporters	[3.A]:P-P-bond-hydrolysis-driven transporters	[3.A.2]:The H+- or Na+-translocating F-type, V-type and A-type ATPase (F-ATPase) Superfamily
TP13119	B6HN82	Identity=39.11//E-value=4e-114	[2]:Electrochemical Potential-driven Transporters	[2.A]:Porters (uniporters, symporters, antiporters)	[2.A.1]:The Major Facilitator Superfamily (MFS)
TP13157	P15685	Identity=35.00//E-value=5e-103	[2]:Electrochemical Potential-driven Transporters	[2.A]:Porters (uniporters, symporters, antiporters)	[2.A.1]:The Major Facilitator Superfamily (MFS)
TP13160	P15685	Identity=33.45//E-value=2e-94	[2]:Electrochemical Potential-driven Transporters	[2.A]:Porters (uniporters, symporters, antiporters)	[2.A.1]:The Major Facilitator Superfamily (MFS)
TP13171	P53322	Identity=30.84//E-value=5e-81	[2]:Electrochemical Potential-driven Transporters	[2.A]:Porters (uniporters, symporters, antiporters)	[2.A.1]:The Major Facilitator Superfamily (MFS)
TP13176	Q8R173	Identity=34.42//E-value=3e-21	[9]:Incompletely Characterized Transport Systems	[9.B]:Putative transport proteins	[9.B.37]:The Huntington-interacting Protein 14 (HIP14) Family
TP13182	O00159	Identity=42.97//E-value=0.0	[1]:Channels/Pores	[1.I]:Membrane-bounded channels	[1.I.1]:the nuclear pore complex (npc) family
TP13216	R0K6W2	Identity=30.08//E-value=5e-27	[5]:Transmembrane Electron Carriers	[5.B]:Transmembrane 1-electron transfer carriers	[5.B.2]:The Eukaryotic Cytochrome b561 (Cytb561) Family
TP13224	H2E274	Identity=31.47//E-value=8e-62	[2]:Electrochemical Potential-driven Transporters	[2.A]:Porters (uniporters, symporters, antiporters)	[2.A.1]:The Major Facilitator Superfamily (MFS)
TP13227	H2E274	Identity=46.93//E-value=2e-171	[2]:Electrochemical Potential-driven Transporters	[2.A]:Porters (uniporters, symporters, antiporters)	[2.A.1]:The Major Facilitator Superfamily (MFS)
TP13233	P77735	Identity=33.12//E-value=3e-42	[8]:Accessory Factors Involved in Transport	[8.A]:Auxiliary transport proteins	[8.A.5]:The Voltage-gated K+ Channel beta-subunit (Kvbeta) Family
TP13236	Q1P9T1	Identity=30.39//E-value=6e-48	[2]:Electrochemical Potential-driven Transporters	[2.A]:Porters (uniporters, symporters, antiporters)	[2.A.108]:the iron/lead transporter (ilt) family
TP13259	Q7YR74	Identity=30.20//E-value=2e-141	[3]:Primary Active Transporters	[3.A]:P-P-bond-hydrolysis-driven transporters	[3.A.1]:The ATP-binding Cassette (ABC) Superfamily
TP13271	P15685	Identity=31.23//E-value=2e-69	[2]:Electrochemical Potential-driven Transporters	[2.A]:Porters (uniporters, symporters, antiporters)	[2.A.1]:The Major Facilitator Superfamily (MFS)
TP13272	Q7SCU1	Identity=56.76//E-value=0.0	[2]:Electrochemical Potential-driven Transporters	[2.A]:Porters (uniporters, symporters, antiporters)	[2.A.1]:The Major Facilitator Superfamily (MFS)
TP13279	P15685	Identity=39.77//E-value=4e-128	[2]:Electrochemical Potential-driven Transporters	[2.A]:Porters (uniporters, symporters, antiporters)	[2.A.1]:The Major Facilitator Superfamily (MFS)
TP13286	Q7Z8R3	Identity=77.57//E-value=0.0	[2]:Electrochemical Potential-driven Transporters	[2.A]:Porters (uniporters, symporters, antiporters)	[2.A.40]:The Nucleobase:Cation Symporter-2 (NCS2) Family
TP13290	B0DYA3	Identity=31.03//E-value=7e-53	[9]:Incompletely Characterized Transport Systems	[9.A]:Recognized transporters of unknown biochemical mechanism	[9.A.62]:The AAA-ATPase, Bcs1 (Bcs1) Family
TP13294	H2E274	Identity=48.40//E-value=0.0	[2]:Electrochemical Potential-driven Transporters	[2.A]:Porters (uniporters, symporters, antiporters)	[2.A.1]:The Major Facilitator Superfamily (MFS)
TP13323	Q03015	Identity=70.71//E-value=1e-52	[3]:Primary Active Transporters	[3.D]:Oxidoreduction-driven transporters	[3.D.1]:The H+ or Na+-translocating NADH Dehydrogenase (NDH) Family
TP13336	A3M0N3	Identity=31.49//E-value=6e-51	[2]:Electrochemical Potential-driven Transporters	[2.A]:Porters (uniporters, symporters, antiporters)	[2.A.1]:The Major Facilitator Superfamily (MFS)
TP13348	P78595	Identity=48.76//E-value=0.0	[3]:Primary Active Transporters	[3.A]:P-P-bond-hydrolysis-driven transporters	[3.A.1]:The ATP-binding Cassette (ABC) Superfamily
TP13352	H2E274	Identity=41.25//E-value=5e-125	[2]:Electrochemical Potential-driven Transporters	[2.A]:Porters (uniporters, symporters, antiporters)	[2.A.1]:The Major Facilitator Superfamily (MFS)
TP13365	Q2TJJ2	Identity=65.30//E-value=0.0	[2]:Electrochemical Potential-driven Transporters	[2.A]:Porters (uniporters, symporters, antiporters)	[2.A.16]:The Telurite-resistance/Dicarboxylate Transporter (TDT) Family
TP13372	F9X0Q3	Identity=59.43//E-value=0.0	[1]:Channels/Pores	[1.A]:alpha-Type Channels	[1.A.23]:The Small Conductance Mechanosensitive Ion Channel (MscS) Family
TP13385	Q9HC21	Identity=35.58//E-value=7e-60	[2]:Electrochemical Potential-driven Transporters	[2.A]:Porters (uniporters, symporters, antiporters)	[2.A.29]:The Mitochondrial Carrier (MC) Family
TP13410	Q07904	Identity=31.87//E-value=1e-46	[2]:Electrochemical Potential-driven Transporters	[2.A]:Porters (uniporters, symporters, antiporters)	[2.A.1]:The Major Facilitator Superfamily (MFS)
TP13420	H2E274	Identity=40.36//E-value=1e-130	[2]:Electrochemical Potential-driven Transporters	[2.A]:Porters (uniporters, symporters, antiporters)	[2.A.1]:The Major Facilitator Superfamily (MFS)
TP13444	P40445	Identity=39.20//E-value=9e-144	[2]:Electrochemical Potential-driven Transporters	[2.A]:Porters (uniporters, symporters, antiporters)	[2.A.1]:The Major Facilitator Superfamily (MFS)
TP13451	B1PXD0	Identity=31.97//E-value=7e-76	[2]:Electrochemical Potential-driven Transporters	[2.A]:Porters (uniporters, symporters, antiporters)	[2.A.39]:The Nucleobase:Cation Symporter-1 (NCS1) Family
TP13458	O43000	Identity=34.18//E-value=7e-88	[2]:Electrochemical Potential-driven Transporters	[2.A]:Porters (uniporters, symporters, antiporters)	[2.A.1]:The Major Facilitator Superfamily (MFS)
TP13464	A7EIH8	Identity=42.99//E-value=0.0	[4]:Group Translocators	[4.D]:Polysaccharide Synthase/Exporters	[4.D.3]:The Glycan Glucosyl Transferase (OpgH) Family
TP13469	P53322	Identity=30.47//E-value=6e-65	[2]:Electrochemical Potential-driven Transporters	[2.A]:Porters (uniporters, symporters, antiporters)	[2.A.1]:The Major Facilitator Superfamily (MFS)
TP00024	P43549	Identity=41.16//E-value=4e-60	[1]:Channels/Pores	[1.A]:alpha-Type Channels	[1.A.8]:The Major Intrinsic Protein (MIP) Family
TP00031	P25346	Identity=35.41//E-value=8e-92	[2]:Electrochemical Potential-driven Transporters	[2.A]:Porters (uniporters, symporters, antiporters)	[2.A.1]:The Major Facilitator Superfamily (MFS)
TP00032	P78595	Identity=48.15//E-value=0.0	[3]:Primary Active Transporters	[3.A]:P-P-bond-hydrolysis-driven transporters	[3.A.1]:The ATP-binding Cassette (ABC) Superfamily
TP00048	P70786	Identity=30.29//E-value=1e-46	[2]:Electrochemical Potential-driven Transporters	[2.A]:Porters (uniporters, symporters, antiporters)	[2.A.1]:The Major Facilitator Superfamily (MFS)
TP00059	H2E274	Identity=40.24//E-value=8e-143	[2]:Electrochemical Potential-driven Transporters	[2.A]:Porters (uniporters, symporters, antiporters)	[2.A.1]:The Major Facilitator Superfamily (MFS)
TP00070	Q5A7S4	Identity=49.77//E-value=2e-149	[2]:Electrochemical Potential-driven Transporters	[2.A]:Porters (uniporters, symporters, antiporters)	[2.A.1]:The Major Facilitator Superfamily (MFS)
TP00079	P15365	Identity=32.30//E-value=5e-75	[2]:Electrochemical Potential-driven Transporters	[2.A]:Porters (uniporters, symporters, antiporters)	[2.A.1]:The Major Facilitator Superfamily (MFS)
TP00088	P62837	Identity=41.96//E-value=8e-43	[3]:Primary Active Transporters	[3.A]:P-P-bond-hydrolysis-driven transporters	[3.A.20]:The Peroxisomal Protein Importer (PPI) Family
TP00093	Q03455	Identity=39.47//E-value=9e-61	[2]:Electrochemical Potential-driven Transporters	[2.A]:Porters (uniporters, symporters, antiporters)	[2.A.4]:The Cation Diffusion Facilitator (CDF) Family
TP00095	C8ZEM9	Identity=50.90//E-value=1e-51	[3]:Primary Active Transporters	[3.A]:P-P-bond-hydrolysis-driven transporters	[3.A.16]:The Endoplasmic Reticular Retrotranslocon (ER-RT) Family
TP00116	Q8NKC4	Identity=65.03//E-value=0.0	[2]:Electrochemical Potential-driven Transporters	[2.A]:Porters (uniporters, symporters, antiporters)	[2.A.3]:The Amino Acid-Polyamine-Organocation (APC) Family
TP00128	P32901	Identity=49.21//E-value=0.0	[2]:Electrochemical Potential-driven Transporters	[2.A]:Porters (uniporters, symporters, antiporters)	[2.A.17]:The Proton-dependent Oligopeptide Transporter (POT) Family
TP00130	Q06563	Identity=40.35//E-value=2e-38	[9]:Incompletely Characterized Transport Systems	[9.B]:Putative transport proteins	[9.B.192]:The Mpv17/Pmp22 4 TMS Putative Porin (Mpv17) Family
TP00134	P53047	Identity=39.27//E-value=6e-54	[9]:Incompletely Characterized Transport Systems	[9.A]:Recognized transporters of unknown biochemical mechanism	[9.A.26]:The Lipid-translocating Exporter (LTE) Family
TP00135	Q9HGT7	Identity=41.72//E-value=1e-79	[3]:Primary Active Transporters	[3.E]:Light absorption-driven transporters	[3.E.1]:The Ion-translocating Microbial Rhodopsin (MR) Family
TP00140	P39932	Identity=31.36//E-value=2e-82	[2]:Electrochemical Potential-driven Transporters	[2.A]:Porters (uniporters, symporters, antiporters)	[2.A.1]:The Major Facilitator Superfamily (MFS)
TP00150	Q04895	Identity=30.30//E-value=2e-85	[2]:Electrochemical Potential-driven Transporters	[2.A]:Porters (uniporters, symporters, antiporters)	[2.A.39]:The Nucleobase:Cation Symporter-1 (NCS1) Family
TP00160	P80874	Identity=30.42//E-value=1e-27	[8]:Accessory Factors Involved in Transport	[8.A]:Auxiliary transport proteins	[8.A.5]:The Voltage-gated K+ Channel beta-subunit (Kvbeta) Family
TP00162	H2E274	Identity=40.71//E-value=7e-139	[2]:Electrochemical Potential-driven Transporters	[2.A]:Porters (uniporters, symporters, antiporters)	[2.A.1]:The Major Facilitator Superfamily (MFS)
TP00186	H2E274	Identity=30.08//E-value=5e-67	[2]:Electrochemical Potential-driven Transporters	[2.A]:Porters (uniporters, symporters, antiporters)	[2.A.1]:The Major Facilitator Superfamily (MFS)
TP00201	P50995	Identity=30.97//E-value=2e-49	[3]:Primary Active Transporters	[3.A]:P-P-bond-hydrolysis-driven transporters	[3.A.5]:The General Secretory Pathway (Sec) Family
TP00205	A6N844	Identity=40.04//E-value=2e-114	[2]:Electrochemical Potential-driven Transporters	[2.A]:Porters (uniporters, symporters, antiporters)	[2.A.39]:The Nucleobase:Cation Symporter-1 (NCS1) Family
TP00220	Q07904	Identity=33.19//E-value=5e-75	[2]:Electrochemical Potential-driven Transporters	[2.A]:Porters (uniporters, symporters, antiporters)	[2.A.1]:The Major Facilitator Superfamily (MFS)
TP00222	P29340	Identity=37.95//E-value=6e-36	[3]:Primary Active Transporters	[3.A]:P-P-bond-hydrolysis-driven transporters	[3.A.20]:The Peroxisomal Protein Importer (PPI) Family
TP00224	Q6ICF9	Identity=42.86//E-value=3e-23	[9]:Incompletely Characterized Transport Systems	[9.A]:Recognized transporters of unknown biochemical mechanism	[9.A.24]:The Double Stranded RNA Transporter (dsRNA-T) Family
TP00229	B8N1Q6	Identity=75.17//E-value=9e-69	[1]:Channels/Pores	[1.A]:alpha-Type Channels	[1.A.55]:The Synaptic Vesicle-Associated Ca2+ Channel, Flower (Flower or Cg6151-p) Family
TP00240	P77735	Identity=30.89//E-value=1e-43	[8]:Accessory Factors Involved in Transport	[8.A]:Auxiliary transport proteins	[8.A.5]:The Voltage-gated K+ Channel beta-subunit (Kvbeta) Family
TP00247	A1Z264	Identity=34.34//E-value=4e-73	[2]:Electrochemical Potential-driven Transporters	[2.A]:Porters (uniporters, symporters, antiporters)	[2.A.1]:The Major Facilitator Superfamily (MFS)
TP00258	P53322	Identity=30.41//E-value=2e-59	[2]:Electrochemical Potential-driven Transporters	[2.A]:Porters (uniporters, symporters, antiporters)	[2.A.1]:The Major Facilitator Superfamily (MFS)
TP00269	Q07842	Identity=42.36//E-value=4e-31	[3]:Primary Active Transporters	[3.D]:Oxidoreduction-driven transporters	[3.D.1]:The H+ or Na+-translocating NADH Dehydrogenase (NDH) Family
TP00270	C4JL76	Identity=56.70//E-value=2e-66	[2]:Electrochemical Potential-driven Transporters	[2.A]:Porters (uniporters, symporters, antiporters)	[2.A.105]:the mitochondrial pyruvate carrier (mpc) family
TP00277	O14975	Identity=36.10//E-value=7e-107	[4]:Group Translocators	[4.C]:Acyl CoA ligase-coupled transporters	[4.C.1]:The Proposed Fatty Acid Transporter (FAT) Family
TP00285	O43000	Identity=34.52//E-value=4e-85	[2]:Electrochemical Potential-driven Transporters	[2.A]:Porters (uniporters, symporters, antiporters)	[2.A.1]:The Major Facilitator Superfamily (MFS)
TP00294	P15685	Identity=43.27//E-value=2e-149	[2]:Electrochemical Potential-driven Transporters	[2.A]:Porters (uniporters, symporters, antiporters)	[2.A.1]:The Major Facilitator Superfamily (MFS)
TP00310	P32916	Identity=49.42//E-value=6e-126	[3]:Primary Active Transporters	[3.A]:P-P-bond-hydrolysis-driven transporters	[3.A.5]:The General Secretory Pathway (Sec) Family
TP00314	P30902	Identity=51.15//E-value=7e-64	[3]:Primary Active Transporters	[3.A]:P-P-bond-hydrolysis-driven transporters	[3.A.2]:The H+- or Na+-translocating F-type, V-type and A-type ATPase (F-ATPase) Superfamily
TP00328	Q9NTM9	Identity=34.94//E-value=5e-36	[9]:Incompletely Characterized Transport Systems	[9.B]:Putative transport proteins	[9.B.158]:The Cut Copper Homeostasis (Cut) Family
TP00335	A3M0N3	Identity=53.82//E-value=7e-180	[2]:Electrochemical Potential-driven Transporters	[2.A]:Porters (uniporters, symporters, antiporters)	[2.A.1]:The Major Facilitator Superfamily (MFS)
TP00337	Q9C8K2	Identity=31.43//E-value=4e-97	[3]:Primary Active Transporters	[3.A]:P-P-bond-hydrolysis-driven transporters	[3.A.1]:The ATP-binding Cassette (ABC) Superfamily
TP00360	Q0ULF7	Identity=63.57//E-value=0.0	[2]:Electrochemical Potential-driven Transporters	[2.A]:Porters (uniporters, symporters, antiporters)	[2.A.1]:The Major Facilitator Superfamily (MFS)
TP00362	Q29449	Identity=30.19//E-value=7e-120	[3]:Primary Active Transporters	[3.A]:P-P-bond-hydrolysis-driven transporters	[3.A.3]:The P-type ATPase (P-ATPase) Superfamily
TP00382	Q08902	Identity=46.81//E-value=2e-138	[2]:Electrochemical Potential-driven Transporters	[2.A]:Porters (uniporters, symporters, antiporters)	[2.A.1]:The Major Facilitator Superfamily (MFS)
TP00396	P55060	Identity=37.53//E-value=0.0	[1]:Channels/Pores	[1.I]:Membrane-bounded channels	[1.I.1]:the nuclear pore complex (npc) family
TP00408	Q0CZ13	Identity=31.52//E-value=1e-91	[2]:Electrochemical Potential-driven Transporters	[2.A]:Porters (uniporters, symporters, antiporters)	[2.A.1]:The Major Facilitator Superfamily (MFS)
TP00414	P40474	Identity=30.57//E-value=1e-70	[2]:Electrochemical Potential-driven Transporters	[2.A]:Porters (uniporters, symporters, antiporters)	[2.A.1]:The Major Facilitator Superfamily (MFS)
TP00420	Q8I607	Identity=51.05//E-value=1e-46	[3]:Primary Active Transporters	[3.A]:P-P-bond-hydrolysis-driven transporters	[3.A.16]:The Endoplasmic Reticular Retrotranslocon (ER-RT) Family
TP00439	H2E274	Identity=43.41//E-value=2e-165	[2]:Electrochemical Potential-driven Transporters	[2.A]:Porters (uniporters, symporters, antiporters)	[2.A.1]:The Major Facilitator Superfamily (MFS)
TP00440	Q870L2	Identity=34.69//E-value=8e-118	[2]:Electrochemical Potential-driven Transporters	[2.A]:Porters (uniporters, symporters, antiporters)	[2.A.1]:The Major Facilitator Superfamily (MFS)
TP00441	Q8NKC4	Identity=60.81//E-value=0.0	[2]:Electrochemical Potential-driven Transporters	[2.A]:Porters (uniporters, symporters, antiporters)	[2.A.3]:The Amino Acid-Polyamine-Organocation (APC) Family
TP00456	A7KX19	Identity=34.91//E-value=2e-33	[1]:Channels/Pores	[1.A]:alpha-Type Channels	[1.A.54]:The Presenilin ER Ca2+ Leak Channel (Presenilin) Family
TP00457	F4K2G0	Identity=50.35//E-value=8e-43	[3]:Primary Active Transporters	[3.D]:Oxidoreduction-driven transporters	[3.D.1]:The H+ or Na+-translocating NADH Dehydrogenase (NDH) Family
TP00461	E4ZNM1	Identity=50.68//E-value=4e-78	[8]:Accessory Factors Involved in Transport	[8.A]:Auxiliary transport proteins	[8.A.40]:The Tetraspanin (Tetraspanin) Family
TP00464	P22203	Identity=43.67//E-value=4e-57	[3]:Primary Active Transporters	[3.A]:P-P-bond-hydrolysis-driven transporters	[3.A.2]:The H+- or Na+-translocating F-type, V-type and A-type ATPase (F-ATPase) Superfamily
TP00468	P32660	Identity=51.88//E-value=0.0	[3]:Primary Active Transporters	[3.A]:P-P-bond-hydrolysis-driven transporters	[3.A.3]:The P-type ATPase (P-ATPase) Superfamily
TP00476	P06493	Identity=35.29//E-value=9e-66	[1]:Channels/Pores	[1.I]:Membrane-bounded channels	[1.I.1]:the nuclear pore complex (npc) family
TP00479	Q8J0V1	Identity=64.58//E-value=0.0	[2]:Electrochemical Potential-driven Transporters	[2.A]:Porters (uniporters, symporters, antiporters)	[2.A.1]:The Major Facilitator Superfamily (MFS)
TP00480	B6HN82	Identity=40.93//E-value=3e-136	[2]:Electrochemical Potential-driven Transporters	[2.A]:Porters (uniporters, symporters, antiporters)	[2.A.1]:The Major Facilitator Superfamily (MFS)
TP00484	Q01926	Identity=42.82//E-value=3e-91	[1]:Channels/Pores	[1.A]:alpha-Type Channels	[1.A.35]:The CorA Metal Ion Transporter (MIT) Family
TP00487	B6HN82	Identity=34.01//E-value=1e-97	[2]:Electrochemical Potential-driven Transporters	[2.A]:Porters (uniporters, symporters, antiporters)	[2.A.1]:The Major Facilitator Superfamily (MFS)
TP00489	P38142	Identity=36.33//E-value=1e-93	[2]:Electrochemical Potential-driven Transporters	[2.A]:Porters (uniporters, symporters, antiporters)	[2.A.1]:The Major Facilitator Superfamily (MFS)
TP00491	C4YTQ0	Identity=49.11//E-value=1e-165	[2]:Electrochemical Potential-driven Transporters	[2.A]:Porters (uniporters, symporters, antiporters)	[2.A.79]:The Threonine/Serine Exporter (ThrE) Family
TP00494	Q7RZ09	Identity=86.67//E-value=2e-45	[3]:Primary Active Transporters	[3.D]:Oxidoreduction-driven transporters	[3.D.1]:The H+ or Na+-translocating NADH Dehydrogenase (NDH) Family
TP00501	P39986	Identity=54.59//E-value=0.0	[3]:Primary Active Transporters	[3.A]:P-P-bond-hydrolysis-driven transporters	[3.A.3]:The P-type ATPase (P-ATPase) Superfamily
TP00505	G3IME2	Identity=31.94//E-value=2e-14	[9]:Incompletely Characterized Transport Systems	[9.B]:Putative transport proteins	[9.B.35]:The Putative Thyronine-Transporting Transthyretin (Transthyretin) Family
TP00506	O43681	Identity=55.89//E-value=4e-123	[3]:Primary Active Transporters	[3.A]:P-P-bond-hydrolysis-driven transporters	[3.A.19]:The TMS Recognition/Insertion Complex (TRC) Family
TP00531	Q9UNQ0	Identity=31.31//E-value=3e-80	[3]:Primary Active Transporters	[3.A]:P-P-bond-hydrolysis-driven transporters	[3.A.1]:The ATP-binding Cassette (ABC) Superfamily
TP00543	Q7SD12	Identity=36.09//E-value=1e-101	[2]:Electrochemical Potential-driven Transporters	[2.A]:Porters (uniporters, symporters, antiporters)	[2.A.1]:The Major Facilitator Superfamily (MFS)
TP00556	Q08777	Identity=32.13//E-value=4e-70	[2]:Electrochemical Potential-driven Transporters	[2.A]:Porters (uniporters, symporters, antiporters)	[2.A.1]:The Major Facilitator Superfamily (MFS)
TP00565	P32366	Identity=52.16//E-value=4e-137	[3]:Primary Active Transporters	[3.A]:P-P-bond-hydrolysis-driven transporters	[3.A.2]:The H+- or Na+-translocating F-type, V-type and A-type ATPase (F-ATPase) Superfamily
TP00571	P27105	Identity=30.52//E-value=4e-31	[8]:Accessory Factors Involved in Transport	[8.A]:Auxiliary transport proteins	[8.A.21]:The Stomatin/Podocin/Band 7/Nephrosis.2/SPFH (Stomatin) Family
TP00595	Q7K0P4	Identity=38.41//E-value=2e-53	[9]:Incompletely Characterized Transport Systems	[9.B]:Putative transport proteins	[9.B.132]:The Post-GPI Attachment Protein-3 (P-GAP3) Family
TP00615	P19807	Identity=30.67//E-value=4e-79	[2]:Electrochemical Potential-driven Transporters	[2.A]:Porters (uniporters, symporters, antiporters)	[2.A.3]:The Amino Acid-Polyamine-Organocation (APC) Family
TP00617	V2Y999	Identity=31.31//E-value=2e-72	[2]:Electrochemical Potential-driven Transporters	[2.A]:Porters (uniporters, symporters, antiporters)	[2.A.66]:The Multidrug/Oligosaccharidyl-lipid/Polysaccharide (MOP) Flippase Superfamily
TP00619	M5BEH1	Identity=34.85//E-value=1e-39	[9]:Incompletely Characterized Transport Systems	[9.B]:Putative transport proteins	[9.B.106]:The Pock Size-determining Protein (PSDP) Family
TP00623	O75381	Identity=32.16//E-value=2e-16	[3]:Primary Active Transporters	[3.A]:P-P-bond-hydrolysis-driven transporters	[3.A.20]:The Peroxisomal Protein Importer (PPI) Family
TP00625	Q02592	Identity=40.74//E-value=1e-153	[3]:Primary Active Transporters	[3.A]:P-P-bond-hydrolysis-driven transporters	[3.A.1]:The ATP-binding Cassette (ABC) Superfamily
TP00638	P40100	Identity=39.72//E-value=1e-48	[9]:Incompletely Characterized Transport Systems	[9.A]:Recognized transporters of unknown biochemical mechanism	[9.A.26]:The Lipid-translocating Exporter (LTE) Family
TP00640	P53047	Identity=37.55//E-value=2e-48	[9]:Incompletely Characterized Transport Systems	[9.A]:Recognized transporters of unknown biochemical mechanism	[9.A.26]:The Lipid-translocating Exporter (LTE) Family
TP00648	P62826	Identity=33.11//E-value=2e-15	[9]:Incompletely Characterized Transport Systems	[9.A]:Recognized transporters of unknown biochemical mechanism	[9.A.60]:The Small Nuclear RNA Exporter (snRNA-E)
TP00663	Q96A54	Identity=42.29//E-value=2e-66	[1]:Channels/Pores	[1.C]:Pore-Forming Toxins (Proteins and Peptides)	[1.C.113]:the hly iii (hly iii) family
TP00669	M5BEH1	Identity=30.97//E-value=1e-26	[9]:Incompletely Characterized Transport Systems	[9.B]:Putative transport proteins	[9.B.106]:The Pock Size-determining Protein (PSDP) Family
TP00678	O14166	Identity=31.97//E-value=6e-36	[2]:Electrochemical Potential-driven Transporters	[2.A]:Porters (uniporters, symporters, antiporters)	[2.A.43]:The Lysosomal Cystine Transporter (LCT) Family
TP00687	A6N844	Identity=41.06//E-value=1e-126	[2]:Electrochemical Potential-driven Transporters	[2.A]:Porters (uniporters, symporters, antiporters)	[2.A.39]:The Nucleobase:Cation Symporter-1 (NCS1) Family
TP00690	P77735	Identity=41.74//E-value=1e-83	[8]:Accessory Factors Involved in Transport	[8.A]:Auxiliary transport proteins	[8.A.5]:The Voltage-gated K+ Channel beta-subunit (Kvbeta) Family
TP00709	Q2MEV7	Identity=49.70//E-value=7e-166	[2]:Electrochemical Potential-driven Transporters	[2.A]:Porters (uniporters, symporters, antiporters)	[2.A.1]:The Major Facilitator Superfamily (MFS)
TP00712	P33302	Identity=45.72//E-value=0.0	[3]:Primary Active Transporters	[3.A]:P-P-bond-hydrolysis-driven transporters	[3.A.1]:The ATP-binding Cassette (ABC) Superfamily
TP00721	Q7SD12	Identity=33.20//E-value=6e-89	[2]:Electrochemical Potential-driven Transporters	[2.A]:Porters (uniporters, symporters, antiporters)	[2.A.1]:The Major Facilitator Superfamily (MFS)
TP00726	B6HN82	Identity=50.30//E-value=6e-174	[2]:Electrochemical Potential-driven Transporters	[2.A]:Porters (uniporters, symporters, antiporters)	[2.A.1]:The Major Facilitator Superfamily (MFS)
TP00740	P39932	Identity=33.70//E-value=1e-98	[2]:Electrochemical Potential-driven Transporters	[2.A]:Porters (uniporters, symporters, antiporters)	[2.A.1]:The Major Facilitator Superfamily (MFS)
TP00741	O43000	Identity=30.25//E-value=3e-52	[2]:Electrochemical Potential-driven Transporters	[2.A]:Porters (uniporters, symporters, antiporters)	[2.A.1]:The Major Facilitator Superfamily (MFS)
TP00746	P32386	Identity=32.36//E-value=0.0	[3]:Primary Active Transporters	[3.A]:P-P-bond-hydrolysis-driven transporters	[3.A.1]:The ATP-binding Cassette (ABC) Superfamily
TP00748	P38755	Identity=30.09//E-value=3e-38	[2]:Electrochemical Potential-driven Transporters	[2.D]:Transcompartment Lipid Carrier	[2.D.1]:The PI4P/PS Counter Transporter (P/P-CT) Family
TP00757	G2Y513	Identity=52.62//E-value=0.0	[1]:Channels/Pores	[1.A]:alpha-Type Channels	[1.A.17]:The Calcium-Dependent Chloride Channel (Ca-ClC) Family
TP00759	P11636	Identity=40.88//E-value=1e-120	[2]:Electrochemical Potential-driven Transporters	[2.A]:Porters (uniporters, symporters, antiporters)	[2.A.1]:The Major Facilitator Superfamily (MFS)
TP00765	Q12324	Identity=39.02//E-value=7e-126	[1]:Channels/Pores	[1.A]:alpha-Type Channels	[1.A.4]:The Transient Receptor Potential Ca2+ Channel (TRP-CC) Family
TP00767	P53394	Identity=39.97//E-value=2e-143	[2]:Electrochemical Potential-driven Transporters	[2.A]:Porters (uniporters, symporters, antiporters)	[2.A.53]:The Sulfate Permease (SulP) Family
TP00772	H2E274	Identity=48.89//E-value=7e-180	[2]:Electrochemical Potential-driven Transporters	[2.A]:Porters (uniporters, symporters, antiporters)	[2.A.1]:The Major Facilitator Superfamily (MFS)
TP00803	Q07824	Identity=42.86//E-value=4e-116	[2]:Electrochemical Potential-driven Transporters	[2.A]:Porters (uniporters, symporters, antiporters)	[2.A.1]:The Major Facilitator Superfamily (MFS)
TP00805	P53047	Identity=33.95//E-value=6e-38	[9]:Incompletely Characterized Transport Systems	[9.A]:Recognized transporters of unknown biochemical mechanism	[9.A.26]:The Lipid-translocating Exporter (LTE) Family
TP00815	B6H9Q3	Identity=31.01//E-value=6e-63	[2]:Electrochemical Potential-driven Transporters	[2.A]:Porters (uniporters, symporters, antiporters)	[2.A.1]:The Major Facilitator Superfamily (MFS)
TP00816	P15365	Identity=35.73//E-value=7e-102	[2]:Electrochemical Potential-driven Transporters	[2.A]:Porters (uniporters, symporters, antiporters)	[2.A.1]:The Major Facilitator Superfamily (MFS)
TP00835	Q8BL03	Identity=32.46//E-value=1e-42	[2]:Electrochemical Potential-driven Transporters	[2.A]:Porters (uniporters, symporters, antiporters)	[2.A.29]:The Mitochondrial Carrier (MC) Family
TP00837	P40544	Identity=33.83//E-value=3e-49	[2]:Electrochemical Potential-driven Transporters	[2.A]:Porters (uniporters, symporters, antiporters)	[2.A.5]:The Zinc (Zn2+)-Iron (Fe2+) Permease (ZIP) Family
TP00862	P49374	Identity=45.83//E-value=5e-163	[2]:Electrochemical Potential-driven Transporters	[2.A]:Porters (uniporters, symporters, antiporters)	[2.A.1]:The Major Facilitator Superfamily (MFS)
TP00868	Q9UMR2	Identity=49.26//E-value=9e-133	[1]:Channels/Pores	[1.I]:Membrane-bounded channels	[1.I.1]:the nuclear pore complex (npc) family
TP00871	Q12412	Identity=39.16//E-value=2e-117	[2]:Electrochemical Potential-driven Transporters	[2.A]:Porters (uniporters, symporters, antiporters)	[2.A.92]:The Choline Transporter-like (CTL) Family
TP00884	O74700	Identity=55.56//E-value=4e-33	[3]:Primary Active Transporters	[3.A]:P-P-bond-hydrolysis-driven transporters	[3.A.8]:The Mitochondrial Protein Translocase (MPT) Family
TP00912	P32897	Identity=54.44//E-value=2e-61	[3]:Primary Active Transporters	[3.A]:P-P-bond-hydrolysis-driven transporters	[3.A.8]:The Mitochondrial Protein Translocase (MPT) Family
TP00935	Q12235	Identity=46.97//E-value=6e-158	[2]:Electrochemical Potential-driven Transporters	[2.A]:Porters (uniporters, symporters, antiporters)	[2.A.1]:The Major Facilitator Superfamily (MFS)
TP00940	P15685	Identity=40.08//E-value=2e-126	[2]:Electrochemical Potential-driven Transporters	[2.A]:Porters (uniporters, symporters, antiporters)	[2.A.1]:The Major Facilitator Superfamily (MFS)
TP00952	P15685	Identity=34.17//E-value=1e-102	[2]:Electrochemical Potential-driven Transporters	[2.A]:Porters (uniporters, symporters, antiporters)	[2.A.1]:The Major Facilitator Superfamily (MFS)
TP00953	Q5A7S4	Identity=42.89//E-value=5e-110	[2]:Electrochemical Potential-driven Transporters	[2.A]:Porters (uniporters, symporters, antiporters)	[2.A.1]:The Major Facilitator Superfamily (MFS)
TP00957	P40474	Identity=31.23//E-value=3e-72	[2]:Electrochemical Potential-driven Transporters	[2.A]:Porters (uniporters, symporters, antiporters)	[2.A.1]:The Major Facilitator Superfamily (MFS)
TP00958	Q08417	Identity=32.86//E-value=5e-40	[9]:Incompletely Characterized Transport Systems	[9.A]:Recognized transporters of unknown biochemical mechanism	[9.A.26]:The Lipid-translocating Exporter (LTE) Family
TP00959	P80874	Identity=30.14//E-value=2e-19	[8]:Accessory Factors Involved in Transport	[8.A]:Auxiliary transport proteins	[8.A.5]:The Voltage-gated K+ Channel beta-subunit (Kvbeta) Family
TP00967	Q07904	Identity=34.98//E-value=7e-85	[2]:Electrochemical Potential-driven Transporters	[2.A]:Porters (uniporters, symporters, antiporters)	[2.A.1]:The Major Facilitator Superfamily (MFS)
TP00974	A2QDX9	Identity=83.38//E-value=0.0	[2]:Electrochemical Potential-driven Transporters	[2.A]:Porters (uniporters, symporters, antiporters)	[2.A.7]:The Drug/Metabolite Transporter (DMT) Superfamily
TP00978	Q9UVL6	Identity=38.37//E-value=0.0	[3]:Primary Active Transporters	[3.A]:P-P-bond-hydrolysis-driven transporters	[3.A.3]:The P-type ATPase (P-ATPase) Superfamily
TP00993	P32839	Identity=47.84//E-value=2e-154	[9]:Incompletely Characterized Transport Systems	[9.A]:Recognized transporters of unknown biochemical mechanism	[9.A.62]:The AAA-ATPase, Bcs1 (Bcs1) Family
TP00998	P62837	Identity=42.28//E-value=8e-43	[3]:Primary Active Transporters	[3.A]:P-P-bond-hydrolysis-driven transporters	[3.A.20]:The Peroxisomal Protein Importer (PPI) Family
TP01053	P38919	Identity=33.07//E-value=1e-61	[3]:Primary Active Transporters	[3.A]:P-P-bond-hydrolysis-driven transporters	[3.A.18]:The Nuclear mRNA Exporter (mRNA-E) Family
TP01054	Q08417	Identity=35.22//E-value=4e-45	[9]:Incompletely Characterized Transport Systems	[9.A]:Recognized transporters of unknown biochemical mechanism	[9.A.26]:The Lipid-translocating Exporter (LTE) Family
TP01063	P53838	Identity=49.81//E-value=7e-161	[2]:Electrochemical Potential-driven Transporters	[2.A]:Porters (uniporters, symporters, antiporters)	[2.A.31]:The Anion Exchanger (AE) Family
TP01066	P62826	Identity=30.71//E-value=3e-14	[9]:Incompletely Characterized Transport Systems	[9.A]:Recognized transporters of unknown biochemical mechanism	[9.A.60]:The Small Nuclear RNA Exporter (snRNA-E)
TP01107	Q8N357	Identity=32.12//E-value=2e-55	[2]:Electrochemical Potential-driven Transporters	[2.A]:Porters (uniporters, symporters, antiporters)	[2.A.7]:The Drug/Metabolite Transporter (DMT) Superfamily
TP01124	P39932	Identity=30.84//E-value=4e-92	[2]:Electrochemical Potential-driven Transporters	[2.A]:Porters (uniporters, symporters, antiporters)	[2.A.1]:The Major Facilitator Superfamily (MFS)
TP01141	Q9P6T9	Identity=62.14//E-value=3e-39	[3]:Primary Active Transporters	[3.D]:Oxidoreduction-driven transporters	[3.D.1]:The H+ or Na+-translocating NADH Dehydrogenase (NDH) Family
TP01146	H2E274	Identity=33.19//E-value=1e-75	[2]:Electrochemical Potential-driven Transporters	[2.A]:Porters (uniporters, symporters, antiporters)	[2.A.1]:The Major Facilitator Superfamily (MFS)
TP01150	Q9C101	Identity=37.26//E-value=4e-121	[2]:Electrochemical Potential-driven Transporters	[2.A]:Porters (uniporters, symporters, antiporters)	[2.A.1]:The Major Facilitator Superfamily (MFS)
TP01160	Q5A8J5	Identity=36.85//E-value=1e-112	[2]:Electrochemical Potential-driven Transporters	[2.A]:Porters (uniporters, symporters, antiporters)	[2.A.1]:The Major Facilitator Superfamily (MFS)
TP01162	H2E274	Identity=36.62//E-value=2e-113	[2]:Electrochemical Potential-driven Transporters	[2.A]:Porters (uniporters, symporters, antiporters)	[2.A.1]:The Major Facilitator Superfamily (MFS)
TP01197	Q12520	Identity=34.88//E-value=3e-62	[2]:Electrochemical Potential-driven Transporters	[2.A]:Porters (uniporters, symporters, antiporters)	[2.A.7]:The Drug/Metabolite Transporter (DMT) Superfamily
TP01201	P18239	Identity=78.11//E-value=3e-172	[2]:Electrochemical Potential-driven Transporters	[2.A]:Porters (uniporters, symporters, antiporters)	[2.A.29]:The Mitochondrial Carrier (MC) Family
TP01216	B8C953	Identity=34.58//E-value=4e-46	[9]:Incompletely Characterized Transport Systems	[9.B]:Putative transport proteins	[9.B.115]:the putative integral membrane steroid 5-reductase (sr) family
TP01233	Q99297	Identity=52.77//E-value=1e-119	[2]:Electrochemical Potential-driven Transporters	[2.A]:Porters (uniporters, symporters, antiporters)	[2.A.29]:The Mitochondrial Carrier (MC) Family
TP01238	O74631	Identity=38.15//E-value=7e-44	[3]:Primary Active Transporters	[3.E]:Light absorption-driven transporters	[3.E.1]:The Ion-translocating Microbial Rhodopsin (MR) Family
TP01240	F5H8T9	Identity=42.66//E-value=3e-77	[1]:Channels/Pores	[1.H]:Paracellular Channels	[1.H.1]:The Claudin Tight Junction (Claudin) Family
TP01242	P40046	Identity=70.97//E-value=2e-58	[9]:Incompletely Characterized Transport Systems	[9.B]:Putative transport proteins	[9.B.51]:The Unknown IT-4 (UIT4) Family
TP01260	Q8CFI0	Identity=49.33//E-value=0.0	[8]:Accessory Factors Involved in Transport	[8.A]:Auxiliary transport proteins	[8.A.30]:The Nedd4-Family Interacting Protein-2 (Nedd4) Family
TP01277	P55072	Identity=44.91//E-value=5e-149	[3]:Primary Active Transporters	[3.A]:P-P-bond-hydrolysis-driven transporters	[3.A.16]:The Endoplasmic Reticular Retrotranslocon (ER-RT) Family
TP01300	P39932	Identity=33.27//E-value=2e-95	[2]:Electrochemical Potential-driven Transporters	[2.A]:Porters (uniporters, symporters, antiporters)	[2.A.1]:The Major Facilitator Superfamily (MFS)
TP01314	O43715	Identity=43.64//E-value=7e-14	[3]:Primary Active Transporters	[3.A]:P-P-bond-hydrolysis-driven transporters	[3.A.9]:The Chloroplast Envelope Protein Translocase (CEPT or Tic-Toc) Family
TP01326	P47818	Identity=50.26//E-value=4e-48	[2]:Electrochemical Potential-driven Transporters	[2.A]:Porters (uniporters, symporters, antiporters)	[2.A.89]:The Vacuolar Iron Transporter (VIT) Family
TP01337	Q12256	Identity=35.19//E-value=4e-93	[2]:Electrochemical Potential-driven Transporters	[2.A]:Porters (uniporters, symporters, antiporters)	[2.A.1]:The Major Facilitator Superfamily (MFS)
TP01345	Q07904	Identity=30.10//E-value=3e-55	[2]:Electrochemical Potential-driven Transporters	[2.A]:Porters (uniporters, symporters, antiporters)	[2.A.1]:The Major Facilitator Superfamily (MFS)
TP01347	F9FCI2	Identity=49.80//E-value=2e-80	[2]:Electrochemical Potential-driven Transporters	[2.A]:Porters (uniporters, symporters, antiporters)	[2.A.121]:the sulfate transporter (cysz) family
TP01352	P32331	Identity=48.05//E-value=7e-94	[2]:Electrochemical Potential-driven Transporters	[2.A]:Porters (uniporters, symporters, antiporters)	[2.A.29]:The Mitochondrial Carrier (MC) Family
TP01362	Q12644	Identity=81.28//E-value=9e-125	[3]:Primary Active Transporters	[3.D]:Oxidoreduction-driven transporters	[3.D.1]:The H+ or Na+-translocating NADH Dehydrogenase (NDH) Family
TP01363	P11943	Identity=64.81//E-value=3e-41	[3]:Primary Active Transporters	[3.D]:Oxidoreduction-driven transporters	[3.D.1]:The H+ or Na+-translocating NADH Dehydrogenase (NDH) Family
TP01383	O00410	Identity=34.81//E-value=0.0	[1]:Channels/Pores	[1.I]:Membrane-bounded channels	[1.I.1]:the nuclear pore complex (npc) family
TP01386	P07921	Identity=46.25//E-value=1e-154	[2]:Electrochemical Potential-driven Transporters	[2.A]:Porters (uniporters, symporters, antiporters)	[2.A.1]:The Major Facilitator Superfamily (MFS)
TP01400	P38279	Identity=33.44//E-value=1e-56	[2]:Electrochemical Potential-driven Transporters	[2.A]:Porters (uniporters, symporters, antiporters)	[2.A.43]:The Lysosomal Cystine Transporter (LCT) Family
TP01412	Q4WVR6	Identity=30.47//E-value=1e-22	[9]:Incompletely Characterized Transport Systems	[9.B]:Putative transport proteins	[9.B.143]:The 6 TMS DUF1275/Pf06912 (DUF1275) Family
TP01414	P53388	Identity=49.27//E-value=1e-176	[2]:Electrochemical Potential-driven Transporters	[2.A]:Porters (uniporters, symporters, antiporters)	[2.A.3]:The Amino Acid-Polyamine-Organocation (APC) Family
TP01418	Q08268	Identity=31.29//E-value=2e-36	[2]:Electrochemical Potential-driven Transporters	[2.A]:Porters (uniporters, symporters, antiporters)	[2.A.1]:The Major Facilitator Superfamily (MFS)
TP01422	P32835	Identity=30.12//E-value=5e-16	[9]:Incompletely Characterized Transport Systems	[9.A]:Recognized transporters of unknown biochemical mechanism	[9.A.50]:The Nuclear t-RNA exporter (t-Exporter) Family
TP01431	P53048	Identity=31.48//E-value=1e-74	[2]:Electrochemical Potential-driven Transporters	[2.A]:Porters (uniporters, symporters, antiporters)	[2.A.1]:The Major Facilitator Superfamily (MFS)
TP01451	B0Y3B6	Identity=36.30//E-value=0.0	[3]:Primary Active Transporters	[3.A]:P-P-bond-hydrolysis-driven transporters	[3.A.1]:The ATP-binding Cassette (ABC) Superfamily
TP01490	G0S235	Identity=32.98//E-value=3e-98	[1]:Channels/Pores	[1.I]:Membrane-bounded channels	[1.I.1]:the nuclear pore complex (npc) family
TP01496	P39981	Identity=41.12//E-value=4e-99	[2]:Electrochemical Potential-driven Transporters	[2.A]:Porters (uniporters, symporters, antiporters)	[2.A.18]:The Amino Acid/Auxin Permease (AAAP) Family
TP01500	O95292	Identity=40.32//E-value=1e-19	[9]:Incompletely Characterized Transport Systems	[9.B]:Putative transport proteins	[9.B.17]:The VAMP-associated protein (VAP) Family
TP01504	P04840	Identity=46.13//E-value=4e-78	[1]:Channels/Pores	[1.B]:beta-Barrel Porins	[1.B.8]:The Mitochondrial and Plastid Porin (MPP) Family
TP01509	P63279	Identity=63.95//E-value=3e-73	[3]:Primary Active Transporters	[3.A]:P-P-bond-hydrolysis-driven transporters	[3.A.20]:The Peroxisomal Protein Importer (PPI) Family
TP01523	A2QHQ3	Identity=64.44//E-value=1e-88	[3]:Primary Active Transporters	[3.A]:P-P-bond-hydrolysis-driven transporters	[3.A.19]:The TMS Recognition/Insertion Complex (TRC) Family
TP01586	P39953	Identity=39.07//E-value=8e-75	[2]:Electrochemical Potential-driven Transporters	[2.A]:Porters (uniporters, symporters, antiporters)	[2.A.29]:The Mitochondrial Carrier (MC) Family
TP01592	G0SA60	Identity=71.43//E-value=7e-162	[1]:Channels/Pores	[1.I]:Membrane-bounded channels	[1.I.1]:the nuclear pore complex (npc) family
TP01594	P30605	Identity=43.61//E-value=1e-124	[2]:Electrochemical Potential-driven Transporters	[2.A]:Porters (uniporters, symporters, antiporters)	[2.A.1]:The Major Facilitator Superfamily (MFS)
TP01595	Q83XH1	Identity=30.71//E-value=2e-70	[3]:Primary Active Transporters	[3.A]:P-P-bond-hydrolysis-driven transporters	[3.A.1]:The ATP-binding Cassette (ABC) Superfamily
TP01597	Q07824	Identity=46.10//E-value=9e-158	[2]:Electrochemical Potential-driven Transporters	[2.A]:Porters (uniporters, symporters, antiporters)	[2.A.1]:The Major Facilitator Superfamily (MFS)
TP01617	O47950	Identity=94.67//E-value=3e-122	[3]:Primary Active Transporters	[3.D]:Oxidoreduction-driven transporters	[3.D.1]:The H+ or Na+-translocating NADH Dehydrogenase (NDH) Family
TP01634	O00571	Identity=40.54//E-value=8e-78	[1]:Channels/Pores	[1.I]:Membrane-bounded channels	[1.I.1]:the nuclear pore complex (npc) family
TP01635	P38206	Identity=32.40//E-value=8e-72	[2]:Electrochemical Potential-driven Transporters	[2.A]:Porters (uniporters, symporters, antiporters)	[2.A.66]:The Multidrug/Oligosaccharidyl-lipid/Polysaccharide (MOP) Flippase Superfamily
TP01640	G2JTB4	Identity=37.50//E-value=2e-23	[3]:Primary Active Transporters	[3.A]:P-P-bond-hydrolysis-driven transporters	[3.A.11]:The Bacterial Competence-related DNA Transformation Transporter (DNA-T) Family
TP01653	P25568	Identity=33.98//E-value=2e-93	[9]:Incompletely Characterized Transport Systems	[9.A]:Recognized transporters of unknown biochemical mechanism	[9.A.15]:The MerE Mercuric Ion (Hg2+) Permease (MerE) Family
TP01660	C4QYX5	Identity=32.05//E-value=2e-163	[2]:Electrochemical Potential-driven Transporters	[2.A]:Porters (uniporters, symporters, antiporters)	[2.A.85]:The Aromatic Acid Exporter (ArAE) Family
TP01669	B6HIC2	Identity=33.26//E-value=3e-81	[2]:Electrochemical Potential-driven Transporters	[2.A]:Porters (uniporters, symporters, antiporters)	[2.A.1]:The Major Facilitator Superfamily (MFS)
TP01674	Q5AW73	Identity=66.54//E-value=2e-126	[8]:Accessory Factors Involved in Transport	[8.A]:Auxiliary transport proteins	[8.A.65]:The Endoplasmic Reticulum (ER)-Plasma Membrane (PM) Junctional Competence Regulator (TMEM110) Family
TP01684	P40260	Identity=54.55//E-value=2e-170	[1]:Channels/Pores	[1.A]:alpha-Type Channels	[1.A.11]:The Ammonia Transporter Channel (Amt) Family
TP01686	Q9UUX9	Identity=60.04//E-value=0.0	[3]:Primary Active Transporters	[3.A]:P-P-bond-hydrolysis-driven transporters	[3.A.3]:The P-type ATPase (P-ATPase) Superfamily
TP01689	P38776	Identity=41.91//E-value=5e-143	[2]:Electrochemical Potential-driven Transporters	[2.A]:Porters (uniporters, symporters, antiporters)	[2.A.1]:The Major Facilitator Superfamily (MFS)
TP01698	P47075	Identity=50.57//E-value=0.0	[4]:Group Translocators	[4.E]:Vacuolar Polyphosphate Polymerase-catalyzed Group Translocators	[4.E.1]:The Vacuolar (Acidocalcisome) Polyphosphate Polymerase (V-PPP) Family
TP01703	Q84VJ0	Identity=56.72//E-value=5e-93	[8]:Accessory Factors Involved in Transport	[8.A]:Auxiliary transport proteins	[8.A.21]:The Stomatin/Podocin/Band 7/Nephrosis.2/SPFH (Stomatin) Family
TP01706	P40915	Identity=69.32//E-value=3e-128	[3]:Primary Active Transporters	[3.D]:Oxidoreduction-driven transporters	[3.D.1]:The H+ or Na+-translocating NADH Dehydrogenase (NDH) Family
TP01716	Q8L6Z8	Identity=30.07//E-value=3e-34	[2]:Electrochemical Potential-driven Transporters	[2.A]:Porters (uniporters, symporters, antiporters)	[2.A.1]:The Major Facilitator Superfamily (MFS)
TP01719	P53154	Identity=41.28//E-value=3e-158	[2]:Electrochemical Potential-driven Transporters	[2.A]:Porters (uniporters, symporters, antiporters)	[2.A.50]:The Glycerol Uptake (GUP) Family
TP01741	H2E274	Identity=30.60//E-value=7e-72	[2]:Electrochemical Potential-driven Transporters	[2.A]:Porters (uniporters, symporters, antiporters)	[2.A.1]:The Major Facilitator Superfamily (MFS)
TP01752	Q9BZJ4	Identity=35.91//E-value=5e-61	[2]:Electrochemical Potential-driven Transporters	[2.A]:Porters (uniporters, symporters, antiporters)	[2.A.29]:The Mitochondrial Carrier (MC) Family
TP01756	E9CUW5	Identity=61.42//E-value=1e-111	[2]:Electrochemical Potential-driven Transporters	[2.A]:Porters (uniporters, symporters, antiporters)	[2.A.1]:The Major Facilitator Superfamily (MFS)
TP01794	G0SBS8	Identity=34.48//E-value=9e-112	[1]:Channels/Pores	[1.I]:Membrane-bounded channels	[1.I.1]:the nuclear pore complex (npc) family
TP01800	Q99JX3	Identity=35.35//E-value=3e-29	[9]:Incompletely Characterized Transport Systems	[9.A]:Recognized transporters of unknown biochemical mechanism	[9.A.48]:The Unconventional Protein Secretion (UPS) System
TP01836	A6N844	Identity=41.68//E-value=4e-122	[2]:Electrochemical Potential-driven Transporters	[2.A]:Porters (uniporters, symporters, antiporters)	[2.A.39]:The Nucleobase:Cation Symporter-1 (NCS1) Family
TP01846	Q09752	Identity=38.01//E-value=1e-87	[2]:Electrochemical Potential-driven Transporters	[2.A]:Porters (uniporters, symporters, antiporters)	[2.A.1]:The Major Facilitator Superfamily (MFS)
TP01849	E7Q288	Identity=31.40//E-value=9e-23	[3]:Primary Active Transporters	[3.A]:P-P-bond-hydrolysis-driven transporters	[3.A.16]:The Endoplasmic Reticular Retrotranslocon (ER-RT) Family
TP01856	P70786	Identity=31.25//E-value=4e-43	[2]:Electrochemical Potential-driven Transporters	[2.A]:Porters (uniporters, symporters, antiporters)	[2.A.1]:The Major Facilitator Superfamily (MFS)
TP01902	Q870L2	Identity=55.87//E-value=0.0	[2]:Electrochemical Potential-driven Transporters	[2.A]:Porters (uniporters, symporters, antiporters)	[2.A.1]:The Major Facilitator Superfamily (MFS)
TP01924	P38152	Identity=44.59//E-value=6e-84	[2]:Electrochemical Potential-driven Transporters	[2.A]:Porters (uniporters, symporters, antiporters)	[2.A.29]:The Mitochondrial Carrier (MC) Family
TP01939	P70786	Identity=32.36//E-value=7e-44	[2]:Electrochemical Potential-driven Transporters	[2.A]:Porters (uniporters, symporters, antiporters)	[2.A.1]:The Major Facilitator Superfamily (MFS)
TP01942	P08107	Identity=64.09//E-value=0.0	[1]:Channels/Pores	[1.A]:alpha-Type Channels	[1.A.33]:The Cation Channel-forming Heat Shock Protein-70 (Hsp70) Family
TP01993	P25346	Identity=34.23//E-value=1e-82	[2]:Electrochemical Potential-driven Transporters	[2.A]:Porters (uniporters, symporters, antiporters)	[2.A.1]:The Major Facilitator Superfamily (MFS)
TP01994	Q12462	Identity=31.97//E-value=2e-33	[3]:Primary Active Transporters	[3.A]:P-P-bond-hydrolysis-driven transporters	[3.A.20]:The Peroxisomal Protein Importer (PPI) Family
TP01995	Q99271	Identity=30.33//E-value=8e-70	[2]:Electrochemical Potential-driven Transporters	[2.A]:Porters (uniporters, symporters, antiporters)	[2.A.36]:The Monovalent Cation:Proton Antiporter-1 (CPA1) Family
TP01999	H2E274	Identity=37.95//E-value=2e-125	[2]:Electrochemical Potential-driven Transporters	[2.A]:Porters (uniporters, symporters, antiporters)	[2.A.1]:The Major Facilitator Superfamily (MFS)
TP02005	P38921	Identity=39.01//E-value=1e-55	[2]:Electrochemical Potential-driven Transporters	[2.A]:Porters (uniporters, symporters, antiporters)	[2.A.29]:The Mitochondrial Carrier (MC) Family
TP02025	P43601	Identity=37.00//E-value=1e-93	[9]:Incompletely Characterized Transport Systems	[9.A]:Recognized transporters of unknown biochemical mechanism	[9.A.15]:The MerE Mercuric Ion (Hg2+) Permease (MerE) Family
TP02032	P32610	Identity=70.94//E-value=7e-130	[3]:Primary Active Transporters	[3.A]:P-P-bond-hydrolysis-driven transporters	[3.A.2]:The H+- or Na+-translocating F-type, V-type and A-type ATPase (F-ATPase) Superfamily
TP02054	P32835	Identity=31.75//E-value=2e-25	[9]:Incompletely Characterized Transport Systems	[9.A]:Recognized transporters of unknown biochemical mechanism	[9.A.50]:The Nuclear t-RNA exporter (t-Exporter) Family
TP02055	Q03730	Identity=35.70//E-value=1e-84	[2]:Electrochemical Potential-driven Transporters	[2.A]:Porters (uniporters, symporters, antiporters)	[2.A.7]:The Drug/Metabolite Transporter (DMT) Superfamily
TP02058	O14031	Identity=44.26//E-value=0.0	[2]:Electrochemical Potential-driven Transporters	[2.A]:Porters (uniporters, symporters, antiporters)	[2.A.67]:The Oligopeptide Transporter (OPT) Family
TP02075	Q6P4Q7	Identity=35.77//E-value=5e-63	[9]:Incompletely Characterized Transport Systems	[9.A]:Recognized transporters of unknown biochemical mechanism	[9.A.40]:The HlyC/CorC (HCC) Family
TP02079	A2QW01	Identity=45.39//E-value=4e-164	[1]:Channels/Pores	[1.A]:alpha-Type Channels	[1.A.88]:the fungal potassium channel (f-kch) family
TP02092	Q7SCU1	Identity=36.97//E-value=1e-122	[2]:Electrochemical Potential-driven Transporters	[2.A]:Porters (uniporters, symporters, antiporters)	[2.A.1]:The Major Facilitator Superfamily (MFS)
TP02126	Q8IB73	Identity=50.17//E-value=5e-96	[2]:Electrochemical Potential-driven Transporters	[2.A]:Porters (uniporters, symporters, antiporters)	[2.A.29]:The Mitochondrial Carrier (MC) Family
TP02141	P19807	Identity=30.33//E-value=1e-72	[2]:Electrochemical Potential-driven Transporters	[2.A]:Porters (uniporters, symporters, antiporters)	[2.A.3]:The Amino Acid-Polyamine-Organocation (APC) Family
TP02151	Q9Y860	Identity=38.72//E-value=3e-98	[2]:Electrochemical Potential-driven Transporters	[2.A]:Porters (uniporters, symporters, antiporters)	[2.A.3]:The Amino Acid-Polyamine-Organocation (APC) Family
TP02184	P32386	Identity=34.37//E-value=0.0	[3]:Primary Active Transporters	[3.A]:P-P-bond-hydrolysis-driven transporters	[3.A.1]:The ATP-binding Cassette (ABC) Superfamily
TP02186	B6H9Q3	Identity=30.86//E-value=1e-50	[2]:Electrochemical Potential-driven Transporters	[2.A]:Porters (uniporters, symporters, antiporters)	[2.A.1]:The Major Facilitator Superfamily (MFS)
TP02188	Q9ZUA5	Identity=43.91//E-value=3e-55	[2]:Electrochemical Potential-driven Transporters	[2.A]:Porters (uniporters, symporters, antiporters)	[2.A.89]:The Vacuolar Iron Transporter (VIT) Family
TP02197	P38993	Identity=30.00//E-value=5e-43	[2]:Electrochemical Potential-driven Transporters	[2.A]:Porters (uniporters, symporters, antiporters)	[2.A.108]:the iron/lead transporter (ilt) family
TP02217	Q7SD12	Identity=38.65//E-value=2e-128	[2]:Electrochemical Potential-driven Transporters	[2.A]:Porters (uniporters, symporters, antiporters)	[2.A.1]:The Major Facilitator Superfamily (MFS)
TP02236	Q09752	Identity=32.02//E-value=1e-48	[2]:Electrochemical Potential-driven Transporters	[2.A]:Porters (uniporters, symporters, antiporters)	[2.A.1]:The Major Facilitator Superfamily (MFS)
TP02250	Q96UY0	Identity=51.40//E-value=2e-133	[1]:Channels/Pores	[1.A]:alpha-Type Channels	[1.A.11]:The Ammonia Transporter Channel (Amt) Family
TP02256	J5PL79	Identity=37.00//E-value=0.0	[1]:Channels/Pores	[1.A]:alpha-Type Channels	[1.A.17]:The Calcium-Dependent Chloride Channel (Ca-ClC) Family
TP02266	G0S4T0	Identity=31.34//E-value=0.0	[1]:Channels/Pores	[1.I]:Membrane-bounded channels	[1.I.1]:the nuclear pore complex (npc) family
TP02279	P77735	Identity=41.28//E-value=2e-79	[8]:Accessory Factors Involved in Transport	[8.A]:Auxiliary transport proteins	[8.A.5]:The Voltage-gated K+ Channel beta-subunit (Kvbeta) Family
TP02293	A2R3H2	Identity=38.56//E-value=5e-100	[2]:Electrochemical Potential-driven Transporters	[2.A]:Porters (uniporters, symporters, antiporters)	[2.A.1]:The Major Facilitator Superfamily (MFS)
TP02323	B2W864	Identity=41.81//E-value=2e-44	[1]:Channels/Pores	[1.B]:beta-Barrel Porins	[1.B.8]:The Mitochondrial and Plastid Porin (MPP) Family
TP02326	P53389	Identity=48.63//E-value=0.0	[2]:Electrochemical Potential-driven Transporters	[2.A]:Porters (uniporters, symporters, antiporters)	[2.A.1]:The Major Facilitator Superfamily (MFS)
TP02336	P38297	Identity=33.91//E-value=1e-131	[9]:Incompletely Characterized Transport Systems	[9.B]:Putative transport proteins	[9.B.25]:The Mitochondrial Inner/Outer Membrane Fusion (MMF) Family
TP02341	Q7SD12	Identity=39.69//E-value=8e-124	[2]:Electrochemical Potential-driven Transporters	[2.A]:Porters (uniporters, symporters, antiporters)	[2.A.1]:The Major Facilitator Superfamily (MFS)
TP02364	Q9P937	Identity=44.34//E-value=0.0	[2]:Electrochemical Potential-driven Transporters	[2.A]:Porters (uniporters, symporters, antiporters)	[2.A.36]:The Monovalent Cation:Proton Antiporter-1 (CPA1) Family
TP02365	P78577	Identity=62.09//E-value=0.0	[3]:Primary Active Transporters	[3.A]:P-P-bond-hydrolysis-driven transporters	[3.A.1]:The ATP-binding Cassette (ABC) Superfamily
TP02369	P25694	Identity=75.72//E-value=0.0	[3]:Primary Active Transporters	[3.A]:P-P-bond-hydrolysis-driven transporters	[3.A.16]:The Endoplasmic Reticular Retrotranslocon (ER-RT) Family
TP02370	Q9UVL6	Identity=37.35//E-value=0.0	[3]:Primary Active Transporters	[3.A]:P-P-bond-hydrolysis-driven transporters	[3.A.3]:The P-type ATPase (P-ATPase) Superfamily
TP02376	A2QK30	Identity=43.95//E-value=1e-70	[1]:Channels/Pores	[1.A]:alpha-Type Channels	[1.A.101]:the peroxisomal pore-forming pex11 (pex11) family
TP02385	Q59UQ7	Identity=35.93//E-value=2e-73	[2]:Electrochemical Potential-driven Transporters	[2.A]:Porters (uniporters, symporters, antiporters)	[2.A.28]:The Bile Acid:Na+ Symporter (BASS) Family
TP02386	P33303	Identity=61.31//E-value=7e-126	[2]:Electrochemical Potential-driven Transporters	[2.A]:Porters (uniporters, symporters, antiporters)	[2.A.29]:The Mitochondrial Carrier (MC) Family
TP02400	A0ST42	Identity=45.23//E-value=2e-147	[2]:Electrochemical Potential-driven Transporters	[2.A]:Porters (uniporters, symporters, antiporters)	[2.A.1]:The Major Facilitator Superfamily (MFS)
TP02423	Q9UEF7	Identity=34.35//E-value=2e-77	[8]:Accessory Factors Involved in Transport	[8.A]:Auxiliary transport proteins	[8.A.49]:The Klotho Auxiliary Protein (Klotho) Family
TP02424	Q7SD12	Identity=36.35//E-value=1e-113	[2]:Electrochemical Potential-driven Transporters	[2.A]:Porters (uniporters, symporters, antiporters)	[2.A.1]:The Major Facilitator Superfamily (MFS)
TP02425	A2QTF4	Identity=36.77//E-value=1e-84	[2]:Electrochemical Potential-driven Transporters	[2.A]:Porters (uniporters, symporters, antiporters)	[2.A.1]:The Major Facilitator Superfamily (MFS)
TP02434	C8ZEM9	Identity=34.81//E-value=3e-14	[3]:Primary Active Transporters	[3.A]:P-P-bond-hydrolysis-driven transporters	[3.A.16]:The Endoplasmic Reticular Retrotranslocon (ER-RT) Family
TP02435	P22142	Identity=79.50//E-value=0.0	[3]:Primary Active Transporters	[3.D]:Oxidoreduction-driven transporters	[3.D.1]:The H+ or Na+-translocating NADH Dehydrogenase (NDH) Family
TP02454	Q9Y519	Identity=34.08//E-value=4e-51	[2]:Electrochemical Potential-driven Transporters	[2.A]:Porters (uniporters, symporters, antiporters)	[2.A.82]:The Organic Solute Transporter (OST) Family
TP02492	G0S4X2	Identity=35.23//E-value=1e-49	[1]:Channels/Pores	[1.I]:Membrane-bounded channels	[1.I.1]:the nuclear pore complex (npc) family
TP02510	A9SCA8	Identity=30.71//E-value=1e-24	[3]:Primary Active Transporters	[3.A]:P-P-bond-hydrolysis-driven transporters	[3.A.1]:The ATP-binding Cassette (ABC) Superfamily
TP02529	E7LWL7	Identity=31.04//E-value=2e-46	[3]:Primary Active Transporters	[3.A]:P-P-bond-hydrolysis-driven transporters	[3.A.16]:The Endoplasmic Reticular Retrotranslocon (ER-RT) Family
TP02535	F4K2G0	Identity=32.32//E-value=9e-15	[3]:Primary Active Transporters	[3.D]:Oxidoreduction-driven transporters	[3.D.1]:The H+ or Na+-translocating NADH Dehydrogenase (NDH) Family
TP02583	Q4WVR6	Identity=52.31//E-value=1e-89	[9]:Incompletely Characterized Transport Systems	[9.B]:Putative transport proteins	[9.B.143]:The 6 TMS DUF1275/Pf06912 (DUF1275) Family
TP02588	U9UKY5	Identity=36.26//E-value=2e-99	[2]:Electrochemical Potential-driven Transporters	[2.A]:Porters (uniporters, symporters, antiporters)	[2.A.17]:The Proton-dependent Oligopeptide Transporter (POT) Family
TP02594	E7LWL7	Identity=60.86//E-value=0.0	[3]:Primary Active Transporters	[3.A]:P-P-bond-hydrolysis-driven transporters	[3.A.16]:The Endoplasmic Reticular Retrotranslocon (ER-RT) Family
TP02597	P48233	Identity=33.78//E-value=2e-109	[2]:Electrochemical Potential-driven Transporters	[2.A]:Porters (uniporters, symporters, antiporters)	[2.A.29]:The Mitochondrial Carrier (MC) Family
TP02608	P70786	Identity=31.25//E-value=2e-40	[2]:Electrochemical Potential-driven Transporters	[2.A]:Porters (uniporters, symporters, antiporters)	[2.A.1]:The Major Facilitator Superfamily (MFS)
TP02613	P15365	Identity=30.35//E-value=2e-67	[2]:Electrochemical Potential-driven Transporters	[2.A]:Porters (uniporters, symporters, antiporters)	[2.A.1]:The Major Facilitator Superfamily (MFS)
TP02633	P32835	Identity=30.06//E-value=4e-24	[9]:Incompletely Characterized Transport Systems	[9.A]:Recognized transporters of unknown biochemical mechanism	[9.A.50]:The Nuclear t-RNA exporter (t-Exporter) Family
TP02634	P23968	Identity=70.49//E-value=6e-74	[3]:Primary Active Transporters	[3.A]:P-P-bond-hydrolysis-driven transporters	[3.A.2]:The H+- or Na+-translocating F-type, V-type and A-type ATPase (F-ATPase) Superfamily
TP02690	P53047	Identity=30.69//E-value=1e-35	[9]:Incompletely Characterized Transport Systems	[9.A]:Recognized transporters of unknown biochemical mechanism	[9.A.26]:The Lipid-translocating Exporter (LTE) Family
TP02700	Q4WHY8	Identity=49.28//E-value=5e-61	[1]:Channels/Pores	[1.A]:alpha-Type Channels	[1.A.56]:The Copper Transporter (Ctr) Family
TP02701	P53322	Identity=30.80//E-value=1e-66	[2]:Electrochemical Potential-driven Transporters	[2.A]:Porters (uniporters, symporters, antiporters)	[2.A.1]:The Major Facilitator Superfamily (MFS)
TP02724	E7Q288	Identity=45.49//E-value=2e-65	[3]:Primary Active Transporters	[3.A]:P-P-bond-hydrolysis-driven transporters	[3.A.16]:The Endoplasmic Reticular Retrotranslocon (ER-RT) Family
TP02726	Q83XH1	Identity=30.02//E-value=9e-65	[3]:Primary Active Transporters	[3.A]:P-P-bond-hydrolysis-driven transporters	[3.A.1]:The ATP-binding Cassette (ABC) Superfamily
TP02734	Q7SD12	Identity=36.31//E-value=2e-103	[2]:Electrochemical Potential-driven Transporters	[2.A]:Porters (uniporters, symporters, antiporters)	[2.A.1]:The Major Facilitator Superfamily (MFS)
TP02750	Q42524	Identity=33.51//E-value=4e-75	[4]:Group Translocators	[4.C]:Acyl CoA ligase-coupled transporters	[4.C.1]:The Proposed Fatty Acid Transporter (FAT) Family
TP02795	Q4WUA9	Identity=58.91//E-value=1e-170	[2]:Electrochemical Potential-driven Transporters	[2.A]:Porters (uniporters, symporters, antiporters)	[2.A.7]:The Drug/Metabolite Transporter (DMT) Superfamily
TP02815	O60684	Identity=57.87//E-value=0.0	[1]:Channels/Pores	[1.I]:Membrane-bounded channels	[1.I.1]:the nuclear pore complex (npc) family
TP02821	O95067	Identity=39.41//E-value=1e-62	[1]:Channels/Pores	[1.I]:Membrane-bounded channels	[1.I.1]:the nuclear pore complex (npc) family
TP02826	Q7SB51	Identity=43.93//E-value=5e-125	[1]:Channels/Pores	[1.A]:alpha-Type Channels	[1.A.43]:The PRD1 Phage DNA Delivery (PRD1-DD) Family
TP02850	P38702	Identity=49.33//E-value=7e-122	[2]:Electrochemical Potential-driven Transporters	[2.A]:Porters (uniporters, symporters, antiporters)	[2.A.29]:The Mitochondrial Carrier (MC) Family
TP02909	S0E1C0	Identity=36.30//E-value=1e-20	[9]:Incompletely Characterized Transport Systems	[9.B]:Putative transport proteins	[9.B.56]:The Unknown IT-9 (UIT9) Family
TP02928	Q5A8J5	Identity=36.42//E-value=5e-103	[2]:Electrochemical Potential-driven Transporters	[2.A]:Porters (uniporters, symporters, antiporters)	[2.A.1]:The Major Facilitator Superfamily (MFS)
TP02930	Q5A8J5	Identity=33.96//E-value=5e-102	[2]:Electrochemical Potential-driven Transporters	[2.A]:Porters (uniporters, symporters, antiporters)	[2.A.1]:The Major Facilitator Superfamily (MFS)
