# Supplementary material for: Genome sequencing and analysis of Talaromyces pinophilus provide insights into biotechnological applications
Source: Sci Rep. 2017 Mar 28;7:490. doi: 10.1038/s41598-017-00567-0 (PMC5428652; doi:10.1038/s41598-017-00567-0)
Supplement: Supplementary file 4 — Dataset 3 [file 41598_2017_567_MOESM4_ESM.xls]

## Sheet: Sheet1
Supplementary Dataset S3. The secretome of Talaromyces pinophilus1-95 and function annotation
Gene ID	KEGG annotation	CWDEs	CAZy family	Starch degrading enzymes	Secretome
TP00011	NA	NA	NA		non-classical
TP00017	NA	NA	NA		non-classical
TP00027	NA	NA	NA		classical
TP00028	NA	NA	CBM1		classical
TP00040	NA	NA	AA7		classical
TP00044	NA	NA	NA		non-classical
TP00045	K00540 E1.-.-.- 1. Oxidoreductases 1.- 1.-.- 1.-.-.- K00540 E1.-.-.- -- -- --	NA	AA7		classical
TP00058	NA	NA	NA		non-classical
TP00071	K01187 malZ alpha-glucosidase 3.2.1.20 Metabolism; Carbohydrate metabolism; Galactose metabolism [PATH:ko00052] Metabolism; Carbohydrate metabolism; Starch and sucrose metabolism [PATH:ko00500]	NA	CBM20;GH31	α-glucosidase	classical
TP00090	K03842 ALG1 beta-1,4-mannosyltransferase 2.4.1.142 Metabolism; Glycan biosynthesis and metabolism; N-Glycan biosynthesis [PATH:ko00510] Metabolism; Glycan biosynthesis and metabolism; Various types of N-glycan biosynthesis [PATH:ko00513]	NA	GT33		non-classical
TP00120	NA	NA	NA		classical
TP00154	K00505 TYR tyrosinase 1.14.18.1 Metabolism; Amino acid metabolism; Tyrosine metabolism [PATH:ko00350] Metabolism; Metabolism of cofactors and vitamins; Riboflavin metabolism [PATH:ko00740] Metabolism; Biosynthesis of other secondary metabolites; Isoquinoline alkaloid biosynthesis [PATH:ko00950] Metabolism; Biosynthesis of other secondary metabolites; Betalain biosynthesis [PATH:ko00965] Organisma…	NA	NA		classical
TP00156	K00108 betA, CHDH choline dehydrogenase 1.1.99.1 Metabolism; Amino acid metabolism; Glycine, serine and threonine metabolism [PATH:ko00260]	NA	AA3;AA8		classical
TP00165	NA	NA	NA		classical
TP00185	K05284 PIGM phosphatidylinositol glycan, class M 2.4.1.- Metabolism; Glycan biosynthesis and metabolism; Glycosylphosphatidylinositol(GPI)-anchor biosynthesis [PATH:ko00563]	NA	GT50		non-classical
TP00192	K00540 E1.-.-.- 1. Oxidoreductases 1.- 1.-.- 1.-.-.- K00540 E1.-.-.- -- -- --	NA	NA		classical
TP00199	K15855 csxA exo-1,4-beta-D-glucosaminidase 3.2.1.165 Metabolism; Carbohydrate metabolism; Amino sugar and nucleotide sugar metabolism [PATH:ko00520]	NA	GH2		classical
TP00224	K05770 BZRP benzodiazapine receptor -- Environmental Information Processing; Signaling molecules and interaction; Neuroactive ligand-receptor interaction [PATH:ko04080] Human Diseases; Infectious diseases; HTLV-I infection [PATH:ko05166]	NA	NA		non-classical
TP00225	K01183 E3.2.1.14 chitinase 3.2.1.14 Metabolism; Carbohydrate metabolism; Amino sugar and nucleotide sugar metabolism [PATH:ko00520]	NA	GH18		classical
TP00241	NA	NA	GH64		classical
TP00252	NA	NA	NA		classical
TP00268	K11231 SLN1 osomolarity two-component system, sensor histidine kinase SLN1 2.7.13.3 Environmental Information Processing; Signal transduction; Two-component system [PATH:ko02020] Environmental Information Processing; Signal transduction; MAPK signaling pathway - yeast [PATH:ko04011]	NA	NA		non-classical
TP00272	NA	NA	NA		classical
TP00273	NA	NA	NA		classical
TP00283	K01181 E3.2.1.8, xynA endo-1,4-beta-xylanase 3.2.1.8 --	NA	GH62		classical
TP00289	NA	NA	NA		non-classical
TP00301	NA	Acetyl xylan esterase	CBM1;CE2;CE3		classical
TP00302	K05349 bglX beta-glucosidase 3.2.1.21 Metabolism; Carbohydrate metabolism; Starch and sucrose metabolism [PATH:ko00500] Metabolism; Metabolism of other amino acids; Cyanoamino acid metabolism [PATH:ko00460] Metabolism; Biosynthesis of other secondary metabolites; Phenylpropanoid biosynthesis [PATH:ko00940]	β-glucosidase	GH3		classical
TP00303	K01206 FUCA alpha-L-fucosidase 3.2.1.51 Metabolism; Glycan biosynthesis and metabolism; Other glycan degradation [PATH:ko00511]	α-L-fucosidase	GH29		classical
TP00304	NA	NA	GH39		classical
TP00305	K15921 xynD arabinoxylan arabinofuranohydrolase 3.2.1.55 Metabolism; Carbohydrate metabolism; Amino sugar and nucleotide sugar metabolism [PATH:ko00520]	NA	GH43		classical
TP00306	K01206 FUCA alpha-L-fucosidase 3.2.1.51 Metabolism; Glycan biosynthesis and metabolism; Other glycan degradation [PATH:ko00511]	α-L-fucosidase	GH29		classical
TP00309	K12960 mtaD 5-methylthioadenosine/S-adenosylhomocysteine deaminase 3.5.4.31 3.5.4.28 Metabolism; Amino acid metabolism; Cysteine and methionine metabolism [PATH:ko00270]	NA	CE9		non-classical
TP00317	NA	NA	NA		non-classical
TP00330	K01046 E3.1.1.3 triacylglycerol lipase 3.1.1.3 Metabolism; Lipid metabolism; Glycerolipid metabolism [PATH:ko00561]	NA	NA		classical
TP00334	NA	NA	NA		classical
TP00336	K01212 sacC levanase 3.2.1.65 Metabolism; Carbohydrate metabolism; Starch and sucrose metabolism [PATH:ko00500]	NA	CBM38;GH32		classical
TP00341	NA	NA	NA		classical
TP00346	K00517 E1.14.-.- -- -- Metabolism; Metabolism of terpenoids and polyketides; Limonene and pinene degradation [PATH:ko00903] Metabolism; Biosynthesis of other secondary metabolites; Stilbenoid, diarylheptanoid and gingerol biosynthesis [PATH:ko00945] Metabolism; Xenobiotics biodegradation and metabolism; Aminobenzoate degradation [PATH:ko00627] Metabolism; Xenobiotics biodegradation and metabolism…	NA	NA		non-classical
TP00367	K01228 GCS1 mannosyl-oligosaccharide glucosidase 3.2.1.106 Metabolism; Glycan biosynthesis and metabolism; N-Glycan biosynthesis [PATH:ko00510] Genetic Information Processing; Folding, sorting and degradation; Protein processing in endoplasmic reticulum [PATH:ko04141]	NA	GH37;GH63		classical
TP00379	NA	NA	NA		non-classical
TP00380	NA	NA	NA		classical
TP00436	K01181 E3.2.1.8, xynA endo-1,4-beta-xylanase 3.2.1.8 --	β-1,4-endoxylanase	GH11		classical
TP00447	NA	NA	NA		non-classical
TP00459	NA	NA	NA		non-classical
TP00461	NA	NA	NA		non-classical
TP00466	K01045 PON arylesterase / paraoxonase 3.1.1.2 3.1.8.1 Metabolism; Xenobiotics biodegradation and metabolism; Aminobenzoate degradation [PATH:ko00627] Metabolism; Xenobiotics biodegradation and metabolism; Bisphenol degradation [PATH:ko00363]	NA	NA		non-classical
TP00481	NA	NA	NA		classical
TP00514	K01381 E3.4.23.25 saccharopepsin 3.4.23.25 --	NA	NA		classical
TP00515	NA	NA	NA		non-classical
TP00595	NA	NA	NA		classical
TP00597	K01046 E3.1.1.3 triacylglycerol lipase 3.1.1.3 Metabolism; Lipid metabolism; Glycerolipid metabolism [PATH:ko00561]	NA	CE10		classical
TP00616	K01480 speB agmatinase 3.5.3.11 Metabolism; Amino acid metabolism; Arginine and proline metabolism [PATH:ko00330]	NA	NA		classical
TP00625	K05661 ABCB6 ATP-binding cassette, subfamily B (MDR/TAP), member 6 -- Environmental Information Processing; Membrane transport; ABC transporters [PATH:ko02010]	NA	NA		non-classical
TP00654	NA	NA	NA		classical
TP00655	NA	NA	NA		classical
TP00667	NA	NA	NA		classical
TP00677	NA	NA	NA		classical
TP00703	NA	NA	AA7		classical
TP00704	NA	NA	NA		classical
TP00718	K18579 6GAL galactan endo-1,6-beta-galactosidase 3.2.1.164 --	NA	GH30		classical
TP00731	K18580 RHGA rhamnogalacturonan hydrolase 3.2.1.171 --	Rhamnogalacturonan hydrolase	GH28		classical
TP00773	K01074 PPT palmitoyl-protein thioesterase 3.1.2.22 Metabolism; Overview; Fatty acid metabolism [PATH:ko01212] Metabolism; Lipid metabolism; Fatty acid elongation [PATH:ko00062] Cellular Processes; Transport and catabolism; Lysosome [PATH:ko04142]	NA	NA		classical
TP00812	NA	NA	NA		classical
TP00813	NA	NA	NA		classical
TP00819	K01288 KEX1 carboxypeptidase D 3.4.16.6 --	NA	NA		classical
TP00824	NA	NA	NA		non-classical
TP00832	NA	NA	NA		classical
TP00834	K05529 MNN9 mannan polymerase complexes MNN9 subunit 2.4.1.- Metabolism; Glycan biosynthesis and metabolism; Various types of N-glycan biosynthesis [PATH:ko00513]	NA	GT62		non-classical
TP00860	K08968 E1.8.4.14 L-methionine (R)-S-oxide reductase 1.8.4.14 Metabolism; Amino acid metabolism; Cysteine and methionine metabolism [PATH:ko00270]	NA	NA		classical
TP00862	K08139 HXT MFS transporter, SP family, sugar:H+ symporter -- Cellular Processes; Cell growth and death; Meiosis - yeast [PATH:ko04113]	NA	NA		non-classical
TP00876	K00326 E1.6.2.2 cytochrome-b5 reductase 1.6.2.2 Metabolism; Carbohydrate metabolism; Amino sugar and nucleotide sugar metabolism [PATH:ko00520]	NA	NA		non-classical
TP00914	NA	NA	NA		non-classical
TP00923	NA	NA	NA		classical
TP00924	NA	NA	NA		non-classical
TP00945	K05917 CYP51 sterol 14-demethylase 1.14.13.70 Metabolism; Lipid metabolism; Steroid biosynthesis [PATH:ko00100]	NA	NA		non-classical
TP00947	K13366 MPAO, PAO1 polyamine oxidase 1.5.3.14 1.5.3.16 1.5.3.- Metabolism; Amino acid metabolism; Arginine and proline metabolism [PATH:ko00330] Metabolism; Metabolism of other amino acids; beta-Alanine metabolism [PATH:ko00410]	NA	NA		classical
TP00951	NA	NA	NA		classical
TP00955	K01452 E3.5.1.41 chitin deacetylase 3.5.1.41 Metabolism; Carbohydrate metabolism; Amino sugar and nucleotide sugar metabolism [PATH:ko00520]	NA	CE4		non-classical
TP00978	K17686 copA, ATP7 Cu+-exporting ATPase 3.6.3.54 --	NA	NA		classical
TP00995	NA	NA	NA		non-classical
TP01003	NA	NA	NA		classical
TP01040	NA	NA	NA		classical
TP01045	NA	NA	NA		classical
TP01046	NA	NA	NA		non-classical
TP01051	NA	NA	NA		classical
TP01060	K00521 E1.16.1.7 ferric-chelate reductase 1.16.1.7 --	NA	NA		classical
TP01079	NA	NA	NA		non-classical
TP01085	K00472 E1.14.11.2 prolyl 4-hydroxylase 1.14.11.2 Metabolism; Amino acid metabolism; Arginine and proline metabolism [PATH:ko00330]	NA	NA		non-classical
TP01098	K05989 E3.2.1.40 alpha-L-rhamnosidase 3.2.1.40 --	NA	GH78		classical
TP01099	K01213 E3.2.1.67 galacturan 1,4-alpha-galacturonidase 3.2.1.67 Metabolism; Carbohydrate metabolism; Pentose and glucuronate interconversions [PATH:ko00040] Metabolism; Carbohydrate metabolism; Starch and sucrose metabolism [PATH:ko00500]	NA	GH28		classical
TP01107	NA	NA	NA		non-classical
TP01115	K13095 SF1 splicing factor 1 Complex A Other components Complex A specific factors K13095 SF1; splicing factor 1 -- --	NA	NA		non-classical
TP01118	NA	NA	NA		classical
TP01128	K08139 HXT MFS transporter, SP family, sugar:H+ symporter -- Cellular Processes; Cell growth and death; Meiosis - yeast [PATH:ko04113]	NA	NA		non-classical
TP01149	K05349 bglX beta-glucosidase 3.2.1.21 Metabolism; Carbohydrate metabolism; Starch and sucrose metabolism [PATH:ko00500] Metabolism; Metabolism of other amino acids; Cyanoamino acid metabolism [PATH:ko00460] Metabolism; Biosynthesis of other secondary metabolites; Phenylpropanoid biosynthesis [PATH:ko00940]	β-glucosidase	GH3		classical
TP01155	K10089 M6PR cation-dependent mannose-6-phosphate receptor -- Cellular Processes; Transport and catabolism; Phagosome [PATH:ko04145] Cellular Processes; Transport and catabolism; Lysosome [PATH:ko04142]	NA	NA		classical
TP01163	K02429 fucP MFS transporter, FHS family, L-fucose permease Major Facilitator Superfamily (MFS) Sugar transporters Fucose:H+ symporter (FHS) family K02429 fucP; MFS transporter, FHS family, L-fucose permease -- --	NA	NA		non-classical
TP01172	K12345 SRD5A3 3-oxo-5-alpha-steroid 4-dehydrogenase 3 1.3.1.22 1.3.1.94 Metabolism; Lipid metabolism; Steroid hormone biosynthesis [PATH:ko00140]	NA	NA		non-classical
TP01174	K02951 RP-S12e, RPS12 small subunit ribosomal protein S12e -- Genetic Information Processing; Translation; Ribosome [PATH:ko03010]	NA	NA		non-classical
TP01186	NA	NA	NA		non-classical
TP01187	NA	NA	GT90		classical
TP01195	NA	NA	NA		classical
TP01232	NA	NA	NA		classical
TP01267	K01381 E3.4.23.25 saccharopepsin 3.4.23.25 --	NA	NA		classical
TP01271	K18637 AXL2 axial budding pattern protein 2 Eukaryotic cytoskeleton proteins Septins Septin associated proteins K18637 AXL2; axial budding pattern protein 2 -- --	NA	NA		classical
TP01281	NA	NA	NA		non-classical
TP01327	NA	NA	NA		non-classical
TP01340	K12349 ASAH2 neutral ceramidase 3.5.1.23 Metabolism; Lipid metabolism; Sphingolipid metabolism [PATH:ko00600] Environmental Information Processing; Signal transduction; Sphingolipid signaling pathway [PATH:ko04071]	NA	NA		classical
TP01341	NA	NA	NA		classical
TP01392	NA	NA	NA		non-classical
TP01398	NA	NA	NA		non-classical
TP01404	K03844 ALG11 alpha-1,2-mannosyltransferase 2.4.1.131 Metabolism; Glycan biosynthesis and metabolism; N-Glycan biosynthesis [PATH:ko00510] Metabolism; Glycan biosynthesis and metabolism; Various types of N-glycan biosynthesis [PATH:ko00513]	NA	GT4		non-classical
TP01407	NA	NA	NA		classical
TP01415	NA	NA	NA		classical
TP01416	K07441 ALG14 beta-1,4-N-acetylglucosaminyltransferase 2.4.1.141 Metabolism; Glycan biosynthesis and metabolism; N-Glycan biosynthesis [PATH:ko00510] Metabolism; Glycan biosynthesis and metabolism; Various types of N-glycan biosynthesis [PATH:ko00513]	NA	NA		non-classical
TP01438	NA	NA	NA		classical
TP01441	K12343 SRD5A1 3-oxo-5-alpha-steroid 4-dehydrogenase 1 1.3.1.22 Metabolism; Lipid metabolism; Steroid hormone biosynthesis [PATH:ko00140]	NA	NA		non-classical
TP01446	NA	NA	NA		classical
TP01460	NA	NA	NA		non-classical
TP01461	K17687 CYP4A11 alkane 1-monooxygenase 1.14.15.3 Metabolism; Lipid metabolism; Fatty acid degradation [PATH:ko00071] Metabolism; Lipid metabolism; Arachidonic acid metabolism [PATH:ko00590] Metabolism; Metabolism of cofactors and vitamins; Retinol metabolism [PATH:ko00830] Organismal Systems; Circulatory system; Vascular smooth muscle contraction [PATH:ko04270]	NA	NA		non-classical
TP01523	NA	NA	NA		non-classical
TP01527	NA	NA	NA		classical
TP01529	NA	NA	NA		non-classical
TP01536	NA	NA	NA		classical
TP01542	NA	NA	NA		classical
TP01547	NA	NA	NA		classical
TP01552	NA	NA	NA		non-classical
TP01569	K02429 fucP MFS transporter, FHS family, L-fucose permease Major Facilitator Superfamily (MFS) Sugar transporters Fucose:H+ symporter (FHS) family K02429 fucP; MFS transporter, FHS family, L-fucose permease -- --	NA	NA		non-classical
TP01576	NA	α-L-arabinofuranosidase	CBM42;GH54		classical
TP01624	NA	NA	NA		non-classical
TP01636	K12669 OST3, OST6 oligosaccharyltransferase complex subunit gamma -- Metabolism; Glycan biosynthesis and metabolism; N-Glycan biosynthesis [PATH:ko00510] Metabolism; Glycan biosynthesis and metabolism; Various types of N-glycan biosynthesis [PATH:ko00513] Genetic Information Processing; Folding, sorting and degradation; Protein processing in endoplasmic reticulum [PATH:ko04141]	NA	NA		classical
TP01647	NA	NA	NA		classical
TP01652	K09580 PDIA1, P4HB protein disulfide-isomerase A1 5.3.4.1 Genetic Information Processing; Folding, sorting and degradation; Protein processing in endoplasmic reticulum [PATH:ko04141]	NA	NA		classical
TP01677	K01288 KEX1 carboxypeptidase D 3.4.16.6 --	NA	NA		classical
TP01685	NA	NA	GH128		classical
TP01693	K12666 OST1, RPN1 oligosaccharyltransferase complex subunit alpha (ribophorin I) -- Metabolism; Glycan biosynthesis and metabolism; N-Glycan biosynthesis [PATH:ko00510] Metabolism; Glycan biosynthesis and metabolism; Various types of N-glycan biosynthesis [PATH:ko00513] Genetic Information Processing; Folding, sorting and degradation; Protein processing in endoplasmic reticulum [PATH:ko04141]	NA	NA		classical
TP01743	NA	NA	NA		classical
TP01747	K03380 E1.14.13.7 phenol 2-monooxygenase 1.14.13.7 Metabolism; Xenobiotics biodegradation and metabolism; Aminobenzoate degradation [PATH:ko00627] Metabolism; Xenobiotics biodegradation and metabolism; Chlorocyclohexane and chlorobenzene degradation [PATH:ko00361] Metabolism; Xenobiotics biodegradation and metabolism; Toluene degradation [PATH:ko00623]	NA	NA		non-classical
TP01749	K01613 psd, PISD phosphatidylserine decarboxylase 4.1.1.65 Metabolism; Lipid metabolism; Glycerophospholipid metabolism [PATH:ko00564]	NA	NA		classical
TP01778	NA	NA	NA		non-classical
TP01827	K05292 PIGT phosphatidylinositol glycan, class T -- Metabolism; Glycan biosynthesis and metabolism; Glycosylphosphatidylinositol(GPI)-anchor biosynthesis [PATH:ko00563]	NA	NA		classical
TP01833	NA	NA	NA		classical
TP01843	NA	NA	NA		classical
TP01844	K03929 pnbA para-nitrobenzyl esterase 3.1.1.- --	NA	CE10		classical
TP01855	NA	NA	NA		classical
TP01872	NA	NA	NA		classical
TP01876	K01183 E3.2.1.14 chitinase 3.2.1.14 Metabolism; Carbohydrate metabolism; Amino sugar and nucleotide sugar metabolism [PATH:ko00520]	NA	GH18		classical
TP01879	K01501 E3.5.5.1 nitrilase 3.5.5.1 Metabolism; Energy metabolism; Nitrogen metabolism [PATH:ko00910] Metabolism; Amino acid metabolism; Tryptophan metabolism [PATH:ko00380] Metabolism; Metabolism of other amino acids; Cyanoamino acid metabolism [PATH:ko00460] Metabolism; Xenobiotics biodegradation and metabolism; Aminobenzoate degradation [PATH:ko00627] Metabolism; Xenobiotics biodegradation and m…	NA	AA7		classical
TP01881	K01205 NAGLU alpha-N-acetylglucosaminidase 3.2.1.50 Metabolism; Glycan biosynthesis and metabolism; Glycosaminoglycan degradation [PATH:ko00531] Cellular Processes; Transport and catabolism; Lysosome [PATH:ko04142]	NA	GH89		classical
TP01893	NA	NA	NA		classical
TP01897	NA	NA	NA		non-classical
TP01903	NA	NA	CBM63		classical
TP01904	K01181 E3.2.1.8, xynA endo-1,4-beta-xylanase 3.2.1.8 --	β-1,4-endoxylanase	GH11		classical
TP01905	K01209 E3.2.1.55, abfA alpha-N-arabinofuranosidase 3.2.1.55 Metabolism; Carbohydrate metabolism; Amino sugar and nucleotide sugar metabolism [PATH:ko00520]	α-L-arabinofuranosidase	GH62		classical
TP01913	NA	NA	NA		classical
TP01926	NA	NA	NA		non-classical
TP01932	K07824 E1.14.13.12 benzoate 4-monooxygenase 1.14.13.12 Metabolism; Overview; Degradation of aromatic compounds [PATH:ko01220] Metabolism; Xenobiotics biodegradation and metabolism; Benzoate degradation [PATH:ko00362] Metabolism; Xenobiotics biodegradation and metabolism; Aminobenzoate degradation [PATH:ko00627]	NA	NA		non-classical
TP01942	K09490 HSPA5, BIP heat shock 70kDa protein 5 -- Genetic Information Processing; Folding, sorting and degradation; Protein export [PATH:ko03060] Genetic Information Processing; Folding, sorting and degradation; Protein processing in endoplasmic reticulum [PATH:ko04141] Organismal Systems; Endocrine system; Thyroid hormone synthesis [PATH:ko04918] Human Diseases; Neurodegenerative diseases; Prion d…	NA	NA		classical
TP01946	NA	NA	NA		classical
TP01955	NA	NA	CBM50		classical
TP01964	NA	NA	NA		non-classical
TP02003	NA	NA	NA		classical
TP02075	K16302 CNNM metal transporter CNNM -- --	NA	NA		classical
TP02087	NA	NA	GH92		classical
TP02096	NA	NA	NA		non-classical
TP02106	K00517 E1.14.-.- -- -- Metabolism; Metabolism of terpenoids and polyketides; Limonene and pinene degradation [PATH:ko00903] Metabolism; Biosynthesis of other secondary metabolites; Stilbenoid, diarylheptanoid and gingerol biosynthesis [PATH:ko00945] Metabolism; Xenobiotics biodegradation and metabolism; Aminobenzoate degradation [PATH:ko00627] Metabolism; Xenobiotics biodegradation and metabolism…	NA	NA		non-classical
TP02135	NA	NA	NA		classical
TP02138	K01213 E3.2.1.67 galacturan 1,4-alpha-galacturonidase 3.2.1.67 Metabolism; Carbohydrate metabolism; Pentose and glucuronate interconversions [PATH:ko00040] Metabolism; Carbohydrate metabolism; Starch and sucrose metabolism [PATH:ko00500]	NA	GH28		classical
TP02150	K01051 E3.1.1.11 pectinesterase 3.1.1.11 Metabolism; Carbohydrate metabolism; Pentose and glucuronate interconversions [PATH:ko00040] Metabolism; Carbohydrate metabolism; Starch and sucrose metabolism [PATH:ko00500]	Pectinesterase	CE8		classical
TP02180	K00273 DAO, aao D-amino-acid oxidase 1.4.3.3 Metabolism; Amino acid metabolism; Glycine, serine and threonine metabolism [PATH:ko00260] Metabolism; Amino acid metabolism; Arginine and proline metabolism [PATH:ko00330] Metabolism; Metabolism of other amino acids; D-Arginine and D-ornithine metabolism [PATH:ko00472] Metabolism; Biosynthesis of other secondary metabolites; Penicillin and cephalospor…	NA	NA		classical
TP02196	NA	NA	NA		classical
TP02197	K00423 E1.10.3.3 L-ascorbate oxidase 1.10.3.3 Metabolism; Carbohydrate metabolism; Ascorbate and aldarate metabolism [PATH:ko00053]	NA	AA1		classical
TP02201	NA	NA	NA		classical
TP02228	NA	NA	NA		non-classical
TP02238	NA	NA	NA		non-classical
TP02251	K17651 ORDA aflatoxin B synthase 1.14.13.175 Metabolism; Biosynthesis of other secondary metabolites; Aflatoxin biosynthesis [PATH:ko00254]	NA	NA		non-classical
TP02261	NA	NA	NA		non-classical
TP02271	NA	NA	NA		classical
TP02364	K03316 TC.CPA1 monovalent cation:H+ antiporter, CPA1 family -- --	NA	NA		non-classical
TP02375	NA	NA	NA		classical
TP02396	NA	NA	NA		classical
TP02404	NA	NA	NA		non-classical
TP02409	K01179 E3.2.1.4 endoglucanase 3.2.1.4 Metabolism; Carbohydrate metabolism; Starch and sucrose metabolism [PATH:ko00500]	NA	GH5		classical
TP02416	K00517 E1.14.-.- -- -- Metabolism; Metabolism of terpenoids and polyketides; Limonene and pinene degradation [PATH:ko00903] Metabolism; Biosynthesis of other secondary metabolites; Stilbenoid, diarylheptanoid and gingerol biosynthesis [PATH:ko00945] Metabolism; Xenobiotics biodegradation and metabolism; Aminobenzoate degradation [PATH:ko00627] Metabolism; Xenobiotics biodegradation and metabolism…	NA	NA		non-classical
TP02421	NA	NA	NA		classical
TP02432	NA	NA	NA		classical
TP02433	NA	NA	CE16		classical
TP02454	NA	NA	NA		non-classical
TP02464	NA	NA	NA		classical
TP02465	NA	NA	NA		non-classical
TP02487	NA	α-L-arabinofuranosidase	CBM42;GH54		classical
TP02499	NA	NA	GT25		classical
TP02500	NA	NA	NA		classical
TP02501	NA	NA	NA		classical
TP02509	NA	NA	NA		non-classical
TP02511	NA	NA	NA		classical
TP02522	K05972 AXE1 acetylxylan esterase 3.1.1.72 --	Acetyl xylan esterase	CE1		classical
TP02523	K07407 E3.2.1.22B, galA, rafA alpha-galactosidase 3.2.1.22 Metabolism; Carbohydrate metabolism; Galactose metabolism [PATH:ko00052] Metabolism; Lipid metabolism; Glycerolipid metabolism [PATH:ko00561] Metabolism; Lipid metabolism; Sphingolipid metabolism [PATH:ko00600] Metabolism; Glycan biosynthesis and metabolism; Glycosphingolipid biosynthesis - globo series [PATH:ko00603]	α-galactosidase	CBM1;GH27;GH36		classical
TP02524	K15921 xynD arabinoxylan arabinofuranohydrolase 3.2.1.55 Metabolism; Carbohydrate metabolism; Amino sugar and nucleotide sugar metabolism [PATH:ko00520]	α-L-arabinofuranosidase	CBM35;CBM36;CBM6;GH43		classical
TP02540	K01452 E3.5.1.41 chitin deacetylase 3.5.1.41 Metabolism; Carbohydrate metabolism; Amino sugar and nucleotide sugar metabolism [PATH:ko00520]	NA	CE4		classical
TP02560	K05535 MNN2 alpha 1,2-mannosyltransferase 2.4.1.- Metabolism; Glycan biosynthesis and metabolism; Various types of N-glycan biosynthesis [PATH:ko00513]	NA	GT71		non-classical
TP02562	NA	NA	NA		classical
TP02572	NA	NA	GH128		classical
TP02573	NA	NA	NA		classical
TP02587	K05349 bglX beta-glucosidase 3.2.1.21 Metabolism; Carbohydrate metabolism; Starch and sucrose metabolism [PATH:ko00500] Metabolism; Metabolism of other amino acids; Cyanoamino acid metabolism [PATH:ko00460] Metabolism; Biosynthesis of other secondary metabolites; Phenylpropanoid biosynthesis [PATH:ko00940]	β-glucosidase	GH3		classical
TP02626	NA	NA	CBM50		classical
TP02631	K07893 RAB6A Ras-related protein Rab-6A Exosomal proteins Exosomal proteins of colorectal cancer cells K07893 RAB6A; Ras-related protein Rab-6A Exosomal proteins of bladder cancer cells K07893 RAB6A; Ras-related protein Rab-6A GTP-binding proteins [BR:ko04031] Small (Monomeric) G-proteins Rab Family Rab6/41 [OT] K07893 RAB6A; Ras-related protein Rab-6A -- --	NA	NA		non-classical
TP02634	K03661 ATPeV0B, ATP6F V-type H+-transporting ATPase 21kDa proteolipid subunit -- Metabolism; Energy metabolism; Oxidative phosphorylation [PATH:ko00190] Cellular Processes; Transport and catabolism; Phagosome [PATH:ko04145] Cellular Processes; Transport and catabolism; Lysosome [PATH:ko04142] Organismal Systems; Nervous system; Synaptic vesicle cycle [PATH:ko04721] Human Diseases; Immune diseases…	NA	NA		non-classical
TP02650	NA	NA	GH16		classical
TP02707	NA	Acetyl xylan esterase	CE3		classical
TP02719	K05349 bglX beta-glucosidase 3.2.1.21 Metabolism; Carbohydrate metabolism; Starch and sucrose metabolism [PATH:ko00500] Metabolism; Metabolism of other amino acids; Cyanoamino acid metabolism [PATH:ko00460] Metabolism; Biosynthesis of other secondary metabolites; Phenylpropanoid biosynthesis [PATH:ko00940]	β-glucosidase	GH3		classical
TP02720	K18576 XEG xyloglucan-specific endo-beta-1,4-glucanase 3.2.1.151 --	Xyloglucan-specific β-1,4-endoglucanase	GH12		classical
TP02736	K07407 E3.2.1.22B, galA, rafA alpha-galactosidase 3.2.1.22 Metabolism; Carbohydrate metabolism; Galactose metabolism [PATH:ko00052] Metabolism; Lipid metabolism; Glycerolipid metabolism [PATH:ko00561] Metabolism; Lipid metabolism; Sphingolipid metabolism [PATH:ko00600] Metabolism; Glycan biosynthesis and metabolism; Glycosphingolipid biosynthesis - globo series [PATH:ko00603]	α-galactosidase	GH27;GH36		classical
TP02737	NA	NA	NA		non-classical
TP02738	K07407 E3.2.1.22B, galA, rafA alpha-galactosidase 3.2.1.22 Metabolism; Carbohydrate metabolism; Galactose metabolism [PATH:ko00052] Metabolism; Lipid metabolism; Glycerolipid metabolism [PATH:ko00561] Metabolism; Lipid metabolism; Sphingolipid metabolism [PATH:ko00600] Metabolism; Glycan biosynthesis and metabolism; Glycosphingolipid biosynthesis - globo series [PATH:ko00603]	NA	NA		classical
TP02740	K07407 E3.2.1.22B, galA, rafA alpha-galactosidase 3.2.1.22 Metabolism; Carbohydrate metabolism; Galactose metabolism [PATH:ko00052] Metabolism; Lipid metabolism; Glycerolipid metabolism [PATH:ko00561] Metabolism; Lipid metabolism; Sphingolipid metabolism [PATH:ko00600] Metabolism; Glycan biosynthesis and metabolism; Glycosphingolipid biosynthesis - globo series [PATH:ko00603]	NA	NA		classical
TP02741	K18441 CYTH cytohesin -- Environmental Information Processing; Signal transduction; Phospholipase D signaling pathway [PATH:ko04072] Cellular Processes; Transport and catabolism; Endocytosis [PATH:ko04144]	NA	NA		non-classical
TP02756	NA	NA	NA		classical
TP02764	K01078 E3.1.3.2 acid phosphatase 3.1.3.2 Metabolism; Xenobiotics biodegradation and metabolism; Aminobenzoate degradation [PATH:ko00627] Human Diseases; Infectious diseases; Tuberculosis [PATH:ko05152]	NA	NA		classical
TP02766	K06004 E3.4.23.18 aspergillopepsin I 3.4.23.18 --	NA	NA		classical
TP02767	K01288 KEX1 carboxypeptidase D 3.4.16.6 --	NA	NA		classical
TP02770	NA	NA	NA		non-classical
TP02808	NA	NA	NA		classical
TP02818	K13249 SSR1 translocon-associated protein subunit alpha -- Genetic Information Processing; Folding, sorting and degradation; Protein processing in endoplasmic reticulum [PATH:ko04141]	NA	NA		classical
TP02824	NA	NA	NA		classical
TP02834	NA	NA	NA		non-classical
TP02847	K03849 ALG8 alpha-1,3-glucosyltransferase 2.4.1.265 Metabolism; Glycan biosynthesis and metabolism; N-Glycan biosynthesis [PATH:ko00510]	NA	GT57		non-classical
TP02849	K03849 ALG8 alpha-1,3-glucosyltransferase 2.4.1.265 Metabolism; Glycan biosynthesis and metabolism; N-Glycan biosynthesis [PATH:ko00510]	NA	NA		classical
TP02855	K09704 K09704 uncharacterized protein -- --	NA	GH125		classical
TP02888	NA	NA	NA		classical
TP02893	K09252 E3.1.1.73 feruloyl esterase 3.1.1.73 --	Feruloyl esterase	NA		classical
TP02903	K07407 E3.2.1.22B, galA, rafA alpha-galactosidase 3.2.1.22 Metabolism; Carbohydrate metabolism; Galactose metabolism [PATH:ko00052] Metabolism; Lipid metabolism; Glycerolipid metabolism [PATH:ko00561] Metabolism; Lipid metabolism; Sphingolipid metabolism [PATH:ko00600] Metabolism; Glycan biosynthesis and metabolism; Glycosphingolipid biosynthesis - globo series [PATH:ko00603]	α-galactosidase	GH27;GH36		non-classical
TP02906	K05972 AXE1 acetylxylan esterase 3.1.1.72 --	Acetyl xylan esterase	CBM1;CE1		classical
TP02911	K00091 E1.1.1.219 dihydroflavonol-4-reductase 1.1.1.219 --	NA	NA		non-classical
TP02913	K06113 abnA_B arabinan endo-1,5-alpha-L-arabinosidase 3.2.1.99 --	α-1,5-L-endoarabinosidase	GH43		classical
TP02927	NA	NA	NA		non-classical
TP02934	K01424 E3.5.1.1, ansA, ansB L-asparaginase 3.5.1.1 Metabolism; Amino acid metabolism; Alanine, aspartate and glutamate metabolism [PATH:ko00250] Metabolism; Metabolism of other amino acids; Cyanoamino acid metabolism [PATH:ko00460]	NA	NA		classical
TP02935	NA	NA	AA7		classical
TP02954	K07824 E1.14.13.12 benzoate 4-monooxygenase 1.14.13.12 Metabolism; Overview; Degradation of aromatic compounds [PATH:ko01220] Metabolism; Xenobiotics biodegradation and metabolism; Benzoate degradation [PATH:ko00362] Metabolism; Xenobiotics biodegradation and metabolism; Aminobenzoate degradation [PATH:ko00627]	NA	NA		non-classical
TP02964	NA	NA	NA		non-classical
TP02972	K07824 E1.14.13.12 benzoate 4-monooxygenase 1.14.13.12 Metabolism; Overview; Degradation of aromatic compounds [PATH:ko01220] Metabolism; Xenobiotics biodegradation and metabolism; Benzoate degradation [PATH:ko00362] Metabolism; Xenobiotics biodegradation and metabolism; Aminobenzoate degradation [PATH:ko00627]	NA	NA		non-classical
TP03005	NA	NA	NA		non-classical
TP03011	NA	NA	NA		classical
TP03015	NA	NA	NA		non-classical
TP03032	NA	NA	NA		classical
TP03050	K09252 E3.1.1.73 feruloyl esterase 3.1.1.73 --	Feruloyl esterase	NA		classical
TP03051	NA	NA	NA		classical
TP03058	K01212 sacC levanase 3.2.1.65 Metabolism; Carbohydrate metabolism; Starch and sucrose metabolism [PATH:ko00500]	NA	CBM38;GH32		classical
TP03064	NA	NA	NA		classical
TP03068	K09252 E3.1.1.73 feruloyl esterase 3.1.1.73 --	Feruloyl esterase	NA		classical
TP03071	K08095 E3.1.1.74 cutinase 3.1.1.74 --	NA	CE5		classical
TP03074	K01193 E3.2.1.26, sacA beta-fructofuranosidase 3.2.1.26 Metabolism; Carbohydrate metabolism; Galactose metabolism [PATH:ko00052] Metabolism; Carbohydrate metabolism; Starch and sucrose metabolism [PATH:ko00500]	NA	CBM38;GH32		classical
TP03082	K08712 ABCG2.SNQ2 ATP-binding cassette, subfamily G (WHITE), member 2, SNQ2 -- Environmental Information Processing; Membrane transport; ABC transporters [PATH:ko02010]	NA	NA		non-classical
TP03105	NA	NA	GT41		non-classical
TP03115	NA	NA	NA		non-classical
TP03124	NA	Acetyl xylan esterase	CE3		non-classical
TP03137	K00480 E1.14.13.1 salicylate hydroxylase 1.14.13.1 Metabolism; Overview; Degradation of aromatic compounds [PATH:ko01220] Metabolism; Xenobiotics biodegradation and metabolism; Dioxin degradation [PATH:ko00621] Metabolism; Xenobiotics biodegradation and metabolism; Naphthalene degradation [PATH:ko00626] Metabolism; Xenobiotics biodegradation and metabolism; Polycyclic aromatic hydrocarbon degrada…	NA	NA		classical
TP03145	NA	Acetyl xylan esterase	CE2;CE3		classical
TP03146	NA	NA	NA		classical
TP03163	K01213 E3.2.1.67 galacturan 1,4-alpha-galacturonidase 3.2.1.67 Metabolism; Carbohydrate metabolism; Pentose and glucuronate interconversions [PATH:ko00040] Metabolism; Carbohydrate metabolism; Starch and sucrose metabolism [PATH:ko00500]	NA	GH28		classical
TP03164	NA	NA	NA		non-classical
TP03181	NA	NA	NA		classical
TP03190	NA	NA	NA		classical
TP03191	NA	NA	NA		classical
TP03201	K01264 APE3 aminopeptidase Y 3.4.11.15 --	NA	NA		classical
TP03215	NA	NA	NA		classical
TP03216	NA	NA	NA		classical
TP03218	K15920 XYL4 beta-D-xylosidase 4 3.2.1.37 Metabolism; Carbohydrate metabolism; Starch and sucrose metabolism [PATH:ko00500] Metabolism; Carbohydrate metabolism; Amino sugar and nucleotide sugar metabolism [PATH:ko00520]	β-D-xylosidase	GH3		classical
TP03237	K01201 GBA, srfJ glucosylceramidase 3.2.1.45 Metabolism; Lipid metabolism; Sphingolipid metabolism [PATH:ko00600] Metabolism; Glycan biosynthesis and metabolism; Other glycan degradation [PATH:ko00511] Cellular Processes; Transport and catabolism; Lysosome [PATH:ko04142]	NA	GH30		non-classical
TP03238	NA	NA	NA		classical
TP03266	K01253 EPHX1 microsomal epoxide hydrolase 3.3.2.9 Metabolism; Xenobiotics biodegradation and metabolism; Metabolism of xenobiotics by cytochrome P450 [PATH:ko00980] Organismal Systems; Digestive system; Bile secretion [PATH:ko04976] Human Diseases; Cancers; Chemical carcinogenesis [PATH:ko05204]	NA	NA		classical
TP03274	NA	NA	NA		non-classical
TP03278	K08139 HXT MFS transporter, SP family, sugar:H+ symporter -- Cellular Processes; Cell growth and death; Meiosis - yeast [PATH:ko04113]	NA	NA		non-classical
TP03286	K15393 CPAO beta-cyclopiazonate dehydrogenase 1.21.99.1 --	NA	NA		classical
TP03308	K01904 4CL 4-coumarate--CoA ligase 6.2.1.12 Metabolism; Amino acid metabolism; Phenylalanine metabolism [PATH:ko00360] Metabolism; Metabolism of cofactors and vitamins; Ubiquinone and other terpenoid-quinone biosynthesis [PATH:ko00130] Metabolism; Biosynthesis of other secondary metabolites; Phenylpropanoid biosynthesis [PATH:ko00940]	NA	NA		classical
TP03318	NA	NA	NA		classical
TP03331	K14688 SLC30A1, ZNT1 solute carrier family 30 (zinc transporter), member 1 -- Organismal Systems; Digestive system; Mineral absorption [PATH:ko04978]	NA	NA		non-classical
TP03334	K00423 E1.10.3.3 L-ascorbate oxidase 1.10.3.3 Metabolism; Carbohydrate metabolism; Ascorbate and aldarate metabolism [PATH:ko00053]	NA	AA1		classical
TP03356	K08139 HXT MFS transporter, SP family, sugar:H+ symporter -- Cellular Processes; Cell growth and death; Meiosis - yeast [PATH:ko04113]	NA	NA		classical
TP03357	K00777 E2.4.2.- 2. Transferases 2.4 Glycosyltransferases 2.4.2 Pentosyltransferases 2.4.2.- K00777 E2.4.2.- -- -- --	NA	GT41		classical
TP03359	K18576 XEG xyloglucan-specific endo-beta-1,4-glucanase 3.2.1.151 --	NA	GH12		non-classical
TP03367	K12385 NPC1 Niemann-Pick C1 protein -- Cellular Processes; Transport and catabolism; Lysosome [PATH:ko04142]	NA	NA		classical
TP03368	K01176 E3.2.1.1, amyA, malS alpha-amylase 3.2.1.1 Metabolism; Carbohydrate metabolism; Starch and sucrose metabolism [PATH:ko00500] Organismal Systems; Digestive system; Carbohydrate digestion and absorption [PATH:ko04973]	NA	CBM20;GH13	α-amylase	classical
TP03375	NA	NA	AA7		classical
TP03378	K01078 E3.1.3.2 acid phosphatase 3.1.3.2 Metabolism; Xenobiotics biodegradation and metabolism; Aminobenzoate degradation [PATH:ko00627] Human Diseases; Infectious diseases; Tuberculosis [PATH:ko05152]	NA	NA		classical
TP03380	K07273 acm lysozyme -- --	NA	GH25		classical
TP03382	K00273 DAO, aao D-amino-acid oxidase 1.4.3.3 Metabolism; Amino acid metabolism; Glycine, serine and threonine metabolism [PATH:ko00260] Metabolism; Amino acid metabolism; Arginine and proline metabolism [PATH:ko00330] Metabolism; Metabolism of other amino acids; D-Arginine and D-ornithine metabolism [PATH:ko00472] Metabolism; Biosynthesis of other secondary metabolites; Penicillin and cephalospor…	NA	NA		non-classical
TP03411	K11870 UBP1 ubiquitin carboxyl-terminal hydrolase 1 3.4.19.12 --	NA	GH106		classical
TP03417	K08008 NOX, GP91 NADPH oxidase -- Environmental Information Processing; Signal transduction; HIF-1 signaling pathway [PATH:ko04066] Cellular Processes; Transport and catabolism; Phagosome [PATH:ko04145] Organismal Systems; Immune system; Leukocyte transendothelial migration [PATH:ko04670] Organismal Systems; Development; Osteoclast differentiation [PATH:ko04380]	NA	NA		non-classical
TP03441	NA	NA	NA		classical
TP03457	K13289 CTSA cathepsin A (carboxypeptidase C) 3.4.16.5 Cellular Processes; Transport and catabolism; Lysosome [PATH:ko04142] Organismal Systems; Endocrine system; Renin-angiotensin system [PATH:ko04614]	NA	NA		classical
TP03468	NA	NA	NA		classical
TP03474	K08368 yaaU MFS transporter, putative metabolite transport protein Major Facilitator Superfamily (MFS) Unknown transporters Others K08368 yaaU; MFS transporter, putative metabolite transport protein -- --	NA	NA		classical
TP03478	NA	NA	NA		classical
TP03486	NA	NA	NA		classical
TP03490	K00540 E1.-.-.- 1. Oxidoreductases 1.- 1.-.- 1.-.-.- K00540 E1.-.-.- -- -- --	NA	AA7		classical
TP03492	NA	NA	GH92		classical
TP03495	NA	NA	NA		classical
TP03501	NA	NA	NA		non-classical
TP03510	NA	NA	NA		non-classical
TP03516	K01426 E3.5.1.4, amiE amidase 3.5.1.4 Metabolism; Amino acid metabolism; Arginine and proline metabolism [PATH:ko00330] Metabolism; Amino acid metabolism; Phenylalanine metabolism [PATH:ko00360] Metabolism; Amino acid metabolism; Tryptophan metabolism [PATH:ko00380] Metabolism; Xenobiotics biodegradation and metabolism; Aminobenzoate degradation [PATH:ko00627] Metabolism; Xenobiotics biodegradati…	NA	NA		classical
TP03524	NA	NA	NA		classical
TP03527	K01184 E3.2.1.15 polygalacturonase 3.2.1.15 Metabolism; Carbohydrate metabolism; Pentose and glucuronate interconversions [PATH:ko00040] Metabolism; Carbohydrate metabolism; Starch and sucrose metabolism [PATH:ko00500]	Polygalacturonase	GH28		classical
TP03542	K01192 E3.2.1.25, MANBA, manB beta-mannosidase 3.2.1.25 Metabolism; Glycan biosynthesis and metabolism; Other glycan degradation [PATH:ko00511] Cellular Processes; Transport and catabolism; Lysosome [PATH:ko04142]	β-mannosidase	GH2		classical
TP03545	NA	NA	NA		classical
TP03558	K01188 E3.2.1.21 beta-glucosidase 3.2.1.21 Metabolism; Carbohydrate metabolism; Starch and sucrose metabolism [PATH:ko00500] Metabolism; Metabolism of other amino acids; Cyanoamino acid metabolism [PATH:ko00460] Metabolism; Biosynthesis of other secondary metabolites; Phenylpropanoid biosynthesis [PATH:ko00940]	β-glucosidase	GH3		classical
TP03561	NA	NA	NA		non-classical
TP03562	NA	NA	GH79		classical
TP03576	NA	NA	NA		classical
TP03587	NA	NA	NA		classical
TP03594	NA	NA	CE10		non-classical
TP03615	NA	NA	NA		non-classical
TP03616	K17827 FTME fumitremorgin C synthase 1.14.21.10 --	NA	NA		non-classical
TP03617	K05986 E3.1.30.1 nuclease S1 3.1.30.1 --	NA	NA		classical
TP03626	K01210 E3.2.1.58 glucan 1,3-beta-glucosidase 3.2.1.58 Metabolism; Carbohydrate metabolism; Starch and sucrose metabolism [PATH:ko00500]	NA	GH55		classical
TP03669	NA	NA	NA		non-classical
TP03670	NA	NA	NA		classical
TP03671	NA	NA	NA		classical
TP03727	NA	NA	NA		non-classical
TP03728	NA	NA	NA		classical
TP03729	NA	NA	NA		classical
TP03730	NA	NA	GH64		classical
TP03739	NA	NA	NA		classical
TP03749	NA	NA	NA		classical
TP03755	NA	NA	NA		non-classical
TP03777	K00472 E1.14.11.2 prolyl 4-hydroxylase 1.14.11.2 Metabolism; Amino acid metabolism; Arginine and proline metabolism [PATH:ko00330]	NA	NA		non-classical
TP03779	NA	NA	NA		classical
TP03797	NA	NA	CBM50		classical
TP03814	NA	NA	NA		classical
TP03825	NA	NA	NA		classical
TP03862	K17080 PHB1 prohibitin 1 Mitochondrial quality control factors Mitochondrial dynamics Mitochondrial movement K17080 PHB1; prohibitin 1 Exosome [BR:ko04147] Exosomal proteins Exosomal proteins of haemopoietic cells (B-cell, T-cell, DC-cell, reticulocyte, and mast cell) K17080 PHB1; prohibitin 1 Exosomal proteins of breast cancer cells K17080 PHB1; prohibitin 1 Exosomal proteins of colorectal cance…	NA	NA		classical
TP03867	NA	NA	NA		classical
TP03886	NA	NA	NA		classical
TP03913	K01187 malZ alpha-glucosidase 3.2.1.20 Metabolism; Carbohydrate metabolism; Galactose metabolism [PATH:ko00052] Metabolism; Carbohydrate metabolism; Starch and sucrose metabolism [PATH:ko00500]	NA	GH31	α-glucosidase	classical
TP03914	K00108 betA, CHDH choline dehydrogenase 1.1.99.1 Metabolism; Amino acid metabolism; Glycine, serine and threonine metabolism [PATH:ko00260]	NA	AA3;AA8		classical
TP03959	NA	NA	NA		non-classical
TP03961	NA	NA	NA		classical
TP03974	K01183 E3.2.1.14 chitinase 3.2.1.14 Metabolism; Carbohydrate metabolism; Amino sugar and nucleotide sugar metabolism [PATH:ko00520]	NA	CBM18;GH18		classical
TP03975	NA	NA	NA		classical
TP03976	NA	NA	CBM50		classical
TP03986	K01209 E3.2.1.55, abfA alpha-N-arabinofuranosidase 3.2.1.55 Metabolism; Carbohydrate metabolism; Amino sugar and nucleotide sugar metabolism [PATH:ko00520]	α-L-arabinofuranosidase	GH43;GH62		classical
TP04002	K00108 betA, CHDH choline dehydrogenase 1.1.99.1 Metabolism; Amino acid metabolism; Glycine, serine and threonine metabolism [PATH:ko00260]	NA	AA3;AA8		classical
TP04013	K01187 malZ alpha-glucosidase 3.2.1.20 Metabolism; Carbohydrate metabolism; Galactose metabolism [PATH:ko00052] Metabolism; Carbohydrate metabolism; Starch and sucrose metabolism [PATH:ko00500]	NA	GH31	α-glucosidase	classical
TP04014	K01176 E3.2.1.1, amyA, malS alpha-amylase 3.2.1.1 Metabolism; Carbohydrate metabolism; Starch and sucrose metabolism [PATH:ko00500] Organismal Systems; Digestive system; Carbohydrate digestion and absorption [PATH:ko04973]	NA	CBM20;GH13	α-amylase	classical
TP04027	NA	NA	NA		classical
TP04032	K08288 PRKCSH protein kinase C substrate 80K-H -- Genetic Information Processing; Folding, sorting and degradation; Protein processing in endoplasmic reticulum [PATH:ko04141]	NA	NA		classical
TP04035	NA	NA	NA		non-classical
TP04056	NA	NA	NA		classical
TP04057	NA	NA	NA		classical
TP04062	NA	NA	CBM50		classical
TP04068	NA	NA	NA		classical
TP04069	K02920 RP-L36e, RPL36 large subunit ribosomal protein L36e -- Genetic Information Processing; Translation; Ribosome [PATH:ko03010]	NA	NA		classical
TP04070	K00108 betA, CHDH choline dehydrogenase 1.1.99.1 Metabolism; Amino acid metabolism; Glycine, serine and threonine metabolism [PATH:ko00260]	NA	AA3;AA8		classical
TP04108	NA	α-L-arabinofuranosidase	CBM42;GH54		classical
TP04150	NA	NA	NA		classical
TP04162	NA	NA	GH128		non-classical
TP04182	K00517 E1.14.-.- -- -- Metabolism; Metabolism of terpenoids and polyketides; Limonene and pinene degradation [PATH:ko00903] Metabolism; Biosynthesis of other secondary metabolites; Stilbenoid, diarylheptanoid and gingerol biosynthesis [PATH:ko00945] Metabolism; Xenobiotics biodegradation and metabolism; Aminobenzoate degradation [PATH:ko00627] Metabolism; Xenobiotics biodegradation and metabolism…	NA	NA		non-classical
TP04189	NA	NA	NA		non-classical
TP04194	NA	NA	NA		classical
TP04195	K07955 ARL8 ADP-ribosylation factor-like protein 8 Small (Monomeric) G-proteins Arf/Sar Family Arl8 K07955 ARL8; ADP-ribosylation factor-like protein 8 -- --	NA	NA		non-classical
TP04219	K07140 K07140 uncharacterized protein -- --	NA	NA		non-classical
TP04230	NA	NA	NA		non-classical
TP04233	NA	NA	GT32		non-classical
TP04241	NA	NA	NA		classical
TP04251	NA	NA	NA		classical
TP04263	K09584 PDIA6, TXNDC7 protein disulfide-isomerase A6 5.3.4.1 Genetic Information Processing; Folding, sorting and degradation; Protein processing in endoplasmic reticulum [PATH:ko04141]	NA	NA		classical
TP04270	NA	NA	NA		classical
TP04273	NA	NA	NA		classical
TP04277	K00851 E2.7.1.12, gntK, idnK gluconokinase 2.7.1.12 Metabolism; Overview; Carbon metabolism [PATH:ko01200] Metabolism; Carbohydrate metabolism; Pentose phosphate pathway [PATH:ko00030]	NA	NA		non-classical
TP04293	K03434 PIGL N-acetylglucosaminylphosphatidylinositol deacetylase 3.5.1.89 Metabolism; Glycan biosynthesis and metabolism; Glycosylphosphatidylinositol(GPI)-anchor biosynthesis [PATH:ko00563]	NA	CE14		non-classical
TP04309	K01216 E3.2.1.73 licheninase 3.2.1.73 --	NA	GH16		classical
TP04320	K17475 FTMC tryprostatin B 6-hydroxylase 1.14.13.176 --	NA	NA		non-classical
TP04325	NA	NA	NA		classical
TP04364	NA	NA	NA		classical
TP04371	K01480 speB agmatinase 3.5.3.11 Metabolism; Amino acid metabolism; Arginine and proline metabolism [PATH:ko00330]	NA	NA		classical
TP04396	K08783 ECM14 extracellular matrix protein 14 3.4.17.- --	NA	NA		classical
TP04405	NA	NA	NA		classical
TP04442	K14002 SCJ1 DnaJ-related protein SCJ1 -- Genetic Information Processing; Folding, sorting and degradation; Protein processing in endoplasmic reticulum [PATH:ko04141]	NA	NA		classical
TP04471	K00517 E1.14.-.- -- -- Metabolism; Metabolism of terpenoids and polyketides; Limonene and pinene degradation [PATH:ko00903] Metabolism; Biosynthesis of other secondary metabolites; Stilbenoid, diarylheptanoid and gingerol biosynthesis [PATH:ko00945] Metabolism; Xenobiotics biodegradation and metabolism; Aminobenzoate degradation [PATH:ko00627] Metabolism; Xenobiotics biodegradation and metabolism…	NA	NA		non-classical
TP04556	NA	NA	NA		classical
TP04594	K01268 E3.4.11.22, LAP4 aminopeptidase I 3.4.11.22 --	NA	GH71		classical
TP04597	NA	NA	NA		non-classical
TP04601	K06911 K06911 uncharacterized protein -- --	NA	NA		non-classical
TP04608	K01046 E3.1.1.3 triacylglycerol lipase 3.1.1.3 Metabolism; Lipid metabolism; Glycerolipid metabolism [PATH:ko00561]	NA	CE10		classical
TP04611	K01771 E4.6.1.13, plc 1-phosphatidylinositol phosphodiesterase 4.6.1.13 Metabolism; Carbohydrate metabolism; Inositol phosphate metabolism [PATH:ko00562]	NA	NA		classical
TP04612	K01078 E3.1.3.2 acid phosphatase 3.1.3.2 Metabolism; Xenobiotics biodegradation and metabolism; Aminobenzoate degradation [PATH:ko00627] Human Diseases; Infectious diseases; Tuberculosis [PATH:ko05152]	NA	NA		classical
TP04617	NA	NA	NA		classical
TP04633	NA	NA	NA		classical
TP04637	K01233 csn chitosanase 3.2.1.132 Metabolism; Carbohydrate metabolism; Amino sugar and nucleotide sugar metabolism [PATH:ko00520]	NA	GH75		classical
TP04640	K03929 pnbA para-nitrobenzyl esterase 3.1.1.- --	NA	CE10		classical
TP04644	NA	NA	NA		classical
TP04646	K01447 E3.5.1.28A, cwlA, xlyA, xlyB N-acetylmuramoyl-L-alanine amidase 3.5.1.28 --	NA	NA		classical
TP04661	K09486 HYOU1 hypoxia up-regulated 1 -- Genetic Information Processing; Folding, sorting and degradation; Protein processing in endoplasmic reticulum [PATH:ko04141]	NA	NA		classical
TP04675	NA	NA	NA		classical
TP04681	K14009 BCAP31, BAP31 B-cell receptor-associated protein 31 -- Genetic Information Processing; Folding, sorting and degradation; Protein processing in endoplasmic reticulum [PATH:ko04141]	NA	NA		non-classical
TP04686	K01179 E3.2.1.4 endoglucanase 3.2.1.4 Metabolism; Carbohydrate metabolism; Starch and sucrose metabolism [PATH:ko00500]	β-1,4-endoglucanase	CBM46;GH5		classical
TP04695	NA	NA	NA		classical
TP04739	K03446 emrB MFS transporter, DHA2 family, multidrug resistance protein -- --	NA	NA		classical
TP04775	NA	NA	NA		classical
TP04787	NA	NA	NA		classical
TP04803	K01114 plcC phospholipase C 3.1.4.3 Metabolism; Carbohydrate metabolism; Inositol phosphate metabolism [PATH:ko00562] Metabolism; Lipid metabolism; Glycerophospholipid metabolism [PATH:ko00564] Metabolism; Lipid metabolism; Ether lipid metabolism [PATH:ko00565] Organismal Systems; Endocrine system; Thyroid hormone signaling pathway [PATH:ko04919]	NA	NA		classical
TP04809	K07377 NRXN neurexin -- Environmental Information Processing; Signaling molecules and interaction; Cell adhesion molecules (CAMs) [PATH:ko04514]	NA	CE10		classical
TP04810	NA	NA	NA		classical
TP04812	NA	NA	NA		classical
TP04817	K00517 E1.14.-.- -- -- Metabolism; Metabolism of terpenoids and polyketides; Limonene and pinene degradation [PATH:ko00903] Metabolism; Biosynthesis of other secondary metabolites; Stilbenoid, diarylheptanoid and gingerol biosynthesis [PATH:ko00945] Metabolism; Xenobiotics biodegradation and metabolism; Aminobenzoate degradation [PATH:ko00627] Metabolism; Xenobiotics biodegradation and metabolism…	NA	NA		non-classical
TP04819	NA	NA	NA		classical
TP04824	NA	NA	NA		non-classical
TP04831	NA	NA	NA		non-classical
TP04843	NA	NA	NA		non-classical
TP04846	K01166 E3.1.27.1 ribonuclease T2 3.1.27.1 --	NA	NA		classical
TP04873	NA	NA	NA		classical
TP04886	K15264 NSUN5, WBSCR20 putative methyltransferase 2.1.1.- --	NA	NA		classical
TP04890	NA	NA	NA		non-classical
TP04908	NA	NA	NA		classical
TP04921	K01293 E3.4.17.4 Gly-Xaa carboxypeptidase 3.4.17.4 --	NA	NA		classical
TP04929	NA	NA	AA7		classical
TP04931	NA	NA	GH27		classical
TP04939	K08254 E3.2.1.59 glucan endo-1,3-alpha-glucosidase 3.2.1.59 --	NA	GH71		classical
TP04941	NA	NA	NA		classical
TP04957	K08139 HXT MFS transporter, SP family, sugar:H+ symporter -- Cellular Processes; Cell growth and death; Meiosis - yeast [PATH:ko04113]	NA	NA		classical
TP04965	K01185 E3.2.1.17 lysozyme 3.2.1.17 --	NA	GH25		classical
TP04966	K01207 nagZ beta-N-acetylhexosaminidase 3.2.1.52 Metabolism; Carbohydrate metabolism; Amino sugar and nucleotide sugar metabolism [PATH:ko00520] Metabolism; Glycan biosynthesis and metabolism; Glycosaminoglycan degradation [PATH:ko00531] Human Diseases; Drug resistance; beta-Lactam resistance [PATH:ko01501]	NA	GH3		classical
TP04985	NA	NA	NA		classical
TP04986	NA	NA	NA		classical
TP05039	K00280 LOXL2_3_4 lysyl oxidase-like protein 2/3/4 1.4.3.- --	NA	NA		classical
TP05048	K01183 E3.2.1.14 chitinase 3.2.1.14 Metabolism; Carbohydrate metabolism; Amino sugar and nucleotide sugar metabolism [PATH:ko00520]	NA	GH18		classical
TP05049	NA	NA	NA		classical
TP05050	NA	NA	NA		classical
TP05069	K01046 E3.1.1.3 triacylglycerol lipase 3.1.1.3 Metabolism; Lipid metabolism; Glycerolipid metabolism [PATH:ko00561]	NA	NA		classical
TP05070	K01184 E3.2.1.15 polygalacturonase 3.2.1.15 Metabolism; Carbohydrate metabolism; Pentose and glucuronate interconversions [PATH:ko00040] Metabolism; Carbohydrate metabolism; Starch and sucrose metabolism [PATH:ko00500]	Polygalacturonase	GH28		classical
TP05075	NA	NA	NA		non-classical
TP05080	K01796 E5.1.99.4, AMACR, mcr alpha-methylacyl-CoA racemase 5.1.99.4 Metabolism; Lipid metabolism; Primary bile acid biosynthesis [PATH:ko00120] Cellular Processes; Transport and catabolism; Peroxisome [PATH:ko04146]	NA	NA		non-classical
TP05092	K17740 SCD1 scytalone dehydratase 4.2.1.94 --	NA	NA		non-classical
TP05094	NA	α-1,5-L-exoarabinanase	GH93		classical
TP05109	NA	NA	NA		classical
TP05112	NA	NA	NA		non-classical
TP05126	K01264 APE3 aminopeptidase Y 3.4.11.15 --	NA	NA		classical
TP05134	NA	NA	NA		classical
TP05135	K00540 E1.-.-.- 1. Oxidoreductases 1.- 1.-.- 1.-.-.- K00540 E1.-.-.- -- -- --	NA	AA7		classical
TP05136	NA	NA	NA		non-classical
TP05138	NA	NA	NA		classical
TP05140	NA	NA	NA		classical
TP05141	NA	NA	NA		classical
TP05149	NA	NA	NA		classical
TP05159	K18277 tmm trimethylamine monooxygenase 1.14.13.148 Metabolism; Energy metabolism; Methane metabolism [PATH:ko00680]	NA	NA		classical
TP05173	NA	NA	NA		classical
TP05184	NA	NA	NA		non-classical
TP05191	K01201 GBA, srfJ glucosylceramidase 3.2.1.45 Metabolism; Lipid metabolism; Sphingolipid metabolism [PATH:ko00600] Metabolism; Glycan biosynthesis and metabolism; Other glycan degradation [PATH:ko00511] Cellular Processes; Transport and catabolism; Lysosome [PATH:ko04142]	NA	GH30		classical
TP05192	NA	NA	NA		classical
TP05205	K13566 NIT2 omega-amidase 3.5.1.3 Metabolism; Amino acid metabolism; Alanine, aspartate and glutamate metabolism [PATH:ko00250]	NA	NA		non-classical
TP05208	K01183 E3.2.1.14 chitinase 3.2.1.14 Metabolism; Carbohydrate metabolism; Amino sugar and nucleotide sugar metabolism [PATH:ko00520]	NA	CBM50;GH18		classical
TP05209	NA	NA	NA		non-classical
TP05220	NA	NA	NA		classical
TP05222	NA	NA	NA		classical
TP05229	NA	NA	NA		classical
TP05261	NA	NA	NA		classical
TP05272	NA	NA	NA		classical
TP05302	K18576 XEG xyloglucan-specific endo-beta-1,4-glucanase 3.2.1.151 --	NA	GH12		classical
TP05313	K01190 lacZ beta-galactosidase 3.2.1.23 Metabolism; Carbohydrate metabolism; Galactose metabolism [PATH:ko00052] Metabolism; Lipid metabolism; Sphingolipid metabolism [PATH:ko00600] Metabolism; Glycan biosynthesis and metabolism; Other glycan degradation [PATH:ko00511]	NA	GH35		classical
TP05314	K15920 XYL4 beta-D-xylosidase 4 3.2.1.37 Metabolism; Carbohydrate metabolism; Starch and sucrose metabolism [PATH:ko00500] Metabolism; Carbohydrate metabolism; Amino sugar and nucleotide sugar metabolism [PATH:ko00520]	β-D-xylosidase	GH3;AA5		classical
TP05315	NA	NA	GT32		non-classical
TP05335	NA	NA	NA		classical
TP05337	K00480 E1.14.13.1 salicylate hydroxylase 1.14.13.1 Metabolism; Overview; Degradation of aromatic compounds [PATH:ko01220] Metabolism; Xenobiotics biodegradation and metabolism; Dioxin degradation [PATH:ko00621] Metabolism; Xenobiotics biodegradation and metabolism; Naphthalene degradation [PATH:ko00626] Metabolism; Xenobiotics biodegradation and metabolism; Polycyclic aromatic hydrocarbon degrada…	NA	NA		non-classical
TP05339	K01046 E3.1.1.3 triacylglycerol lipase 3.1.1.3 Metabolism; Lipid metabolism; Glycerolipid metabolism [PATH:ko00561]	NA	CE10		classical
TP05350	NA	NA	NA		classical
TP05351	K00274 MAO, aofH monoamine oxidase 1.4.3.4 Metabolism; Amino acid metabolism; Glycine, serine and threonine metabolism [PATH:ko00260] Metabolism; Amino acid metabolism; Arginine and proline metabolism [PATH:ko00330] Metabolism; Amino acid metabolism; Histidine metabolism [PATH:ko00340] Metabolism; Amino acid metabolism; Tyrosine metabolism [PATH:ko00350] Metabolism; Amino acid metabolism; Phenyla…	NA	NA		classical
TP05359	K01634 SGPL1, DPL1 sphinganine-1-phosphate aldolase 4.1.2.27 Metabolism; Lipid metabolism; Sphingolipid metabolism [PATH:ko00600] Environmental Information Processing; Signal transduction; Sphingolipid signaling pathway [PATH:ko04071]	NA	NA		non-classical
TP05365	K00108 betA, CHDH choline dehydrogenase 1.1.99.1 Metabolism; Amino acid metabolism; Glycine, serine and threonine metabolism [PATH:ko00260]	NA	AA3;AA8		classical
TP05370	NA	NA	NA		non-classical
TP05371	K10759 E3.1.1.20 tannase 3.1.1.20 --	Tannase	NA		classical
TP05372	NA	NA	NA		classical
TP05377	NA	NA	NA		non-classical
TP05384	NA	NA	AA7		classical
TP05419	K11244 WSC cell wall integrity and stress response component -- Environmental Information Processing; Signal transduction; MAPK signaling pathway - yeast [PATH:ko04011]	NA	NA		classical
TP05426	K12670 WBP1 oligosaccharyltransferase complex subunit beta -- Metabolism; Glycan biosynthesis and metabolism; N-Glycan biosynthesis [PATH:ko00510] Metabolism; Glycan biosynthesis and metabolism; Various types of N-glycan biosynthesis [PATH:ko00513] Genetic Information Processing; Folding, sorting and degradation; Protein processing in endoplasmic reticulum [PATH:ko04141]	NA	NA		classical
TP05429	K17651 ORDA aflatoxin B synthase 1.14.13.175 Metabolism; Biosynthesis of other secondary metabolites; Aflatoxin biosynthesis [PATH:ko00254]	NA	NA		classical
TP05435	K01052 LIPA lysosomal acid lipase/cholesteryl ester hydrolase 3.1.1.13 Metabolism; Lipid metabolism; Steroid biosynthesis [PATH:ko00100] Cellular Processes; Transport and catabolism; Lysosome [PATH:ko04142]	NA	NA		non-classical
TP05441	NA	NA	NA		classical
TP05442	K01336 E3.4.21.48 cerevisin 3.4.21.48 --	NA	NA		classical
TP05455	NA	NA	NA		non-classical
TP05463	NA	NA	NA		non-classical
TP05472	NA	NA	NA		non-classical
TP05473	K11246 SHO1 SHO1 osmosensor -- Environmental Information Processing; Signal transduction; MAPK signaling pathway - yeast [PATH:ko04011]	NA	NA		non-classical
TP05490	K05528 OCH1 alpha 1,6-mannosyltransferase 2.4.1.232 Metabolism; Glycan biosynthesis and metabolism; Various types of N-glycan biosynthesis [PATH:ko00513]	NA	GT32		classical
TP05499	NA	NA	NA		non-classical
TP05550	K11244 WSC cell wall integrity and stress response component -- Environmental Information Processing; Signal transduction; MAPK signaling pathway - yeast [PATH:ko04011]	NA	NA		classical
TP05583	NA	NA	NA		classical
TP05628	K03854 KTR mannosyltransferase 2.4.1.- --	NA	GT15		non-classical
TP05649	NA	NA	NA		classical
TP05656	K07407 E3.2.1.22B, galA, rafA alpha-galactosidase 3.2.1.22 Metabolism; Carbohydrate metabolism; Galactose metabolism [PATH:ko00052] Metabolism; Lipid metabolism; Glycerolipid metabolism [PATH:ko00561] Metabolism; Lipid metabolism; Sphingolipid metabolism [PATH:ko00600] Metabolism; Glycan biosynthesis and metabolism; Glycosphingolipid biosynthesis - globo series [PATH:ko00603]	α-galactosidase	GH27;GH36		classical
TP05663	NA	NA	NA		classical
TP05668	NA	NA	NA		classical
TP05675	NA	NA	NA		classical
TP05683	NA	NA	NA		non-classical
TP05713	K18775 levB levanbiose-producing levanase 3.2.1.64 Metabolism; Carbohydrate metabolism; Starch and sucrose metabolism [PATH:ko00500]	NA	GH32		classical
TP05718	K15532 yteR, yesR unsaturated rhamnogalacturonyl hydrolase 3.2.1.172 --	Unsaturated rhamnogalacturonyl hydrolase	GH105		classical
TP05721	NA	NA	NA		classical
TP05736	NA	NA	NA		classical
TP05741	NA	NA	NA		classical
TP05744	NA	NA	AA11		classical
TP05761	NA	NA	NA		classical
TP05763	NA	NA	NA		classical
TP05770	K00423 E1.10.3.3 L-ascorbate oxidase 1.10.3.3 Metabolism; Carbohydrate metabolism; Ascorbate and aldarate metabolism [PATH:ko00053]	NA	AA1		classical
TP05775	NA	NA	AA1		classical
TP05786	K05546 GANAB alpha 1,3-glucosidase 3.2.1.84 Metabolism; Glycan biosynthesis and metabolism; N-Glycan biosynthesis [PATH:ko00510] Genetic Information Processing; Folding, sorting and degradation; Protein processing in endoplasmic reticulum [PATH:ko04141]	NA	GH31	α-glucosidase	classical
TP05787	NA	NA	NA		non-classical
TP05793	K12880 THOC3 THO complex subunit 3 -- Genetic Information Processing; Transcription; Spliceosome [PATH:ko03040] Genetic Information Processing; Translation; RNA transport [PATH:ko03013]	NA	NA		non-classical
TP05814	K00480 E1.14.13.1 salicylate hydroxylase 1.14.13.1 Metabolism; Overview; Degradation of aromatic compounds [PATH:ko01220] Metabolism; Xenobiotics biodegradation and metabolism; Dioxin degradation [PATH:ko00621] Metabolism; Xenobiotics biodegradation and metabolism; Naphthalene degradation [PATH:ko00626] Metabolism; Xenobiotics biodegradation and metabolism; Polycyclic aromatic hydrocarbon degrada…	NA	NA		non-classical
TP05839	K01183 E3.2.1.14 chitinase 3.2.1.14 Metabolism; Carbohydrate metabolism; Amino sugar and nucleotide sugar metabolism [PATH:ko00520]	NA	GH18		non-classical
TP05841	K01045 PON arylesterase / paraoxonase 3.1.1.2 3.1.8.1 Metabolism; Xenobiotics biodegradation and metabolism; Aminobenzoate degradation [PATH:ko00627] Metabolism; Xenobiotics biodegradation and metabolism; Bisphenol degradation [PATH:ko00363]	NA	NA		non-classical
TP05842	NA	NA	NA		non-classical
TP05845	NA	NA	NA		non-classical
TP05853	NA	NA	NA		non-classical
TP05862	NA	NA	NA		classical
TP05881	K01050 BCHE cholinesterase 3.1.1.8 --	NA	CE10		classical
TP05884	NA	NA	NA		non-classical
TP05897	NA	NA	NA		classical
TP05912	NA	NA	NA		non-classical
TP05942	NA	NA	NA		classical
TP05950	K01268 E3.4.11.22, LAP4 aminopeptidase I 3.4.11.22 --	NA	GH71		classical
TP05966	K00729 ALG5 dolichyl-phosphate beta-glucosyltransferase 2.4.1.117 Metabolism; Glycan biosynthesis and metabolism; N-Glycan biosynthesis [PATH:ko00510]	NA	GT2		non-classical
TP05993	NA	NA	NA		classical
TP05998	K10956 SEC61A protein transport protein SEC61 subunit alpha -- Genetic Information Processing; Folding, sorting and degradation; Protein export [PATH:ko03060] Genetic Information Processing; Folding, sorting and degradation; Protein processing in endoplasmic reticulum [PATH:ko04141] Cellular Processes; Transport and catabolism; Phagosome [PATH:ko04145] Human Diseases; Infectious diseases; Vibrio …	NA	NA		non-classical
TP06007	K08095 E3.1.1.74 cutinase 3.1.1.74 --	NA	CE5		classical
TP06034	K10437 PHACA phenylacetate 2-hydroxylase 1.14.13.- Metabolism; Amino acid metabolism; Phenylalanine metabolism [PATH:ko00360] Metabolism; Xenobiotics biodegradation and metabolism; Styrene degradation [PATH:ko00643]	NA	NA		non-classical
TP06054	NA	NA	NA		classical
TP06064	K06004 E3.4.23.18 aspergillopepsin I 3.4.23.18 --	NA	NA		classical
TP06118	NA	NA	PL22		classical
TP06125	NA	NA	NA		non-classical
TP06131	NA	NA	NA		classical
TP06136	K08098 PIGZ, SMP3 phosphatidylinositol glycan, class Z 2.4.1.- Metabolism; Glycan biosynthesis and metabolism; Glycosylphosphatidylinositol(GPI)-anchor biosynthesis [PATH:ko00563]	NA	GT22		classical
TP06148	K05285 PIGN phosphatidylinositol glycan, class N 2.7.-.- Metabolism; Glycan biosynthesis and metabolism; Glycosylphosphatidylinositol(GPI)-anchor biosynthesis [PATH:ko00563]	NA	NA		non-classical
TP06161	NA	NA	NA		classical
TP06188	K05349 bglX beta-glucosidase 3.2.1.21 Metabolism; Carbohydrate metabolism; Starch and sucrose metabolism [PATH:ko00500] Metabolism; Metabolism of other amino acids; Cyanoamino acid metabolism [PATH:ko00460] Metabolism; Biosynthesis of other secondary metabolites; Phenylpropanoid biosynthesis [PATH:ko00940]	β-glucosidase	GH3		classical
TP06193	NA	NA	NA		non-classical
TP06199	K05994 E3.4.11.10 bacterial leucyl aminopeptidase 3.4.11.10 --	NA	NA		classical
TP06201	NA	NA	NA		classical
TP06204	K01114 plcC phospholipase C 3.1.4.3 Metabolism; Carbohydrate metabolism; Inositol phosphate metabolism [PATH:ko00562] Metabolism; Lipid metabolism; Glycerophospholipid metabolism [PATH:ko00564] Metabolism; Lipid metabolism; Ether lipid metabolism [PATH:ko00565] Organismal Systems; Endocrine system; Thyroid hormone signaling pathway [PATH:ko04919]	NA	NA		classical
TP06206	NA	NA	NA		classical
TP06226	NA	NA	NA		non-classical
TP06238	K15004 CYP12 cytochrome P450, family 12 1.14.-.- --	NA	NA		non-classical
TP06256	K03929 pnbA para-nitrobenzyl esterase 3.1.1.- --	NA	CE10		classical
TP06293	NA	NA	NA		non-classical
TP06352	NA	NA	NA		non-classical
TP06370	NA	NA	NA		classical
TP06373	K09649 PRSS16 protease, serine, 16 (thymus) 3.4.-.- --	NA	NA		classical
TP06436	NA	NA	NA		classical
TP06442	K01674 cah carbonic anhydrase 4.2.1.1 Metabolism; Energy metabolism; Nitrogen metabolism [PATH:ko00910]	NA	NA		classical
TP06445	NA	NA	NA		non-classical
TP06463	NA	NA	NA		classical
TP06466	NA	NA	NA		classical
TP06469	NA	NA	NA		classical
TP06472	NA	NA	AA8		classical
TP06524	NA	NA	NA		classical
TP06525	K01216 E3.2.1.73 licheninase 3.2.1.73 --	NA	GH16		classical
TP06531	NA	NA	NA		classical
TP06538	K01051 E3.1.1.11 pectinesterase 3.1.1.11 Metabolism; Carbohydrate metabolism; Pentose and glucuronate interconversions [PATH:ko00040] Metabolism; Carbohydrate metabolism; Starch and sucrose metabolism [PATH:ko00500]	Pectinesterase	CE8		classical
TP06549	K10437 PHACA phenylacetate 2-hydroxylase 1.14.13.- Metabolism; Amino acid metabolism; Phenylalanine metabolism [PATH:ko00360] Metabolism; Xenobiotics biodegradation and metabolism; Styrene degradation [PATH:ko00643]	NA	NA		classical
TP06552	K03854 KTR mannosyltransferase 2.4.1.- --	NA	GT15		non-classical
TP06560	NA	NA	GH128		classical
TP06583	NA	NA	NA		classical
TP06597	NA	NA	NA		classical
TP06636	NA	NA	NA		classical
TP06651	K00517 E1.14.-.- -- -- Metabolism; Metabolism of terpenoids and polyketides; Limonene and pinene degradation [PATH:ko00903] Metabolism; Biosynthesis of other secondary metabolites; Stilbenoid, diarylheptanoid and gingerol biosynthesis [PATH:ko00945] Metabolism; Xenobiotics biodegradation and metabolism; Aminobenzoate degradation [PATH:ko00627] Metabolism; Xenobiotics biodegradation and metabolism…	NA	NA		non-classical
TP06662	NA	NA	NA		non-classical
TP06674	NA	NA	NA		classical
TP06675	K03929 pnbA para-nitrobenzyl esterase 3.1.1.- --	NA	CE10		classical
TP06679	K15921 xynD arabinoxylan arabinofuranohydrolase 3.2.1.55 Metabolism; Carbohydrate metabolism; Amino sugar and nucleotide sugar metabolism [PATH:ko00520]	NA	GH43		classical
TP06680	K15923 AXY8, FUC95A, afcA alpha-L-fucosidase 2 3.2.1.51 Metabolism; Glycan biosynthesis and metabolism; Other glycan degradation [PATH:ko00511]	α-L-fucosidase	GH95		classical
TP06690	K00148 fdhA glutathione-independent formaldehyde dehydrogenase 1.2.1.46 Metabolism; Overview; Carbon metabolism [PATH:ko01200] Metabolism; Energy metabolism; Methane metabolism [PATH:ko00680] Metabolism; Xenobiotics biodegradation and metabolism; Chloroalkane and chloroalkene degradation [PATH:ko00625]	NA	NA		classical
TP06729	K00540 E1.-.-.- 1. Oxidoreductases 1.- 1.-.- 1.-.-.- K00540 E1.-.-.- -- -- --	NA	NA		classical
TP06734	K05986 E3.1.30.1 nuclease S1 3.1.30.1 --	NA	NA		classical
TP06736	NA	NA	NA		classical
TP06746	K00512 CYP17A steroid 17alpha-monooxygenase / 17alpha-hydroxyprogesterone aldolase 1.14.99.9 4.1.2.30 Metabolism; Lipid metabolism; Steroid hormone biosynthesis [PATH:ko00140] Organismal Systems; Endocrine system; Ovarian Steroidogenesis [PATH:ko04913] Organismal Systems; Endocrine system; Prolactin signaling pathway [PATH:ko04917]	NA	NA		non-classical
TP06756	K01279 TPP1, CLN2 tripeptidyl-peptidase I 3.4.14.9 Cellular Processes; Transport and catabolism; Lysosome [PATH:ko04142]	NA	NA		classical
TP06758	NA	NA	NA		classical
TP06759	NA	NA	NA		classical
TP06760	K05712 mhpA 3-(3-hydroxy-phenyl)propionate hydroxylase 1.14.13.127 Metabolism; Overview; Degradation of aromatic compounds [PATH:ko01220] Metabolism; Amino acid metabolism; Phenylalanine metabolism [PATH:ko00360]	NA	NA		classical
TP06762	K01198 xynB xylan 1,4-beta-xylosidase 3.2.1.37 Metabolism; Carbohydrate metabolism; Starch and sucrose metabolism [PATH:ko00500] Metabolism; Carbohydrate metabolism; Amino sugar and nucleotide sugar metabolism [PATH:ko00520]	β-D-xylosidase	GH43		classical
TP06763	NA	Acetyl xylan esterase	CBM1;CE2		classical
TP06780	NA	NA	NA		classical
TP06783	K05293 PIGU phosphatidylinositol glycan, class U -- Metabolism; Glycan biosynthesis and metabolism; Glycosylphosphatidylinositol(GPI)-anchor biosynthesis [PATH:ko00563]	NA	NA		non-classical
TP06793	NA	NA	GH28		non-classical
TP06808	K00108 betA, CHDH choline dehydrogenase 1.1.99.1 Metabolism; Amino acid metabolism; Glycine, serine and threonine metabolism [PATH:ko00260]	NA	AA3;AA8		classical
TP06814	K00108 betA, CHDH choline dehydrogenase 1.1.99.1 Metabolism; Amino acid metabolism; Glycine, serine and threonine metabolism [PATH:ko00260]	NA	AA3;AA8		classical
TP06830	NA	NA	NA		classical
TP06845	NA	NA	NA		classical
TP06847	K04618 GAOA galactose oxidase 1.1.3.9 Metabolism; Carbohydrate metabolism; Galactose metabolism [PATH:ko00052]	NA	AA5		classical
TP06848	NA	NA	NA		classical
TP06855	K17783 ERV1, GFER, ALR mitochondrial FAD-linked sulfhydryl oxidase 1.8.3.2 --	NA	NA		non-classical
TP06859	NA	NA	AA11		classical
TP06870	NA	NA	NA		classical
TP06876	NA	NA	NA		classical
TP06883	NA	NA	GH128		classical
TP06893	NA	NA	NA		classical
TP06900	K01181 E3.2.1.8, xynA endo-1,4-beta-xylanase 3.2.1.8 --	β-1,4-endoxylanase	CBM1;GH10		classical
TP06919	NA	NA	NA		classical
TP06920	NA	NA	NA		classical
TP06922	K01050 BCHE cholinesterase 3.1.1.8 --	NA	CE10		classical
TP06928	NA	NA	NA		classical
TP06932	NA	NA	NA		classical
TP06941	K01183 E3.2.1.14 chitinase 3.2.1.14 Metabolism; Carbohydrate metabolism; Amino sugar and nucleotide sugar metabolism [PATH:ko00520]	NA	CBM19;GH18		classical
TP06944	K07053 K07053 uncharacterized protein -- --	NA	NA		classical
TP06945	NA	NA	NA		classical
TP06954	NA	NA	CE16		classical
TP06957	K01179 E3.2.1.4 endoglucanase 3.2.1.4 Metabolism; Carbohydrate metabolism; Starch and sucrose metabolism [PATH:ko00500]	β-1,4-endoglucanase	CBM1;GH45		classical
TP06958	NA	NA	NA		non-classical
TP06959	NA	NA	NA		classical
TP06969	NA	NA	NA		non-classical
TP06972	NA	NA	NA		classical
TP06974	NA	NA	GH78		classical
TP06976	K01207 nagZ beta-N-acetylhexosaminidase 3.2.1.52 Metabolism; Carbohydrate metabolism; Amino sugar and nucleotide sugar metabolism [PATH:ko00520] Metabolism; Glycan biosynthesis and metabolism; Glycosaminoglycan degradation [PATH:ko00531] Human Diseases; Drug resistance; beta-Lactam resistance [PATH:ko01501]	NA	GH3		classical
TP06978	NA	NA	NA		classical
TP06994	K01183 E3.2.1.14 chitinase 3.2.1.14 Metabolism; Carbohydrate metabolism; Amino sugar and nucleotide sugar metabolism [PATH:ko00520]	NA	GH18		classical
TP06997	K01279 TPP1, CLN2 tripeptidyl-peptidase I 3.4.14.9 Cellular Processes; Transport and catabolism; Lysosome [PATH:ko04142]	NA	NA		classical
TP07006	NA	NA	NA		classical
TP07020	K05389 KCNKF potassium channel subfamily K, other eukaryote Voltage-gated cation channels K+ channel, KCNK, K2px.x K05389 KCNKF; potassium channel subfamily K, other eukaryote -- --	NA	NA		non-classical
TP07021	NA	NA	NA		non-classical
TP07084	NA	NA	GH74		classical
TP07101	NA	NA	NA		non-classical
TP07126	NA	NA	NA		classical
TP07143	K14617 LMBRD1 LMBR1 domain-containing protein 1 -- Organismal Systems; Digestive system; Vitamin digestion and absorption [PATH:ko04977]	NA	NA		non-classical
TP07147	K12273 SEC66 translocation protein SEC66 Sec (secretion) system Eukaryotic Sec-SRP protein K12273 SEC66; translocation protein SEC66 -- --	NA	NA		non-classical
TP07150	NA	NA	NA		classical
TP07152	K01050 BCHE cholinesterase 3.1.1.8 --	NA	CE10		classical
TP07155	NA	NA	NA		classical
TP07161	NA	NA	NA		classical
TP07192	NA	NA	NA		classical
TP07207	K10088 OS9 protein OS-9 -- Genetic Information Processing; Folding, sorting and degradation; Protein processing in endoplasmic reticulum [PATH:ko04141]	NA	NA		classical
TP07213	K00493 E1.14.14.1 unspecific monooxygenase 1.14.14.1 Metabolism; Lipid metabolism; Fatty acid degradation [PATH:ko00071] Metabolism; Amino acid metabolism; Tryptophan metabolism [PATH:ko00380] Metabolism; Xenobiotics biodegradation and metabolism; Aminobenzoate degradation [PATH:ko00627]	NA	NA		non-classical
TP07235	NA	NA	NA		non-classical
TP07270	NA	NA	NA		classical
TP07273	NA	NA	NA		non-classical
TP07289	NA	NA	NA		classical
TP07292	NA	NA	NA		non-classical
TP07302	K08157 TPO1 MFS transporter, DHA1 family, multidrug resistance protein Major Facilitator Superfamily (MFS) Drug transporters Drug:H+ antiporter-1 (12 spanner) (DHA1) family K08157 TPO1; MFS transporter, DHA1 family, multidrug resistance protein -- --	NA	NA		non-classical
TP07311	K01183 E3.2.1.14 chitinase 3.2.1.14 Metabolism; Carbohydrate metabolism; Amino sugar and nucleotide sugar metabolism [PATH:ko00520]	NA	GH18		classical
TP07321	K06004 E3.4.23.18 aspergillopepsin I 3.4.23.18 --	NA	NA		classical
TP07323	K01569 oxdD oxalate decarboxylase 4.1.1.2 Metabolism; Carbohydrate metabolism; Glyoxylate and dicarboxylate metabolism [PATH:ko00630]	NA	NA		classical
TP07331	NA	NA	NA		classical
TP07333	K01738 cysK cysteine synthase A 2.5.1.47 Metabolism; Overview; Carbon metabolism [PATH:ko01200] Metabolism; Overview; Biosynthesis of amino acids [PATH:ko01230] Metabolism; Energy metabolism; Sulfur metabolism [PATH:ko00920] Metabolism; Amino acid metabolism; Cysteine and methionine metabolism [PATH:ko00270]	NA	NA		non-classical
TP07342	K10950 ERO1L ERO1-like protein alpha 1.8.4.- Genetic Information Processing; Folding, sorting and degradation; Protein processing in endoplasmic reticulum [PATH:ko04141] Human Diseases; Infectious diseases; Vibrio cholerae infection [PATH:ko05110]	NA	NA		classical
TP07345	NA	NA	NA		non-classical
TP07352	NA	NA	NA		classical
TP07357	NA	NA	NA		non-classical
TP07363	NA	NA	NA		non-classical
TP07374	NA	NA	NA		non-classical
TP07387	NA	NA	NA		classical
TP07394	NA	NA	NA		classical
TP07407	NA	NA	NA		classical
TP07411	K01176 E3.2.1.1, amyA, malS alpha-amylase 3.2.1.1 Metabolism; Carbohydrate metabolism; Starch and sucrose metabolism [PATH:ko00500] Organismal Systems; Digestive system; Carbohydrate digestion and absorption [PATH:ko04973]	NA	GH13	α-amylase	classical
TP07425	NA	NA	NA		non-classical
TP07429	K06867 K06867 uncharacterized protein -- --	NA	NA		non-classical
TP07435	K01078 E3.1.3.2 acid phosphatase 3.1.3.2 Metabolism; Xenobiotics biodegradation and metabolism; Aminobenzoate degradation [PATH:ko00627] Human Diseases; Infectious diseases; Tuberculosis [PATH:ko05152]	NA	NA		classical
TP07448	K01501 E3.5.5.1 nitrilase 3.5.5.1 Metabolism; Energy metabolism; Nitrogen metabolism [PATH:ko00910] Metabolism; Amino acid metabolism; Tryptophan metabolism [PATH:ko00380] Metabolism; Metabolism of other amino acids; Cyanoamino acid metabolism [PATH:ko00460] Metabolism; Xenobiotics biodegradation and metabolism; Aminobenzoate degradation [PATH:ko00627] Metabolism; Xenobiotics biodegradation and m…	NA	AA7		classical
TP07451	K08746 SLC27A2, FACVL1, FATP2 solute carrier family 27 (fatty acid transporter), member 2 6.2.1.- 6.2.1.3 Cellular Processes; Transport and catabolism; Peroxisome [PATH:ko04146] Organismal Systems; Endocrine system; PPAR signaling pathway [PATH:ko03320] Human Diseases; Endocrine and metabolic diseases; Insulin resistance [PATH:ko04931]	NA	NA		non-classical
TP07454	K05681 ABCG2 ATP-binding cassette, subfamily G (WHITE), member 2 -- Environmental Information Processing; Membrane transport; ABC transporters [PATH:ko02010] Organismal Systems; Digestive system; Bile secretion [PATH:ko04976]	NA	NA		classical
TP07455	NA	NA	NA		non-classical
TP07499	K01179 E3.2.1.4 endoglucanase 3.2.1.4 Metabolism; Carbohydrate metabolism; Starch and sucrose metabolism [PATH:ko00500]	β-1,4-endolucanase	GH5		classical
TP07522	K00423 E1.10.3.3 L-ascorbate oxidase 1.10.3.3 Metabolism; Carbohydrate metabolism; Ascorbate and aldarate metabolism [PATH:ko00053]	NA	AA1		classical
TP07529	NA	NA	NA		non-classical
TP07536	NA	NA	NA		classical
TP07544	NA	NA	NA		non-classical
TP07546	NA	NA	NA		non-classical
TP07556	K01190 lacZ beta-galactosidase 3.2.1.23 Metabolism; Carbohydrate metabolism; Galactose metabolism [PATH:ko00052] Metabolism; Lipid metabolism; Sphingolipid metabolism [PATH:ko00600] Metabolism; Glycan biosynthesis and metabolism; Other glycan degradation [PATH:ko00511]	NA	GH35		classical
TP07560	NA	NA	NA		classical
TP07562	NA	NA	NA		classical
TP07574	K02201 E2.7.7.3B pantetheine-phosphate adenylyltransferase 2.7.7.3 Metabolism; Metabolism of cofactors and vitamins; Pantothenate and CoA biosynthesis [PATH:ko00770]	NA	NA		non-classical
TP07597	NA	NA	NA		classical
TP07606	NA	NA	NA		non-classical
TP07608	K12667 SWP1, RPN2 oligosaccharyltransferase complex subunit delta (ribophorin II) -- Metabolism; Glycan biosynthesis and metabolism; N-Glycan biosynthesis [PATH:ko00510] Metabolism; Glycan biosynthesis and metabolism; Various types of N-glycan biosynthesis [PATH:ko00513] Genetic Information Processing; Folding, sorting and degradation; Protein processing in endoplasmic reticulum [PATH:ko04141]	NA	NA		classical
TP07643	NA	NA	NA		non-classical
TP07658	NA	NA	NA		non-classical
TP07667	NA	NA	NA		classical
TP07668	NA	NA	NA		classical
TP07677	K18276 hspB 6-hydroxy-3-succinoylpyridine 3-monooxygenase 1.14.13.163 Metabolism; Metabolism of cofactors and vitamins; Nicotinate and nicotinamide metabolism [PATH:ko00760]	NA	NA		non-classical
TP07696	NA	NA	NA		non-classical
TP07722	NA	NA	NA		non-classical
TP07737	NA	NA	GH76		classical
TP07773	NA	NA	NA		non-classical
TP07783	NA	NA	NA		classical
TP07784	NA	NA	NA		classical
TP07801	K01210 E3.2.1.58 glucan 1,3-beta-glucosidase 3.2.1.58 Metabolism; Carbohydrate metabolism; Starch and sucrose metabolism [PATH:ko00500]	NA	GH5		classical
TP07803	NA	NA	NA		classical
TP07807	K13280 SEC11, sipW signal peptidase, endoplasmic reticulum-type 3.4.-.- Genetic Information Processing; Folding, sorting and degradation; Protein export [PATH:ko03060]	NA	NA		non-classical
TP07809	K05909 E1.10.3.2 laccase 1.10.3.2 --	NA	AA1		non-classical
TP07810	K06889 K06889 uncharacterized protein -- --	NA	NA		classical
TP07814	NA	NA	NA		non-classical
TP07832	NA	NA	NA		classical
TP07888	K01180 E3.2.1.6 endo-1,3(4)-beta-glucanase 3.2.1.6 --	β-1`3(4)-endoglucanase	GH81		classical
TP07907	NA	NA	NA		classical
TP07911	K09829 ERG2 C-8 sterol isomerase 5.-.-.- Metabolism; Lipid metabolism; Steroid biosynthesis [PATH:ko00100]	NA	NA		non-classical
TP07912	NA	NA	NA		classical
TP07921	NA	NA	NA		classical
TP07959	NA	NA	NA		non-classical
TP07961	NA	NA	NA		classical
TP07972	K15378 SLC45A1_2_4 solute carrier family 45, member 1/2/4 -- --	NA	NA		classical
TP07985	K18580 RHGA rhamnogalacturonan hydrolase 3.2.1.171 --	Rhamnogalacturonan hydrolase	GH28		classical
TP07986	NA	NA	NA		classical
TP07994	NA	NA	NA		non-classical
TP07996	NA	NA	NA		non-classical
TP07997	NA	NA	NA		classical
TP08004	NA	NA	NA		non-classical
TP08033	NA	NA	NA		classical
TP08034	NA	NA	NA		classical
TP08035	K00767 nadC, QPRT nicotinate-nucleotide pyrophosphorylase (carboxylating) 2.4.2.19 Metabolism; Metabolism of cofactors and vitamins; Nicotinate and nicotinamide metabolism [PATH:ko00760]	NA	GH16		classical
TP08036	NA	NA	NA		non-classical
TP08039	K09584 PDIA6, TXNDC7 protein disulfide-isomerase A6 5.3.4.1 Genetic Information Processing; Folding, sorting and degradation; Protein processing in endoplasmic reticulum [PATH:ko04141]	NA	NA		classical
TP08056	K01230 MAN1 mannosyl-oligosaccharide alpha-1,2-mannosidase 3.2.1.113 Metabolism; Glycan biosynthesis and metabolism; N-Glycan biosynthesis [PATH:ko00510] Metabolism; Glycan biosynthesis and metabolism; Various types of N-glycan biosynthesis [PATH:ko00513] Genetic Information Processing; Folding, sorting and degradation; Protein processing in endoplasmic reticulum [PATH:ko04141]	NA	GH47		non-classical
TP08062	K01213 E3.2.1.67 galacturan 1,4-alpha-galacturonidase 3.2.1.67 Metabolism; Carbohydrate metabolism; Pentose and glucuronate interconversions [PATH:ko00040] Metabolism; Carbohydrate metabolism; Starch and sucrose metabolism [PATH:ko00500]	NA	GH28		classical
TP08070	NA	NA	NA		non-classical
TP08077	NA	NA	NA		classical
TP08080	NA	NA	NA		classical
TP08086	NA	NA	CBM63		classical
TP08097	K17770 TOM20 mitochondrial import receptor subunit TOM20 Mitochondrial protein import machinery Outer membrane Transporter outer membrane (TOM) complex K17770 TOM20; mitochondrial import receptor subunit TOM20 Transporters [BR:ko02000] Other Transporters Others K17770 TOM20; mitochondrial import receptor subunit TOM20 -- --	NA	NA		non-classical
TP08113	K00730 OST4 oligosaccharyl transferase complex subunit OST4 -- Metabolism; Glycan biosynthesis and metabolism; N-Glycan biosynthesis [PATH:ko00510] Metabolism; Glycan biosynthesis and metabolism; Various types of N-glycan biosynthesis [PATH:ko00513] Genetic Information Processing; Folding, sorting and degradation; Protein processing in endoplasmic reticulum [PATH:ko04141]	NA	NA		non-classical
TP08134	NA	NA	NA		classical
TP08162	NA	NA	NA		non-classical
TP08181	K13704 ABHD12 abhydrolase domain-containing protein 12 3.1.1.23 --	NA	NA		non-classical
TP08190	NA	NA	NA		classical
TP08228	NA	NA	NA		classical
TP08233	NA	NA	NA		classical
TP08239	K00423 E1.10.3.3 L-ascorbate oxidase 1.10.3.3 Metabolism; Carbohydrate metabolism; Ascorbate and aldarate metabolism [PATH:ko00053]	NA	AA1		classical
TP08247	K00423 E1.10.3.3 L-ascorbate oxidase 1.10.3.3 Metabolism; Carbohydrate metabolism; Ascorbate and aldarate metabolism [PATH:ko00053]	NA	AA1		classical
TP08250	K00517 E1.14.-.- -- -- Metabolism; Metabolism of terpenoids and polyketides; Limonene and pinene degradation [PATH:ko00903] Metabolism; Biosynthesis of other secondary metabolites; Stilbenoid, diarylheptanoid and gingerol biosynthesis [PATH:ko00945] Metabolism; Xenobiotics biodegradation and metabolism; Aminobenzoate degradation [PATH:ko00627] Metabolism; Xenobiotics biodegradation and metabolism…	NA	NA		non-classical
TP08253	NA	NA	NA		classical
TP08261	K00777 E2.4.2.- 2. Transferases 2.4 Glycosyltransferases 2.4.2 Pentosyltransferases 2.4.2.- K00777 E2.4.2.- -- -- --	NA	GT41		non-classical
TP08281	NA	NA	CBM35;GH43		classical
TP08284	NA	NA	NA		non-classical
TP08287	K01046 E3.1.1.3 triacylglycerol lipase 3.1.1.3 Metabolism; Lipid metabolism; Glycerolipid metabolism [PATH:ko00561]	NA	NA		classical
TP08294	NA	NA	NA		classical
TP08309	NA	NA	NA		non-classical
TP08311	K01078 E3.1.3.2 acid phosphatase 3.1.3.2 Metabolism; Xenobiotics biodegradation and metabolism; Aminobenzoate degradation [PATH:ko00627] Human Diseases; Infectious diseases; Tuberculosis [PATH:ko05152]	NA	NA		classical
TP08315	K06113 abnA_B arabinan endo-1,5-alpha-L-arabinosidase 3.2.1.99 --	NA	NA		non-classical
TP08327	NA	NA	NA		non-classical
TP08338	K09658 DPM2 dolichyl-phosphate mannosyltransferase polypeptide 2, regulatory subunit -- Metabolism; Glycan biosynthesis and metabolism; N-Glycan biosynthesis [PATH:ko00510] Metabolism; Glycan biosynthesis and metabolism; Glycosylphosphatidylinositol(GPI)-anchor biosynthesis [PATH:ko00563]	NA	NA		non-classical
TP08361	NA	NA	NA		non-classical
TP08362	K02429 fucP MFS transporter, FHS family, L-fucose permease Major Facilitator Superfamily (MFS) Sugar transporters Fucose:H+ symporter (FHS) family K02429 fucP; MFS transporter, FHS family, L-fucose permease -- --	NA	NA		classical
TP08366	K09885 AQPF aquaporin rerated protein, other eukaryote Other Transporters Aquaporins and small neutral solute transporters Aquaporins K09885 AQPF; aquaporin rerated protein, other eukaryote -- --	NA	CE10		classical
TP08386	K15532 yteR, yesR unsaturated rhamnogalacturonyl hydrolase 3.2.1.172 --	Unsaturated rhamnogalacturonyl hydrolase	GH105		classical
TP08387	K01728 pel pectate lyase 4.2.2.2 Metabolism; Carbohydrate metabolism; Pentose and glucuronate interconversions [PATH:ko00040]	Pectate lyase	PL1		classical
TP08389	K19668 CBHC cellulose 1,4-beta-cellobiosidase 3.2.1.91 Metabolism; Carbohydrate metabolism; Starch and sucrose metabolism [PATH:ko00500] Environmental Information Processing; Signal transduction; Two-component system [PATH:ko02020]	cellobiohydrolase	CBM1;GH6		classical
TP08403	NA	NA	NA		classical
TP08409	K00423 E1.10.3.3 L-ascorbate oxidase 1.10.3.3 Metabolism; Carbohydrate metabolism; Ascorbate and aldarate metabolism [PATH:ko00053]	NA	AA1		non-classical
TP08414	NA	NA	GH135		classical
TP08415	K01046 E3.1.1.3 triacylglycerol lipase 3.1.1.3 Metabolism; Lipid metabolism; Glycerolipid metabolism [PATH:ko00561]	NA	CE10		classical
TP08416	K08257 E3.2.1.101 mannan endo-1,6-alpha-mannosidase 3.2.1.101 --	NA	GH76		classical
TP08427	K18580 RHGA rhamnogalacturonan hydrolase 3.2.1.171 --	Rhamnogalacturonan hydrolase	GH28		classical
TP08437	K01184 E3.2.1.15 polygalacturonase 3.2.1.15 Metabolism; Carbohydrate metabolism; Pentose and glucuronate interconversions [PATH:ko00040] Metabolism; Carbohydrate metabolism; Starch and sucrose metabolism [PATH:ko00500]	Polygalacturonase	CE8;GH28		classical
TP08451	K01183 E3.2.1.14 chitinase 3.2.1.14 Metabolism; Carbohydrate metabolism; Amino sugar and nucleotide sugar metabolism [PATH:ko00520]	NA	GH18		classical
TP08457	NA	NA	NA		classical
TP08462	K01253 EPHX1 microsomal epoxide hydrolase 3.3.2.9 Metabolism; Xenobiotics biodegradation and metabolism; Metabolism of xenobiotics by cytochrome P450 [PATH:ko00980] Organismal Systems; Digestive system; Bile secretion [PATH:ko04976] Human Diseases; Cancers; Chemical carcinogenesis [PATH:ko05204]	NA	NA		classical
TP08478	NA	NA	NA		non-classical
TP08479	K00108 betA, CHDH choline dehydrogenase 1.1.99.1 Metabolism; Amino acid metabolism; Glycine, serine and threonine metabolism [PATH:ko00260]	NA	AA3;AA8		classical
TP08492	NA	NA	NA		classical
TP08497	NA	NA	NA		classical
TP08514	K19357 CELB cellulase 3.2.1.4 Metabolism; Carbohydrate metabolism; Starch and sucrose metabolism [PATH:ko00500]	β-1,4-endoglucanase	CBM1;GH7		classical
TP08517	NA	NA	NA		non-classical
TP08518	K15777 DOPA 4,5-DOPA dioxygenase extradiol 1.13.11.- Metabolism; Biosynthesis of other secondary metabolites; Betalain biosynthesis [PATH:ko00965]	NA	NA		non-classical
TP08524	K00767 nadC, QPRT nicotinate-nucleotide pyrophosphorylase (carboxylating) 2.4.2.19 Metabolism; Metabolism of cofactors and vitamins; Nicotinate and nicotinamide metabolism [PATH:ko00760]	NA	GH16		classical
TP08525	NA	NA	NA		classical
TP08530	NA	NA	NA		classical
TP08541	NA	NA	NA		classical
TP08584	K18693 DPP1 diacylglycerol diphosphate phosphatase / phosphatidate phosphatase 3.1.3.81 3.1.3.4 Metabolism; Lipid metabolism; Glycerolipid metabolism [PATH:ko00561] Metabolism; Lipid metabolism; Glycerophospholipid metabolism [PATH:ko00564]	NA	NA		non-classical
TP08586	K10436 MAPRE microtubule-associated protein, RP/EB family Eukaryotic Type Centrosome formation and ciliogenesis proteins Microtubules Microtubule-associated proteins K10436 MAPRE; microtubule-associated protein, RP/EB family Cytoskeleton proteins [BR:ko04812] Eukaryotic cytoskeleton proteins Microtubules Tubulin-binding proteins EB / APC K10436 MAPRE; microtubule-associated protein, RP/EB family …	NA	AA8		classical
TP08594	NA	NA	NA		classical
TP08614	K01078 E3.1.3.2 acid phosphatase 3.1.3.2 Metabolism; Xenobiotics biodegradation and metabolism; Aminobenzoate degradation [PATH:ko00627] Human Diseases; Infectious diseases; Tuberculosis [PATH:ko05152]	NA	NA		classical
TP08635	NA	NA	NA		classical
TP08638	NA	NA	NA		classical
TP08649	K01452 E3.5.1.41 chitin deacetylase 3.5.1.41 Metabolism; Carbohydrate metabolism; Amino sugar and nucleotide sugar metabolism [PATH:ko00520]	NA	CE4		classical
TP08665	NA	NA	NA		classical
TP08675	K14715 SLC39A9, ZIP9 solute carrier family 39 (zinc transporter), member 9 Solute Carrier Family (SLC) SLC39: Metal ion transporter K14715 SLC39A9, ZIP9; solute carrier family 39 (zinc transporter), member 9 -- --	NA	NA		non-classical
TP08692	K01046 E3.1.1.3 triacylglycerol lipase 3.1.1.3 Metabolism; Lipid metabolism; Glycerolipid metabolism [PATH:ko00561]	NA	NA		classical
TP08696	K10082 LMAN2, VIP36 lectin, mannose-binding 2 -- Genetic Information Processing; Folding, sorting and degradation; Protein processing in endoplasmic reticulum [PATH:ko04141]	NA	NA		classical
TP08722	NA	NA	NA		non-classical
TP08746	K01083 E3.1.3.8 3-phytase 3.1.3.8 Metabolism; Carbohydrate metabolism; Inositol phosphate metabolism [PATH:ko00562]	NA	NA		classical
TP08776	K01213 E3.2.1.67 galacturan 1,4-alpha-galacturonidase 3.2.1.67 Metabolism; Carbohydrate metabolism; Pentose and glucuronate interconversions [PATH:ko00040] Metabolism; Carbohydrate metabolism; Starch and sucrose metabolism [PATH:ko00500]	NA	GH28		classical
TP08784	K01179 E3.2.1.4 endoglucanase 3.2.1.4 Metabolism; Carbohydrate metabolism; Starch and sucrose metabolism [PATH:ko00500]	β-1,4-endoglucanase	CBM1;GH5		classical
TP08794	K05349 bglX beta-glucosidase 3.2.1.21 Metabolism; Carbohydrate metabolism; Starch and sucrose metabolism [PATH:ko00500] Metabolism; Metabolism of other amino acids; Cyanoamino acid metabolism [PATH:ko00460] Metabolism; Biosynthesis of other secondary metabolites; Phenylpropanoid biosynthesis [PATH:ko00940]	β-glucosidase	GH3		classical
TP08822	NA	NA	NA		non-classical
TP08825	K01078 E3.1.3.2 acid phosphatase 3.1.3.2 Metabolism; Xenobiotics biodegradation and metabolism; Aminobenzoate degradation [PATH:ko00627] Human Diseases; Infectious diseases; Tuberculosis [PATH:ko05152]	NA	NA		classical
TP08851	NA	NA	NA		classical
TP08860	NA	NA	NA		classical
TP08863	NA	NA	NA		classical
TP08867	NA	NA	NA		non-classical
TP08869	K01205 NAGLU alpha-N-acetylglucosaminidase 3.2.1.50 Metabolism; Glycan biosynthesis and metabolism; Glycosaminoglycan degradation [PATH:ko00531] Cellular Processes; Transport and catabolism; Lysosome [PATH:ko04142]	NA	GH89		classical
TP08874	NA	NA	NA		classical
TP08880	K01273 DPEP membrane dipeptidase 3.4.13.19 --	NA	NA		non-classical
TP08889	K00273 DAO, aao D-amino-acid oxidase 1.4.3.3 Metabolism; Amino acid metabolism; Glycine, serine and threonine metabolism [PATH:ko00260] Metabolism; Amino acid metabolism; Arginine and proline metabolism [PATH:ko00330] Metabolism; Metabolism of other amino acids; D-Arginine and D-ornithine metabolism [PATH:ko00472] Metabolism; Biosynthesis of other secondary metabolites; Penicillin and cephalospor…	NA	NA		non-classical
TP08903	K01190 lacZ beta-galactosidase 3.2.1.23 Metabolism; Carbohydrate metabolism; Galactose metabolism [PATH:ko00052] Metabolism; Lipid metabolism; Sphingolipid metabolism [PATH:ko00600] Metabolism; Glycan biosynthesis and metabolism; Other glycan degradation [PATH:ko00511]	NA	GH35		classical
TP08905	K01201 GBA, srfJ glucosylceramidase 3.2.1.45 Metabolism; Lipid metabolism; Sphingolipid metabolism [PATH:ko00600] Metabolism; Glycan biosynthesis and metabolism; Other glycan degradation [PATH:ko00511] Cellular Processes; Transport and catabolism; Lysosome [PATH:ko04142]	NA	GH30		classical
TP08906	K01209 E3.2.1.55, abfA alpha-N-arabinofuranosidase 3.2.1.55 Metabolism; Carbohydrate metabolism; Amino sugar and nucleotide sugar metabolism [PATH:ko00520]	α-L-arabinofuranosidase	CBM1;GH43;GH62		classical
TP08907	K10759 E3.1.1.20 tannase 3.1.1.20 --	Tannase	NA		classical
TP08934	K00493 E1.14.14.1 unspecific monooxygenase 1.14.14.1 Metabolism; Lipid metabolism; Fatty acid degradation [PATH:ko00071] Metabolism; Amino acid metabolism; Tryptophan metabolism [PATH:ko00380] Metabolism; Xenobiotics biodegradation and metabolism; Aminobenzoate degradation [PATH:ko00627]	NA	NA		classical
TP08937	K01438 argE acetylornithine deacetylase 3.5.1.16 Metabolism; Overview; 2-Oxocarboxylic acid metabolism [PATH:ko01210] Metabolism; Overview; Biosynthesis of amino acids [PATH:ko01230] Metabolism; Amino acid metabolism; Arginine biosynthesis [PATH:ko00220]	NA	NA		classical
TP08953	NA	NA	NA		classical
TP08959	NA	NA	NA		non-classical
TP08966	K03768 PPIB, ppiB peptidyl-prolyl cis-trans isomerase B (cyclophilin B) 5.2.1.8 --	NA	NA		classical
TP08985	NA	NA	NA		non-classical
TP08990	NA	NA	NA		non-classical
TP09000	K02234 cobW cobalamin biosynthesis protein CobW -- Metabolism; Metabolism of cofactors and vitamins; Porphyrin and chlorophyll metabolism [PATH:ko00860]	NA	NA		non-classical
TP09014	K00671 E2.3.1.97, NMT glycylpeptide N-tetradecanoyltransferase 2.3.1.97 --	NA	NA		non-classical
TP09024	K01181 E3.2.1.8, xynA endo-1,4-beta-xylanase 3.2.1.8 --	β-1,4-endoxylanase	CBM1;GH11		classical
TP09031	NA	NA	GT34		classical
TP09038	NA	NA	NA		classical
TP09039	K01049 ACHE acetylcholinesterase 3.1.1.7 Metabolism; Lipid metabolism; Glycerophospholipid metabolism [PATH:ko00564] Organismal Systems; Nervous system; Cholinergic synapse [PATH:ko04725]	NA	CE10		classical
TP09042	K05349 bglX beta-glucosidase 3.2.1.21 Metabolism; Carbohydrate metabolism; Starch and sucrose metabolism [PATH:ko00500] Metabolism; Metabolism of other amino acids; Cyanoamino acid metabolism [PATH:ko00460] Metabolism; Biosynthesis of other secondary metabolites; Phenylpropanoid biosynthesis [PATH:ko00940]	β-glucosidase	GH3		classical
TP09044	K14709 SLC39A1_2_3, ZIP1_2_3 solute carrier family 39 (zinc transporter), member 1/2/3 Solute Carrier Family (SLC) SLC39: Metal ion transporter K14709 SLC39A1_2_3, ZIP1_2_3; solute carrier family 39 (zinc transporter), member 1/2/3 -- --	NA	NA		non-classical
TP09048	K05989 E3.2.1.40 alpha-L-rhamnosidase 3.2.1.40 --	NA	GH78		classical
TP09061	K00517 E1.14.-.- -- -- Metabolism; Metabolism of terpenoids and polyketides; Limonene and pinene degradation [PATH:ko00903] Metabolism; Biosynthesis of other secondary metabolites; Stilbenoid, diarylheptanoid and gingerol biosynthesis [PATH:ko00945] Metabolism; Xenobiotics biodegradation and metabolism; Aminobenzoate degradation [PATH:ko00627] Metabolism; Xenobiotics biodegradation and metabolism…	NA	NA		non-classical
TP09063	NA	NA	NA		non-classical
TP09069	K01046 E3.1.1.3 triacylglycerol lipase 3.1.1.3 Metabolism; Lipid metabolism; Glycerolipid metabolism [PATH:ko00561]	NA	NA		classical
TP09073	K09569 FKBP2 FK506-binding protein 2 5.2.1.8 --	NA	NA		classical
TP09093	K10437 PHACA phenylacetate 2-hydroxylase 1.14.13.- Metabolism; Amino acid metabolism; Phenylalanine metabolism [PATH:ko00360] Metabolism; Xenobiotics biodegradation and metabolism; Styrene degradation [PATH:ko00643]	NA	NA		classical
TP09106	NA	NA	NA		non-classical
TP09112	NA	NA	NA		non-classical
TP09133	NA	NA	NA		classical
TP09146	NA	NA	NA		classical
TP09148	NA	NA	NA		non-classical
TP09166	K07762 PAPPA pappalysin-1 3.4.24.79 --	NA	NA		classical
TP09179	K00521 E1.16.1.7 ferric-chelate reductase 1.16.1.7 --	NA	NA		classical
TP09185	NA	NA	NA		non-classical
TP09206	NA	NA	NA		classical
TP09211	NA	NA	NA		classical
TP09224	K01286 E3.4.16.4 D-alanyl-D-alanine carboxypeptidase 3.4.16.4 --	NA	NA		classical
TP09234	K01426 E3.5.1.4, amiE amidase 3.5.1.4 Metabolism; Amino acid metabolism; Arginine and proline metabolism [PATH:ko00330] Metabolism; Amino acid metabolism; Phenylalanine metabolism [PATH:ko00360] Metabolism; Amino acid metabolism; Tryptophan metabolism [PATH:ko00380] Metabolism; Xenobiotics biodegradation and metabolism; Aminobenzoate degradation [PATH:ko00627] Metabolism; Xenobiotics biodegradati…	NA	NA		classical
TP09251	K18580 RHGA rhamnogalacturonan hydrolase 3.2.1.171 --	Rhamnogalacturonan hydrolase	GH28		classical
TP09274	NA	NA	NA		classical
TP09283	K06004 E3.4.23.18 aspergillopepsin I 3.4.23.18 --	NA	NA		classical
TP09287	K01178 E3.2.1.3 glucoamylase 3.2.1.3 Metabolism; Carbohydrate metabolism; Starch and sucrose metabolism [PATH:ko00500]	NA	CBM20;GH15	Glucoamylase	classical
TP09288	K01176 E3.2.1.1, amyA, malS alpha-amylase 3.2.1.1 Metabolism; Carbohydrate metabolism; Starch and sucrose metabolism [PATH:ko00500] Organismal Systems; Digestive system; Carbohydrate digestion and absorption [PATH:ko04973]	NA	GH13	α-amylase	classical
TP09291	NA	NA	NA		classical
TP09322	NA	NA	NA		non-classical
TP09339	NA	NA	NA		classical
TP09343	NA	NA	NA		non-classical
TP09375	K01279 TPP1, CLN2 tripeptidyl-peptidase I 3.4.14.9 Cellular Processes; Transport and catabolism; Lysosome [PATH:ko04142]	NA	NA		classical
TP09376	NA	NA	NA		classical
TP09379	NA	Acetyl xylan esterase	CBM1;CE3		classical
TP09400	NA	NA	NA		non-classical
TP09405	NA	NA	NA		classical
TP09406	NA	NA	NA		classical
TP09412	K01225 CBHA_B cellulose 1,4-beta-cellobiosidase 3.2.1.91 Metabolism; Carbohydrate metabolism; Starch and sucrose metabolism [PATH:ko00500]	cellobiohydrolase	CBM1;GH7		classical
TP09414	K01426 E3.5.1.4, amiE amidase 3.5.1.4 Metabolism; Amino acid metabolism; Arginine and proline metabolism [PATH:ko00330] Metabolism; Amino acid metabolism; Phenylalanine metabolism [PATH:ko00360] Metabolism; Amino acid metabolism; Tryptophan metabolism [PATH:ko00380] Metabolism; Xenobiotics biodegradation and metabolism; Aminobenzoate degradation [PATH:ko00627] Metabolism; Xenobiotics biodegradati…	NA	NA		classical
TP09415	K01213 E3.2.1.67 galacturan 1,4-alpha-galacturonidase 3.2.1.67 Metabolism; Carbohydrate metabolism; Pentose and glucuronate interconversions [PATH:ko00040] Metabolism; Carbohydrate metabolism; Starch and sucrose metabolism [PATH:ko00500]	NA	GH28		classical
TP09425	NA	NA	NA		classical
TP09431	NA	NA	NA		classical
TP09439	NA	NA	NA		non-classical
TP09441	K06030 MFN mitofusin 3.6.5.- --	NA	NA		classical
TP09470	NA	NA	AA7		classical
TP09477	K00108 betA, CHDH choline dehydrogenase 1.1.99.1 Metabolism; Amino acid metabolism; Glycine, serine and threonine metabolism [PATH:ko00260]	NA	AA3;AA8		classical
TP09516	K13449 PR1 pathogenesis-related protein 1 -- Environmental Information Processing; Signal transduction; Plant hormone signal transduction [PATH:ko04075] Organismal Systems; Environmental adaptation; Plant-pathogen interaction [PATH:ko04626]	NA	NA		classical
TP09535	K01046 E3.1.1.3 triacylglycerol lipase 3.1.1.3 Metabolism; Lipid metabolism; Glycerolipid metabolism [PATH:ko00561]	NA	NA		classical
TP09542	K08254 E3.2.1.59 glucan endo-1,3-alpha-glucosidase 3.2.1.59 --	NA	GH71		classical
TP09546	K05989 E3.2.1.40 alpha-L-rhamnosidase 3.2.1.40 --	NA	GH78		non-classical
TP09547	NA	NA	GH78		classical
TP09552	NA	NA	NA		non-classical
TP09557	NA	NA	NA		non-classical
TP09564	NA	NA	NA		classical
TP09575	NA	NA	NA		classical
TP09600	NA	NA	NA		classical
TP09612	NA	NA	NA		classical
TP09635	K00493 E1.14.14.1 unspecific monooxygenase 1.14.14.1 Metabolism; Lipid metabolism; Fatty acid degradation [PATH:ko00071] Metabolism; Amino acid metabolism; Tryptophan metabolism [PATH:ko00380] Metabolism; Xenobiotics biodegradation and metabolism; Aminobenzoate degradation [PATH:ko00627]	NA	NA		non-classical
TP09641	K00517 E1.14.-.- -- -- Metabolism; Metabolism of terpenoids and polyketides; Limonene and pinene degradation [PATH:ko00903] Metabolism; Biosynthesis of other secondary metabolites; Stilbenoid, diarylheptanoid and gingerol biosynthesis [PATH:ko00945] Metabolism; Xenobiotics biodegradation and metabolism; Aminobenzoate degradation [PATH:ko00627] Metabolism; Xenobiotics biodegradation and metabolism…	NA	NA		non-classical
TP09643	K00493 E1.14.14.1 unspecific monooxygenase 1.14.14.1 Metabolism; Lipid metabolism; Fatty acid degradation [PATH:ko00071] Metabolism; Amino acid metabolism; Tryptophan metabolism [PATH:ko00380] Metabolism; Xenobiotics biodegradation and metabolism; Aminobenzoate degradation [PATH:ko00627]	NA	NA		non-classical
TP09647	K01078 E3.1.3.2 acid phosphatase 3.1.3.2 Metabolism; Xenobiotics biodegradation and metabolism; Aminobenzoate degradation [PATH:ko00627] Human Diseases; Infectious diseases; Tuberculosis [PATH:ko05152]	NA	NA		classical
TP09650	NA	NA	NA		classical
TP09651	K01114 plcC phospholipase C 3.1.4.3 Metabolism; Carbohydrate metabolism; Inositol phosphate metabolism [PATH:ko00562] Metabolism; Lipid metabolism; Glycerophospholipid metabolism [PATH:ko00564] Metabolism; Lipid metabolism; Ether lipid metabolism [PATH:ko00565] Organismal Systems; Endocrine system; Thyroid hormone signaling pathway [PATH:ko04919]	NA	NA		classical
TP09662	NA	NA	NA		classical
TP09665	NA	NA	NA		classical
TP09671	K08137 galP MFS transporter, SP family, galactose:H+ symporter Major Facilitator Superfamily (MFS) Sugar transporters Sugar porter (SP) family K08137 galP; MFS transporter, SP family, galactose:H+ symporter -- --	NA	NA		non-classical
TP09676	NA	NA	NA		non-classical
TP09677	NA	NA	NA		classical
TP09690	NA	NA	NA		non-classical
TP09705	NA	NA	NA		non-classical
TP09749	K07824 E1.14.13.12 benzoate 4-monooxygenase 1.14.13.12 Metabolism; Overview; Degradation of aromatic compounds [PATH:ko01220] Metabolism; Xenobiotics biodegradation and metabolism; Benzoate degradation [PATH:ko00362] Metabolism; Xenobiotics biodegradation and metabolism; Aminobenzoate degradation [PATH:ko00627]	NA	NA		non-classical
TP09758	NA	α-1,8-L-exoarabinanase	GH33;GH74;GH93		classical
TP09775	NA	NA	NA		classical
TP09790	K01130 E3.1.6.1, aslA arylsulfatase 3.1.6.1 Metabolism; Lipid metabolism; Steroid hormone biosynthesis [PATH:ko00140] Metabolism; Lipid metabolism; Sphingolipid metabolism [PATH:ko00600]	NA	NA		classical
TP09792	K07407 E3.2.1.22B, galA, rafA alpha-galactosidase 3.2.1.22 Metabolism; Carbohydrate metabolism; Galactose metabolism [PATH:ko00052] Metabolism; Lipid metabolism; Glycerolipid metabolism [PATH:ko00561] Metabolism; Lipid metabolism; Sphingolipid metabolism [PATH:ko00600] Metabolism; Glycan biosynthesis and metabolism; Glycosphingolipid biosynthesis - globo series [PATH:ko00603]	NA	NA		classical
TP09798	K17475 FTMC tryprostatin B 6-hydroxylase 1.14.13.176 --	NA	NA		non-classical
TP09799	NA	NA	NA		non-classical
TP09805	NA	α-L-arabinofuranosidase	CBM42;GH54		classical
TP09818	K01050 BCHE cholinesterase 3.1.1.8 --	NA	CE10		classical
TP09820	NA	NA	NA		classical
TP09821	K01210 E3.2.1.58 glucan 1,3-beta-glucosidase 3.2.1.58 Metabolism; Carbohydrate metabolism; Starch and sucrose metabolism [PATH:ko00500]	NA	GH55		classical
TP09827	K15104 SLC25A11, OGC solute carrier family 25 (mitochondrial oxoglutarate transporter), member 11 Solute Carrier Family (SLC) SLC25: Mitochondrial carrier K15104 SLC25A11, OGC; solute carrier family 25 (mitochondrial oxoglutarate transporter), member 11 -- --	NA	NA		non-classical
TP09835	NA	NA	GH92		classical
TP09846	K08852 ERN1 serine/threonine-protein kinase/endoribonuclease IRE1 2.7.11.1 3.1.26.- Genetic Information Processing; Folding, sorting and degradation; Protein processing in endoplasmic reticulum [PATH:ko04141] Human Diseases; Neurodegenerative diseases; Alzheimer's disease [PATH:ko05010] Human Diseases; Endocrine and metabolic diseases; Non-alcoholic fatty liver disease (NAFLD) [PATH:ko04932]	NA	NA		classical
TP09852	NA	NA	NA		classical
TP09858	K01181 E3.2.1.8, xynA endo-1,4-beta-xylanase 3.2.1.8 --	β-1,4-endoxylanase	GH11		classical
TP09868	NA	NA	NA		classical
TP09874	K15393 CPAO beta-cyclopiazonate dehydrogenase 1.21.99.1 --	NA	NA		classical
TP09876	NA	NA	NA		classical
TP09886	NA	NA	NA		classical
TP09889	K01181 E3.2.1.8, xynA endo-1,4-beta-xylanase 3.2.1.8 --	β-1,4-endoxylanase	GH11		classical
TP09893	K00450 E1.13.11.4 gentisate 1,2-dioxygenase 1.13.11.4 Metabolism; Amino acid metabolism; Tyrosine metabolism [PATH:ko00350]	NA	NA		non-classical
TP09898	NA	NA	NA		classical
TP09906	NA	NA	GT32		non-classical
TP09910	NA	NA	GH128		classical
TP09914	K00273 DAO, aao D-amino-acid oxidase 1.4.3.3 Metabolism; Amino acid metabolism; Glycine, serine and threonine metabolism [PATH:ko00260] Metabolism; Amino acid metabolism; Arginine and proline metabolism [PATH:ko00330] Metabolism; Metabolism of other amino acids; D-Arginine and D-ornithine metabolism [PATH:ko00472] Metabolism; Biosynthesis of other secondary metabolites; Penicillin and cephalospor…	NA	NA		non-classical
TP09924	NA	NA	NA		classical
TP09933	NA	NA	NA		classical
TP09942	K01381 E3.4.23.25 saccharopepsin 3.4.23.25 --	NA	NA		classical
TP09955	K01522 FHIT bis(5'-adenosyl)-triphosphatase 3.6.1.29 Metabolism; Nucleotide metabolism; Purine metabolism [PATH:ko00230] Human Diseases; Cancers; Small cell lung cancer [PATH:ko05222] Human Diseases; Cancers; Non-small cell lung cancer [PATH:ko05223]	NA	NA		non-classical
TP09977	NA	NA	NA		classical
TP09997	NA	NA	NA		classical
TP10000	NA	NA	NA		classical
TP10017	NA	NA	NA		classical
TP10018	NA	NA	NA		classical
TP10021	NA	NA	NA		classical
TP10040	K00493 E1.14.14.1 unspecific monooxygenase 1.14.14.1 Metabolism; Lipid metabolism; Fatty acid degradation [PATH:ko00071] Metabolism; Amino acid metabolism; Tryptophan metabolism [PATH:ko00380] Metabolism; Xenobiotics biodegradation and metabolism; Aminobenzoate degradation [PATH:ko00627]	NA	NA		non-classical
TP10053	NA	NA	AA5		classical
TP10066	K02153 ATPeV0E, ATP6H V-type H+-transporting ATPase subunit e -- Metabolism; Energy metabolism; Oxidative phosphorylation [PATH:ko00190] Cellular Processes; Transport and catabolism; Phagosome [PATH:ko04145] Organismal Systems; Excretory system; Collecting duct acid secretion [PATH:ko04966] Organismal Systems; Nervous system; Synaptic vesicle cycle [PATH:ko04721] Human Diseases; Immune diseases; …	NA	NA		non-classical
TP10068	NA	NA	NA		non-classical
TP10069	NA	NA	NA		non-classical
TP10076	NA	NA	NA		classical
TP10082	K00749 E2.4.1.183 alpha-1,3-glucan synthase 2.4.1.183 --	NA	GH13;GT4;GT5		classical
TP10089	K01001 ALG7 UDP-N-acetylglucosamine--dolichyl-phosphate N-acetylglucosaminephosphotransferase 2.7.8.15 Metabolism; Glycan biosynthesis and metabolism; N-Glycan biosynthesis [PATH:ko00510]	NA	NA		non-classical
TP10122	K17900 ATG15, AUT5 lipase ATG15 3.1.1.3 Metabolism; Lipid metabolism; Glycerolipid metabolism [PATH:ko00561]	NA	NA		classical
TP10138	NA	NA	NA		classical
TP10149	K13996 EPS1 protein disulfide-isomerase 5.3.4.1 Genetic Information Processing; Folding, sorting and degradation; Protein processing in endoplasmic reticulum [PATH:ko04141]	NA	NA		classical
TP10180	K13205 AAR2, C20orf4 A1 cistron-splicing factor AAR2 Other splicing related proteins Spliceosome associated proteins (SAPs) Other SAPs K13205 AAR2, C20orf4; A1 cistron-splicing factor AAR2 -- --	NA	NA		non-classical
TP10192	NA	NA	NA		non-classical
TP10193	NA	NA	NA		classical
TP10222	NA	NA	GH43		classical
TP10223	K08139 HXT MFS transporter, SP family, sugar:H+ symporter -- Cellular Processes; Cell growth and death; Meiosis - yeast [PATH:ko04113]	NA	NA		non-classical
TP10234	NA	NA	NA		classical
TP10281	K08254 E3.2.1.59 glucan endo-1,3-alpha-glucosidase 3.2.1.59 --	NA	CBM24;GH71		classical
TP10288	K00683 QPCT glutaminyl-peptide cyclotransferase 2.3.2.5 --	NA	NA		classical
TP10289	K07112 K07112 uncharacterized protein -- --	NA	NA		classical
TP10311	NA	NA	NA		non-classical
TP10316	K01046 E3.1.1.3 triacylglycerol lipase 3.1.1.3 Metabolism; Lipid metabolism; Glycerolipid metabolism [PATH:ko00561]	NA	NA		classical
TP10393	NA	NA	AA8		classical
TP10405	K14675 TGL3 TAG lipase / lysophosphatidylethanolamine acyltransferase 3.1.1.3 2.3.1.- Metabolism; Lipid metabolism; Glycerolipid metabolism [PATH:ko00561]	NA	NA		non-classical
TP10410	K02940 RP-L9e, RPL9 large subunit ribosomal protein L9e -- Genetic Information Processing; Translation; Ribosome [PATH:ko03010]	NA	NA		non-classical
TP10411	K17887 SNX25, MDM1 sorting nexin-25 Mitochondrial quality control factors Mitochondrial dynamics Morphogenesis factors K17887 SNX25, MDM1; sorting nexin-25 -- --	NA	NA		non-classical
TP10415	NA	NA	NA		classical
TP10417	NA	NA	NA		non-classical
TP10426	K08157 TPO1 MFS transporter, DHA1 family, multidrug resistance protein Major Facilitator Superfamily (MFS) Drug transporters Drug:H+ antiporter-1 (12 spanner) (DHA1) family K08157 TPO1; MFS transporter, DHA1 family, multidrug resistance protein -- --	NA	NA		non-classical
TP10429	K05906 PCYOX1, FCLY prenylcysteine oxidase / farnesylcysteine lyase 1.8.3.5 1.8.3.6 Metabolism; Metabolism of terpenoids and polyketides; Terpenoid backbone biosynthesis [PATH:ko00900]	NA	NA		classical
TP10442	K01288 KEX1 carboxypeptidase D 3.4.16.6 --	NA	NA		classical
TP10464	NA	NA	NA		non-classical
TP10469	K11718 HUGT UDP-glucose:glycoprotein glucosyltransferase 2.4.1.- Genetic Information Processing; Folding, sorting and degradation; Protein processing in endoplasmic reticulum [PATH:ko04141]	NA	GT24;GT8		classical
TP10471	NA	NA	NA		classical
TP10491	K17475 FTMC tryprostatin B 6-hydroxylase 1.14.13.176 --	NA	NA		non-classical
TP10494	NA	NA	NA		classical
TP10505	NA	NA	NA		classical
TP10507	NA	NA	NA		non-classical
TP10528	NA	NA	NA		non-classical
TP10530	K01563 dhaA haloalkane dehalogenase 3.8.1.5 Metabolism; Xenobiotics biodegradation and metabolism; Chloroalkane and chloroalkene degradation [PATH:ko00625] Metabolism; Xenobiotics biodegradation and metabolism; Chlorocyclohexane and chlorobenzene degradation [PATH:ko00361]	NA	NA		classical
TP10547	K06758 CHL1 L1 cell adhesion molecule like protein 1. Immunoglobulin Superfamily Neural system 6/5 subfamily CHL1; L1 cell adhesion molecule like protein K06758 CHL1; L1 cell adhesion molecule like protein 7. Others NRP2; neuropilin 2 K06758 CHL1; L1 cell adhesion molecule like protein -- --	NA	GT41		non-classical
TP10551	NA	NA	NA		classical
TP10558	K15111 SLC25A26 solute carrier family 25 (mitochondrial S-adenosylmethionine transporter), member 26 Solute Carrier Family (SLC) SLC25: Mitochondrial carrier K15111 SLC25A26; solute carrier family 25 (mitochondrial S-adenosylmethionine transporter), member 26 -- --	NA	NA		non-classical
TP10565	K08139 HXT MFS transporter, SP family, sugar:H+ symporter -- Cellular Processes; Cell growth and death; Meiosis - yeast [PATH:ko04113]	NA	NA		non-classical
TP10587	NA	NA	NA		classical
TP10610	K00777 E2.4.2.- 2. Transferases 2.4 Glycosyltransferases 2.4.2 Pentosyltransferases 2.4.2.- K00777 E2.4.2.- -- -- --	NA	NA		non-classical
TP10632	NA	NA	NA		non-classical
TP10644	NA	NA	NA		classical
TP10678	NA	NA	NA		classical
TP10682	NA	NA	NA		non-classical
TP10684	NA	NA	NA		classical
TP10696	K04565 SOD1 superoxide dismutase, Cu-Zn family 1.15.1.1 Cellular Processes; Transport and catabolism; Peroxisome [PATH:ko04146] Human Diseases; Neurodegenerative diseases; Amyotrophic lateral sclerosis (ALS) [PATH:ko05014] Human Diseases; Neurodegenerative diseases; Huntington's disease [PATH:ko05016] Human Diseases; Neurodegenerative diseases; Prion diseases [PATH:ko05020]	NA	NA		classical
TP10708	K06018 PPN1 endopolyphosphatase 3.6.1.10 --	NA	NA		classical
TP10712	K14825 ERP2 protein ERP2 Eukaryotic Type Pre-60S particles Other pre-60S particles K14825 ERP2; protein ERP2 -- --	NA	NA		classical
TP10719	NA	NA	NA		classical
TP10733	K07750 E1.14.13.72, SC4MOL, ERG25 methylsterol monooxygenase 1.14.13.72 Metabolism; Lipid metabolism; Steroid biosynthesis [PATH:ko00100]	NA	NA		classical
TP10737	K01210 E3.2.1.58 glucan 1,3-beta-glucosidase 3.2.1.58 Metabolism; Carbohydrate metabolism; Starch and sucrose metabolism [PATH:ko00500]	NA	GH5		classical
TP10771	K00273 DAO, aao D-amino-acid oxidase 1.4.3.3 Metabolism; Amino acid metabolism; Glycine, serine and threonine metabolism [PATH:ko00260] Metabolism; Amino acid metabolism; Arginine and proline metabolism [PATH:ko00330] Metabolism; Metabolism of other amino acids; D-Arginine and D-ornithine metabolism [PATH:ko00472] Metabolism; Biosynthesis of other secondary metabolites; Penicillin and cephalospor…	NA	NA		classical
TP10843	NA	NA	NA		non-classical
TP10877	K18576 XEG xyloglucan-specific endo-beta-1,4-glucanase 3.2.1.151 --	β-1,4-endoglucanase	GH12		classical
TP10926	NA	NA	NA		non-classical
TP10935	K05719 ITGB1 integrin beta 1 -- Environmental Information Processing; Signal transduction; Rap1 signaling pathway [PATH:ko04015] Environmental Information Processing; Signal transduction; PI3K-Akt signaling pathway [PATH:ko04151] Environmental Information Processing; Signaling molecules and interaction; ECM-receptor interaction [PATH:ko04512] Environmental Information Processing; Signaling molecu…	NA	NA		classical
TP10943	K01438 argE acetylornithine deacetylase 3.5.1.16 Metabolism; Overview; 2-Oxocarboxylic acid metabolism [PATH:ko01210] Metabolism; Overview; Biosynthesis of amino acids [PATH:ko01230] Metabolism; Amino acid metabolism; Arginine biosynthesis [PATH:ko00220]	NA	NA		classical
TP10970	NA	NA	NA		classical
TP10999	NA	NA	NA		classical
TP11000	NA	NA	GH16		classical
TP11006	K04794 PTH2 peptidyl-tRNA hydrolase, PTH2 family 3.1.1.29 --	NA	NA		classical
TP11039	NA	NA	NA		non-classical
TP11040	K00540 E1.-.-.- 1. Oxidoreductases 1.- 1.-.- 1.-.-.- K00540 E1.-.-.- -- -- --	NA	AA7		non-classical
TP11059	NA	NA	NA		non-classical
TP11070	K01341 E3.4.21.61 kexin 3.4.21.61 --	NA	NA		classical
TP11096	K03847 ALG12 alpha-1,6-mannosyltransferase 2.4.1.260 Metabolism; Glycan biosynthesis and metabolism; N-Glycan biosynthesis [PATH:ko00510] Metabolism; Glycan biosynthesis and metabolism; Various types of N-glycan biosynthesis [PATH:ko00513]	NA	GT22		classical
TP11116	NA	NA	PL20		classical
TP11119	K01046 E3.1.1.3 triacylglycerol lipase 3.1.1.3 Metabolism; Lipid metabolism; Glycerolipid metabolism [PATH:ko00561]	NA	CE10		classical
TP11130	K01078 E3.1.3.2 acid phosphatase 3.1.3.2 Metabolism; Xenobiotics biodegradation and metabolism; Aminobenzoate degradation [PATH:ko00627] Human Diseases; Infectious diseases; Tuberculosis [PATH:ko05152]	NA	NA		classical
TP11131	K01213 E3.2.1.67 galacturan 1,4-alpha-galacturonidase 3.2.1.67 Metabolism; Carbohydrate metabolism; Pentose and glucuronate interconversions [PATH:ko00040] Metabolism; Carbohydrate metabolism; Starch and sucrose metabolism [PATH:ko00500]	NA	GH28		classical
TP11136	NA	NA	NA		non-classical
TP11152	NA	NA	NA		classical
TP11166	NA	NA	NA		non-classical
TP11182	NA	NA	NA		classical
TP11188	NA	Acetyl xylan esterase	CE5		classical
TP11207	K18578 CEL74A xyloglucan-specific exo-beta-1,4-glucanase 3.2.1.155 --	NA	CBM1;GH74		classical
TP11209	K05973 E3.1.1.75, phaZ poly(3-hydroxybutyrate) depolymerase 3.1.1.75 Metabolism; Carbohydrate metabolism; Butanoate metabolism [PATH:ko00650]	NA	CE1		classical
TP11215	K05909 E1.10.3.2 laccase 1.10.3.2 --	NA	AA1		classical
TP11225	K01181 E3.2.1.8, xynA endo-1,4-beta-xylanase 3.2.1.8 --	β-1,4-endoxylanase	GH11		classical
TP11237	NA	NA	NA		non-classical
TP11252	NA	NA	NA		classical
TP11265	NA	NA	NA		non-classical
TP11275	NA	NA	NA		classical
TP11279	NA	NA	NA		classical
TP11292	K01167 E3.1.27.3 ribonuclease T1 3.1.27.3 --	NA	NA		classical
TP11294	K14379 ACP5 tartrate-resistant acid phosphatase type 5 3.1.3.2 Cellular Processes; Transport and catabolism; Lysosome [PATH:ko04142] Organismal Systems; Development; Osteoclast differentiation [PATH:ko04380] Human Diseases; Immune diseases; Rheumatoid arthritis [PATH:ko05323]	NA	NA		classical
TP11298	NA	NA	GT32		non-classical
TP11321	NA	NA	NA		classical
TP11326	K00517 E1.14.-.- -- -- Metabolism; Metabolism of terpenoids and polyketides; Limonene and pinene degradation [PATH:ko00903] Metabolism; Biosynthesis of other secondary metabolites; Stilbenoid, diarylheptanoid and gingerol biosynthesis [PATH:ko00945] Metabolism; Xenobiotics biodegradation and metabolism; Aminobenzoate degradation [PATH:ko00627] Metabolism; Xenobiotics biodegradation and metabolism…	NA	NA		non-classical
TP11327	NA	NA	NA		non-classical
TP11329	NA	NA	NA		classical
TP11338	K01183 E3.2.1.14 chitinase 3.2.1.14 Metabolism; Carbohydrate metabolism; Amino sugar and nucleotide sugar metabolism [PATH:ko00520]	NA	CBM1;GH18		classical
TP11361	K17439 MRPL35 large subunit ribosomal protein L35 Ribosomal Proteins Mitochondria/ Chloroplast Large subunit K17439 MRPL35; large subunit ribosomal protein L35 -- --	NA	NA		classical
TP11363	NA	NA	NA		classical
TP11365	NA	NA	NA		classical
TP11388	K07824 E1.14.13.12 benzoate 4-monooxygenase 1.14.13.12 Metabolism; Overview; Degradation of aromatic compounds [PATH:ko01220] Metabolism; Xenobiotics biodegradation and metabolism; Benzoate degradation [PATH:ko00362] Metabolism; Xenobiotics biodegradation and metabolism; Aminobenzoate degradation [PATH:ko00627]	NA	NA		non-classical
TP11398	NA	NA	NA		non-classical
TP11404	NA	NA	NA		non-classical
TP11406	NA	NA	NA		classical
TP11409	NA	NA	NA		classical
TP11418	K18576 XEG xyloglucan-specific endo-beta-1,4-glucanase 3.2.1.151 --	NA	GH12		non-classical
TP11419	NA	NA	NA		classical
TP11442	NA	NA	NA		non-classical
TP11444	NA	NA	NA		non-classical
TP11462	NA	NA	NA		classical
TP11463	NA	NA	NA		classical
TP11466	NA	NA	AA7		classical
TP11469	K12308 bgaB, lacA beta-galactosidase 3.2.1.23 Metabolism; Carbohydrate metabolism; Galactose metabolism [PATH:ko00052]	NA	CBM1;GH35		classical
TP11483	NA	NA	NA		classical
TP11485	NA	NA	NA		classical
TP11486	NA	NA	NA		non-classical
TP11491	NA	NA	NA		classical
TP11501	NA	NA	CE4		classical
TP11503	NA	NA	AA5		classical
TP11515	NA	NA	NA		non-classical
TP11516	NA	NA	NA		classical
TP11522	NA	NA	NA		classical
TP11539	K11870 UBP1 ubiquitin carboxyl-terminal hydrolase 1 3.4.19.12 --	NA	GH106		classical
TP11543	NA	NA	NA		classical
TP11553	NA	NA	NA		non-classical
TP11558	NA	NA	NA		classical
TP11565	NA	NA	GH79		classical
TP11572	K01209 E3.2.1.55, abfA alpha-N-arabinofuranosidase 3.2.1.55 Metabolism; Carbohydrate metabolism; Amino sugar and nucleotide sugar metabolism [PATH:ko00520]	NA	GH117;GH43		classical
TP11587	NA	NA	NA		non-classical
TP11590	NA	NA	NA		classical
TP11594	NA	NA	NA		classical
TP11614	K01083 E3.1.3.8 3-phytase 3.1.3.8 Metabolism; Carbohydrate metabolism; Inositol phosphate metabolism [PATH:ko00562]	NA	NA		classical
TP11617	NA	NA	NA		classical
TP11618	K15503 ANKRD44 serine/threonine-protein phosphatase 6 regulatory ankyrin repeat subunit B Protein Ser/ Thr phosphatases Phosphoprotein phosphatases (PPPs) Protein phosphatase-6 Regulatory subunits K15503 ANKRD44; serine/threonine-protein phosphatase 6 regulatory ankyrin repeat subunit B DNA repair and recombination proteins [BR:ko03400] Eukaryotic Type DSBR (double strand breaks repair) Other DSB…	NA	NA		non-classical
TP11631	NA	NA	NA		non-classical
TP11637	K18199 E4.2.1.103, inhA cyclohexyl-isocyanide hydratase 4.2.1.103 Metabolism; Xenobiotics biodegradation and metabolism; Caprolactam degradation [PATH:ko00930]	NA	NA		classical
TP11643	NA	NA	NA		non-classical
TP11676	NA	NA	NA		classical
TP11685	NA	NA	NA		non-classical
TP11714	K19364 NIPA1 magnesium transporter NIPA1 -- --	NA	NA		non-classical
TP11718	K01206 FUCA alpha-L-fucosidase 3.2.1.51 Metabolism; Glycan biosynthesis and metabolism; Other glycan degradation [PATH:ko00511]	α-L-fucosidase	GH29		classical
TP11754	K03809 wrbA NAD(P)H dehydrogenase (quinone) 1.6.5.2 Metabolism; Metabolism of cofactors and vitamins; Ubiquinone and other terpenoid-quinone biosynthesis [PATH:ko00130]	NA	AA6		classical
TP11758	NA	NA	NA		non-classical
TP11771	K01183 E3.2.1.14 chitinase 3.2.1.14 Metabolism; Carbohydrate metabolism; Amino sugar and nucleotide sugar metabolism [PATH:ko00520]	NA	GH18		classical
TP11788	K03352 APC5 anaphase-promoting complex subunit 5 -- Genetic Information Processing; Folding, sorting and degradation; Ubiquitin mediated proteolysis [PATH:ko04120] Cellular Processes; Cell growth and death; Cell cycle [PATH:ko04110] Cellular Processes; Cell growth and death; Cell cycle - yeast [PATH:ko04111] Cellular Processes; Cell growth and death; Meiosis - yeast [PATH:ko04113] Cellular Proces…	NA	NA		classical
TP11811	NA	NA	GH49		classical
TP11827	K00517 E1.14.-.- -- -- Metabolism; Metabolism of terpenoids and polyketides; Limonene and pinene degradation [PATH:ko00903] Metabolism; Biosynthesis of other secondary metabolites; Stilbenoid, diarylheptanoid and gingerol biosynthesis [PATH:ko00945] Metabolism; Xenobiotics biodegradation and metabolism; Aminobenzoate degradation [PATH:ko00627] Metabolism; Xenobiotics biodegradation and metabolism…	NA	NA		non-classical
TP11874	K15530 RGAE rhamnogalacturonan acetylesterase 3.1.1.86 --	Rhamnogalacturonan acetylesterase	CE12		classical
TP11883	NA	NA	NA		non-classical
TP11887	NA	NA	NA		classical
TP11911	NA	NA	NA		non-classical
TP11920	K00777 E2.4.2.- 2. Transferases 2.4 Glycosyltransferases 2.4.2 Pentosyltransferases 2.4.2.- K00777 E2.4.2.- -- -- --	NA	GT41		classical
TP11943	NA	NA	NA		non-classical
TP11947	NA	NA	NA		non-classical
TP11961	K09523 DNAJC3 DnaJ homolog subfamily C member 3 -- Genetic Information Processing; Folding, sorting and degradation; Protein processing in endoplasmic reticulum [PATH:ko04141] Human Diseases; Infectious diseases; Influenza A [PATH:ko05164]	NA	GT41		classical
TP11997	NA	NA	NA		non-classical
TP12008	NA	NA	NA		classical
TP12017	NA	NA	NA		classical
TP12028	K01194 E3.2.1.28, treA, treF alpha,alpha-trehalase 3.2.1.28 Metabolism; Carbohydrate metabolism; Starch and sucrose metabolism [PATH:ko00500]	NA	GH65		classical
TP12032	NA	NA	NA		classical
TP12039	K01285 PRCP lysosomal Pro-X carboxypeptidase 3.4.16.2 Organismal Systems; Endocrine system; Renin-angiotensin system [PATH:ko04614] Organismal Systems; Digestive system; Protein digestion and absorption [PATH:ko04974]	NA	NA		non-classical
TP12048	NA	NA	NA		classical
TP12049	K00489 CYP7A1 cholesterol 7alpha-monooxygenase 1.14.13.17 Metabolism; Lipid metabolism; Primary bile acid biosynthesis [PATH:ko00120] Metabolism; Lipid metabolism; Steroid hormone biosynthesis [PATH:ko00140] Organismal Systems; Endocrine system; PPAR signaling pathway [PATH:ko03320] Organismal Systems; Digestive system; Bile secretion [PATH:ko04976]	NA	NA		non-classical
TP12080	K01210 E3.2.1.58 glucan 1,3-beta-glucosidase 3.2.1.58 Metabolism; Carbohydrate metabolism; Starch and sucrose metabolism [PATH:ko00500]	NA	GH55		classical
TP12081	NA	NA	NA		classical
TP12082	NA	NA	NA		classical
TP12161	K01188 E3.2.1.21 beta-glucosidase 3.2.1.21 Metabolism; Carbohydrate metabolism; Starch and sucrose metabolism [PATH:ko00500] Metabolism; Metabolism of other amino acids; Cyanoamino acid metabolism [PATH:ko00460] Metabolism; Biosynthesis of other secondary metabolites; Phenylpropanoid biosynthesis [PATH:ko00940]	NA	GH1		classical
TP12167	NA	NA	NA		non-classical
TP12172	NA	NA	NA		non-classical
TP12181	NA	NA	NA		classical
TP12183	NA	NA	NA		classical
TP12210	K01046 E3.1.1.3 triacylglycerol lipase 3.1.1.3 Metabolism; Lipid metabolism; Glycerolipid metabolism [PATH:ko00561]	NA	CE10		classical
TP12217	K12308 bgaB, lacA beta-galactosidase 3.2.1.23 Metabolism; Carbohydrate metabolism; Galactose metabolism [PATH:ko00052]	NA	GH35		classical
TP12218	K15923 AXY8, FUC95A, afcA alpha-L-fucosidase 2 3.2.1.51 Metabolism; Glycan biosynthesis and metabolism; Other glycan degradation [PATH:ko00511]	α-L-fucosidase	GH95		classical
TP12221	K00108 betA, CHDH choline dehydrogenase 1.1.99.1 Metabolism; Amino acid metabolism; Glycine, serine and threonine metabolism [PATH:ko00260]	NA	AA3;AA8		classical
TP12228	NA	NA	NA		classical
TP12231	NA	NA	NA		classical
TP12240	NA	NA	NA		non-classical
TP12241	NA	NA	NA		classical
TP12248	K01279 TPP1, CLN2 tripeptidyl-peptidase I 3.4.14.9 Cellular Processes; Transport and catabolism; Lysosome [PATH:ko04142]	NA	NA		classical
TP12263	NA	NA	NA		classical
TP12265	K01187 malZ alpha-glucosidase 3.2.1.20 Metabolism; Carbohydrate metabolism; Galactose metabolism [PATH:ko00052] Metabolism; Carbohydrate metabolism; Starch and sucrose metabolism [PATH:ko00500]	NA	GH31	α-glucosidase	classical
TP12266	K01288 KEX1 carboxypeptidase D 3.4.16.6 --	NA	NA		classical
TP12270	K01183 E3.2.1.14 chitinase 3.2.1.14 Metabolism; Carbohydrate metabolism; Amino sugar and nucleotide sugar metabolism [PATH:ko00520]	NA	GH18		classical
TP12275	NA	NA	GH128		classical
TP12278	K00517 E1.14.-.- -- -- Metabolism; Metabolism of terpenoids and polyketides; Limonene and pinene degradation [PATH:ko00903] Metabolism; Biosynthesis of other secondary metabolites; Stilbenoid, diarylheptanoid and gingerol biosynthesis [PATH:ko00945] Metabolism; Xenobiotics biodegradation and metabolism; Aminobenzoate degradation [PATH:ko00627] Metabolism; Xenobiotics biodegradation and metabolism…	NA	NA		non-classical
TP12291	K13333 PLB lysophospholipase 3.1.1.5 Metabolism; Lipid metabolism; Glycerophospholipid metabolism [PATH:ko00564]	NA	NA		classical
TP12327	NA	NA	NA		non-classical
TP12331	NA	NA	NA		classical
TP12336	NA	NA	NA		classical
TP12341	NA	NA	NA		classical
TP12377	NA	NA	NA		classical
TP12380	NA	NA	NA		classical
TP12386	K16022 rif19 flavoprotein hydroxylase -- Metabolism; Metabolism of terpenoids and polyketides; Type I polyketide structures [PATH:ko01052] Metabolism; Metabolism of terpenoids and polyketides; Biosynthesis of ansamycins [PATH:ko01051]	NA	NA		non-classical
TP12393	K11870 UBP1 ubiquitin carboxyl-terminal hydrolase 1 3.4.19.12 --	NA	GH106		classical
TP12398	K09580 PDIA1, P4HB protein disulfide-isomerase A1 5.3.4.1 Genetic Information Processing; Folding, sorting and degradation; Protein processing in endoplasmic reticulum [PATH:ko04141]	NA	NA		classical
TP12399	K00472 E1.14.11.2 prolyl 4-hydroxylase 1.14.11.2 Metabolism; Amino acid metabolism; Arginine and proline metabolism [PATH:ko00330]	NA	NA		non-classical
TP12402	K01078 E3.1.3.2 acid phosphatase 3.1.3.2 Metabolism; Xenobiotics biodegradation and metabolism; Aminobenzoate degradation [PATH:ko00627] Human Diseases; Infectious diseases; Tuberculosis [PATH:ko05152]	NA	NA		classical
TP12428	K00517 E1.14.-.- -- -- Metabolism; Metabolism of terpenoids and polyketides; Limonene and pinene degradation [PATH:ko00903] Metabolism; Biosynthesis of other secondary metabolites; Stilbenoid, diarylheptanoid and gingerol biosynthesis [PATH:ko00945] Metabolism; Xenobiotics biodegradation and metabolism; Aminobenzoate degradation [PATH:ko00627] Metabolism; Xenobiotics biodegradation and metabolism…	NA	NA		non-classical
TP12429	NA	NA	AA7		classical
TP12433	K08139 HXT MFS transporter, SP family, sugar:H+ symporter -- Cellular Processes; Cell growth and death; Meiosis - yeast [PATH:ko04113]	NA	NA		non-classical
TP12435	K03781 katE, CAT, catB, srpA catalase 1.11.1.6 Metabolism; Overview; Carbon metabolism [PATH:ko01200] Metabolism; Carbohydrate metabolism; Glyoxylate and dicarboxylate metabolism [PATH:ko00630] Metabolism; Amino acid metabolism; Tryptophan metabolism [PATH:ko00380] Environmental Information Processing; Signal transduction; FoxO signaling pathway [PATH:ko04068] Cellular Processes; Transport and ca…	NA	NA		classical
TP12437	K05349 bglX beta-glucosidase 3.2.1.21 Metabolism; Carbohydrate metabolism; Starch and sucrose metabolism [PATH:ko00500] Metabolism; Metabolism of other amino acids; Cyanoamino acid metabolism [PATH:ko00460] Metabolism; Biosynthesis of other secondary metabolites; Phenylpropanoid biosynthesis [PATH:ko00940]	Beta-glucosidase	GH3		classical
TP12440	NA	NA	NA		non-classical
TP12448	NA	NA	NA		non-classical
TP12504	NA	NA	NA		non-classical
TP12508	NA	NA	NA		classical
TP12509	NA	NA	NA		classical
TP12510	NA	NA	NA		classical
TP12513	K19564 CTR, HNM1 choline transport protein Other Transporters Electrochemical potential-driven transporters K19564 CTR, HNM1; choline transport protein -- --	NA	NA		non-classical
TP12514	NA	NA	NA		classical
TP12533	NA	NA	NA		classical
TP12544	K02429 fucP MFS transporter, FHS family, L-fucose permease Major Facilitator Superfamily (MFS) Sugar transporters Fucose:H+ symporter (FHS) family K02429 fucP; MFS transporter, FHS family, L-fucose permease -- --	NA	NA		non-classical
TP12566	NA	NA	NA		classical
TP12636	K15378 SLC45A1_2_4 solute carrier family 45, member 1/2/4 -- --	NA	NA		classical
TP12648	NA	NA	NA		non-classical
TP12653	NA	NA	NA		classical
TP12672	NA	NA	NA		classical
TP12680	K01560 E3.8.1.2 2-haloacid dehalogenase 3.8.1.2 Metabolism; Xenobiotics biodegradation and metabolism; Chloroalkane and chloroalkene degradation [PATH:ko00625] Metabolism; Xenobiotics biodegradation and metabolism; Chlorocyclohexane and chlorobenzene degradation [PATH:ko00361]	NA	NA		classical
TP12683	K01732 E4.2.2.10 pectin lyase 4.2.2.10 --	Pectin lyase	PL1		classical
TP12684	K03932 lpqC polyhydroxybutyrate depolymerase -- --	NA	CE1		classical
TP12700	K08158 MDR1, FLR1, CAF5 MFS transporter, DHA1 family, multidrug resistance protein Major Facilitator Superfamily (MFS) Drug transporters Drug:H+ antiporter-1 (12 spanner) (DHA1) family K08158 MDR1, FLR1, CAF5; MFS transporter, DHA1 family, multidrug resistance protein -- --	NA	NA		non-classical
TP12721	K01279 TPP1, CLN2 tripeptidyl-peptidase I 3.4.14.9 Cellular Processes; Transport and catabolism; Lysosome [PATH:ko04142]	NA	NA		classical
TP12734	K00521 E1.16.1.7 ferric-chelate reductase 1.16.1.7 --	NA	NA		classical
TP12735	NA	NA	NA		classical
TP12738	NA	NA	NA		non-classical
TP12744	NA	NA	NA		classical
TP12750	NA	NA	NA		non-classical
TP12764	NA	NA	GT32		non-classical
TP12784	NA	NA	GH128		classical
TP12795	NA	NA	NA		classical
TP12816	K01181 E3.2.1.8, xynA endo-1,4-beta-xylanase 3.2.1.8 --	β-1,4-endoxylanase	GH11		classical
TP12824	NA	NA	NA		non-classical
TP12832	K01078 E3.1.3.2 acid phosphatase 3.1.3.2 Metabolism; Xenobiotics biodegradation and metabolism; Aminobenzoate degradation [PATH:ko00627] Human Diseases; Infectious diseases; Tuberculosis [PATH:ko05152]	NA	NA		classical
TP12847	NA	NA	NA		non-classical
TP12856	K05310 GPI7 ethanolaminephosphotransferase 2.7.-.- Metabolism; Glycan biosynthesis and metabolism; Glycosylphosphatidylinositol(GPI)-anchor biosynthesis [PATH:ko00563]	NA	NA		non-classical
TP12868	K02429 fucP MFS transporter, FHS family, L-fucose permease Major Facilitator Superfamily (MFS) Sugar transporters Fucose:H+ symporter (FHS) family K02429 fucP; MFS transporter, FHS family, L-fucose permease -- --	NA	NA		classical
TP12891	NA	α-L-1,7-exoarabinanase	GH93		classical
TP12892	K15920 XYL4 beta-D-xylosidase 4 3.2.1.37 Metabolism; Carbohydrate metabolism; Starch and sucrose metabolism [PATH:ko00500] Metabolism; Carbohydrate metabolism; Amino sugar and nucleotide sugar metabolism [PATH:ko00520]	β-D-xylosidase	GH3;AA5		classical
TP12904	NA	NA	GT21;GT2		non-classical
TP12916	NA	NA	NA		classical
TP12919	NA	NA	NA		classical
TP12927	K15777 DOPA 4,5-DOPA dioxygenase extradiol 1.13.11.- Metabolism; Biosynthesis of other secondary metabolites; Betalain biosynthesis [PATH:ko00965]	NA	NA		non-classical
TP12930	K10084 EDEM1 ER degradation enhancer, mannosidase alpha-like 1 -- Genetic Information Processing; Folding, sorting and degradation; Protein processing in endoplasmic reticulum [PATH:ko04141]	NA	GH47		classical
TP12939	NA	NA	NA		classical
TP12952	NA	NA	NA		non-classical
TP12958	NA	NA	NA		non-classical
TP13001	NA	NA	CE12		classical
TP13004	NA	NA	NA		classical
TP13006	K17086 TM9SF2_4 transmembrane 9 superfamily member 2/4 Exosomal proteins Exosomal proteins of haemopoietic cells (B-cell, T-cell, DC-cell, reticulocyte, and mast cell) K17086 TM9SF2_4; transmembrane 9 superfamily member 2/4 -- --	NA	NA		classical
TP13015	NA	NA	NA		non-classical
TP13019	K00540 E1.-.-.- 1. Oxidoreductases 1.- 1.-.- 1.-.-.- K00540 E1.-.-.- -- -- --	NA	NA		classical
TP13029	NA	NA	AA11		classical
TP13031	K01210 E3.2.1.58 glucan 1,3-beta-glucosidase 3.2.1.58 Metabolism; Carbohydrate metabolism; Starch and sucrose metabolism [PATH:ko00500]	NA	GH55		classical
TP13032	NA	NA	NA		classical
TP13085	K12373 HEXA_B hexosaminidase 3.2.1.52 Metabolism; Carbohydrate metabolism; Amino sugar and nucleotide sugar metabolism [PATH:ko00520] Metabolism; Glycan biosynthesis and metabolism; Glycosaminoglycan degradation [PATH:ko00531] Metabolism; Glycan biosynthesis and metabolism; Glycosphingolipid biosynthesis - globo series [PATH:ko00603] Metabolism; Glycan biosynthesis and metabolism; Glycosphingolip…	NA	GH20		classical
TP13092	K01209 E3.2.1.55, abfA alpha-N-arabinofuranosidase 3.2.1.55 Metabolism; Carbohydrate metabolism; Amino sugar and nucleotide sugar metabolism [PATH:ko00520]	α-L-arabinofuranosidase	GH51		classical
TP13093	K19355 MAN mannan endo-1,4-beta-mannosidase 3.2.1.78 Metabolism; Carbohydrate metabolism; Fructose and mannose metabolism [PATH:ko00051]	β-1,4-endomannosidase	CBM1;GH5		classical
TP13101	K03932 lpqC polyhydroxybutyrate depolymerase -- --	NA	CBM1;CE1		classical
TP13109	NA	NA	NA		non-classical
TP13130	NA	NA	NA		classical
TP13158	K09252 E3.1.1.73 feruloyl esterase 3.1.1.73 --	Feruloyl esterase	NA		classical
TP13176	K18932 ZDHHC palmitoyltransferase 2.3.1.225 --	NA	NA		non-classical
TP13185	K01569 oxdD oxalate decarboxylase 4.1.1.2 Metabolism; Carbohydrate metabolism; Glyoxylate and dicarboxylate metabolism [PATH:ko00630]	NA	NA		classical
TP13186	NA	NA	NA		classical
TP13188	NA	NA	CBM50		classical
TP13190	NA	NA	NA		classical
TP13192	K01183 E3.2.1.14 chitinase 3.2.1.14 Metabolism; Carbohydrate metabolism; Amino sugar and nucleotide sugar metabolism [PATH:ko00520]	NA	CBM50;GH18		classical
TP13200	NA	NA	NA		classical
TP13206	K01114 plcC phospholipase C 3.1.4.3 Metabolism; Carbohydrate metabolism; Inositol phosphate metabolism [PATH:ko00562] Metabolism; Lipid metabolism; Glycerophospholipid metabolism [PATH:ko00564] Metabolism; Lipid metabolism; Ether lipid metabolism [PATH:ko00565] Organismal Systems; Endocrine system; Thyroid hormone signaling pathway [PATH:ko04919]	NA	NA		classical
TP13216	K10436 MAPRE microtubule-associated protein, RP/EB family Eukaryotic Type Centrosome formation and ciliogenesis proteins Microtubules Microtubule-associated proteins K10436 MAPRE; microtubule-associated protein, RP/EB family Cytoskeleton proteins [BR:ko04812] Eukaryotic cytoskeleton proteins Microtubules Tubulin-binding proteins EB / APC K10436 MAPRE; microtubule-associated protein, RP/EB family …	NA	AA8		classical
TP13218	K00505 TYR tyrosinase 1.14.18.1 Metabolism; Amino acid metabolism; Tyrosine metabolism [PATH:ko00350] Metabolism; Metabolism of cofactors and vitamins; Riboflavin metabolism [PATH:ko00740] Metabolism; Biosynthesis of other secondary metabolites; Isoquinoline alkaloid biosynthesis [PATH:ko00950] Metabolism; Biosynthesis of other secondary metabolites; Betalain biosynthesis [PATH:ko00965] Organisma…	NA	NA		classical
TP13229	K01904 4CL 4-coumarate--CoA ligase 6.2.1.12 Metabolism; Amino acid metabolism; Phenylalanine metabolism [PATH:ko00360] Metabolism; Metabolism of cofactors and vitamins; Ubiquinone and other terpenoid-quinone biosynthesis [PATH:ko00130] Metabolism; Biosynthesis of other secondary metabolites; Phenylpropanoid biosynthesis [PATH:ko00940]	NA	NA		classical
TP13230	K17643 HYPC noranthrone monooxygenase 1.13.12.20 Metabolism; Biosynthesis of other secondary metabolites; Aflatoxin biosynthesis [PATH:ko00254]	NA	NA		non-classical
TP13234	K06123 AYR1 1-acylglycerone phosphate reductase 1.1.1.101 Metabolism; Lipid metabolism; Glycerophospholipid metabolism [PATH:ko00564] Metabolism; Lipid metabolism; Ether lipid metabolism [PATH:ko00565]	NA	NA		non-classical
TP13258	K01198 xynB xylan 1,4-beta-xylosidase 3.2.1.37 Metabolism; Carbohydrate metabolism; Starch and sucrose metabolism [PATH:ko00500] Metabolism; Carbohydrate metabolism; Amino sugar and nucleotide sugar metabolism [PATH:ko00520]	β-D-xylosidase	GH43		classical
TP13283	K18576 XEG xyloglucan-specific endo-beta-1,4-glucanase 3.2.1.151 --	NA	GH12		classical
TP13284	K01050 BCHE cholinesterase 3.1.1.8 --	NA	CE10		classical
TP13291	K06113 abnA_B arabinan endo-1,5-alpha-L-arabinosidase 3.2.1.99 --	α-1,5-L-endoarabinosidase	GH117;GH43		classical
TP13311	NA	NA	NA		classical
TP13333	NA	α-L-arabinofuranosidase	CBM1;GH54		classical
TP13340	NA	NA	NA		classical
TP13379	NA	NA	NA		non-classical
TP13409	K03932 lpqC polyhydroxybutyrate depolymerase -- --	NA	NA		classical
TP13419	K07824 E1.14.13.12 benzoate 4-monooxygenase 1.14.13.12 Metabolism; Overview; Degradation of aromatic compounds [PATH:ko01220] Metabolism; Xenobiotics biodegradation and metabolism; Benzoate degradation [PATH:ko00362] Metabolism; Xenobiotics biodegradation and metabolism; Aminobenzoate degradation [PATH:ko00627]	NA	NA		non-classical
TP13432	K00540 E1.-.-.- 1. Oxidoreductases 1.- 1.-.- 1.-.-.- K00540 E1.-.-.- -- -- --	NA	AA7		classical
TP13442	NA	NA	NA		classical
TP13443	NA	NA	PL7		classical
TP13457	K01179 E3.2.1.4 endoglucanase 3.2.1.4 Metabolism; Carbohydrate metabolism; Starch and sucrose metabolism [PATH:ko00500]	β-1,4-endoglucanase	CBM1;GH5		classical
TP13461	K00517 E1.14.-.- -- -- Metabolism; Metabolism of terpenoids and polyketides; Limonene and pinene degradation [PATH:ko00903] Metabolism; Biosynthesis of other secondary metabolites; Stilbenoid, diarylheptanoid and gingerol biosynthesis [PATH:ko00945] Metabolism; Xenobiotics biodegradation and metabolism; Aminobenzoate degradation [PATH:ko00627] Metabolism; Xenobiotics biodegradation and metabolism…	NA	NA		non-classical
TP13465	NA	NA	AA2;AA5		classical
